# Supplementary material for: Chronic Toxoplasma infection is associated with distinct alterations in the synaptic protein composition
Source: J Neuroinflammation. 2018 Aug 1;15:216. doi: 10.1186/s12974-018-1242-1 (PMC6090988; doi:10.1186/s12974-018-1242-1)
Supplement: Supplementary file 3 — Proteomic analysis of synaptosomes from T. gondii infected mice. Compilation of 292 significantly regulated proteins found at minimum in three biological replicates. (XLS 1760 kb) [file 12974_2018_1242_MOESM3_ESM.xls]

## Sheet: Summary
SUMMARY
Sheet 1	Summary
Sheet 2	Raw Data Proteome Discoverer
Sheet 3	Upregulated proteins (sheet 7) sorted according regulations Inf/non-Inf 3-2 (log2, from highest to lowest)
Sheet 4	Downregulated proteins (sheet 7) sorted according regulations Inf/non-Inf 3-2 (log2, from lowest to highest)

## Sheet: Raw Data
Accession	Description	ΣCoverage	Σ#Proteins	Σ#UniquePeptides	Σ#Peptides	Σ#PSM2	Area1	Area2	Area3	114/116_1	114/116_1 Count	114/116_1 Variability%	114/116_2	114/116_2 Count	114/116_2 Variability%	114/116_3	114/116_3 Count	114/116_3 Variability%	115/117_3	115/117_3 Count	115/117_3 Variability%	114/115_3	114/115_3 Count	114/115_3 Variability%	116/117_3	116/117_3 Count	116/117_3 Variability%	Score_1	Coverage_1	#Peptides_1	#PSM_1	Score_2	Coverage_2	#Peptides_2	#PSM_2	Score_3	Coverage_3	#Peptides_3	#PSM_3	#Aas	MW[kDa]	calc.pI
Q91XV3	Brain acid soluble protein 1 OS=Mus musculus GN=Basp1 PE=1 SV=3 - [BASP1_MOUSE]	0.9071	1	20	20	305	20180000000	2733000000	8500000000	1.019	176	16.2	0.65	51	25	1.06	78	17.9	1.192	78	22.8	0.953	78	16.3	1.136	78	13.6	5372.06	0.8673	15	176	1928.2	0.7566	14	51	2888.48	0.8319	17	78	226	22.1	4.51
P06837	Neuromodulin OS=Mus musculus GN=Gap43 PE=1 SV=1 - [NEUM_MOUSE]	0.7401	1	16	16	82	2330000000	547300000	2129000000	1.193	44	20.2	0.779	15	11.7	0.924	23	10.3	0.997	23	13	0.957	23	12.6	1.031	23	5	1463.09	0.6344	11	44	637.24	0.4846	8	15	762.18	0.6256	11	23	227	23.6	4.73
P0CG49	Polyubiquitin-B OS=Mus musculus GN=Ubb PE=2 SV=1 - [UBB_MOUSE]	0.7213	4	7	7	109	2664000000	2458000000	17520000000	1.115	31	10.9	1	25	8.7	1.067	53	8.5	1.265	53	15.4	0.864	53	13.9	1.041	53	4.9	799.75	0.6951	6	31	812.14	0.577	5	25	1748.15	0.7213	7	53	305	34.3	7.53
P60879	Synaptosomal-associated protein 25 OS=Mus musculus GN=Snap25 PE=1 SV=1 - [SNP25_MOUSE]	0.7184	1	16	17	186	1768000000	1278000000	3731000000	0.765	56	19.4	0.692	56	13.3	0.834	60	18.5	0.912	60	10.5	1.034	60	8.2	1.139	60	10.6	1934.71	0.3932	8	63	2204.42	0.6602	14	60	2477.74	0.7184	14	63	206	23.3	4.77
Q64433	10 kDa heat shock protein, mitochondrial OS=Mus musculus GN=Hspe1 PE=1 SV=2 - [CH10_MOUSE]	0.6961	1	9	9	74	2348000000	234000000	1391000000	1.516	41	17.2	0.72	18	14.2	1.067	15	20.2	1.16	15	17.4	0.947	15	19.8	0.981	15	8.1	1020.21	0.5588	6	41	542.19	0.5784	7	18	508.8	0.598	7	15	102	11	8.35
Q9JKC6	Cell cycle exit and neuronal differentiation protein 1 OS=Mus musculus GN=Cend1 PE=1 SV=1 - [CEND_MOUSE]	0.6846	1	9	9	66	1204000000	689000000	2518000000	1.112	25	24.3	0.865	14	14	0.894	27	14.4	0.918	27	21.1	0.953	27	19.8	0.991	27	9.4	722.8	0.4027	6	25	454.91	0.3624	6	14	1008.05	0.6846	8	27	149	15	8.97
Q91WS0	CDGSH iron-sulfur domain-containing protein 1 OS=Mus musculus GN=Cisd1 PE=1 SV=1 - [CISD1_MOUSE]	0.6111	1	8	8	54	538800000	284200000	2663000000	1	10	8	1.037	16	8.8	1.067	28	11.9	0.848	28	11.8	1.029	28	5.4	0.861	28	19.4	267.38	0.3426	3	10	488.15	0.3796	4	16	863.35	0.6111	8	28	108	12.1	9.06
O55042	Alpha-synuclein OS=Mus musculus GN=Snca PE=1 SV=2 - [SYUA_MOUSE]	0.6071	1	8	11	150	4110000000	911700000	2761000000	0.881	38	20.2	0.525	27	23	0.988	36	19.8	0.884	36	25.2	1.236	36	19.8	1.052	36	12.9	2118.68	0.5571	7	65	1558.08	0.6071	11	39	1732.09	0.5929	10	46	140	14.5	4.77
P10853	Histone H2B type 1-F/J/L OS=Mus musculus GN=Hist1h2bf PE=1 SV=2 - [H2B1F_MOUSE]	0.5952	10	2	9	78	1562000000	11910000	8635000000	3.181	1					1.094	4	62.2	0.7	4	97.4	2.888	4	149.1	1.771	4	27.1	1233.04	0.3651	6	40	51.9	0.1111	2	2	1186.19	0.4762	7	36	126	13.9	10.32
P62962	Profilin-1 OS=Mus musculus GN=Pfn1 PE=1 SV=2 - [PROF1_MOUSE]	0.5929	1	7	7	34	96660000	98940000	1501000000	1.989	4	29.2	1.25	11	17.2	1.352	19	9.7	1.545	19	21.2	0.922	19	9.7	0.977	19	9.5	112.99	0.1429	2	4	310.93	0.2786	3	11	564.61	0.5071	6	19	140	14.9	8.28
P08228	Superoxide dismutase [Cu-Zn] OS=Mus musculus GN=Sod1 PE=1 SV=2 - [SODC_MOUSE]	0.5909	1	9	9	140	5070000000	810300000	3344000000	1.501	95	23.3	0.868	19	10.1	1.086	26	5.5	1.214	26	11.8	0.886	26	14.2	1.009	26	5.6	2872.88	0.5	7	95	629.96	0.5	8	19	858.27	0.5455	8	26	154	15.9	6.51
P63054	Purkinje cell protein 4 OS=Mus musculus GN=Pcp4 PE=2 SV=2 - [PCP4_MOUSE]	0.5806	1	4	4	19	1429000000	147800000	55990000	0.851	17	14.8	1.881	1		1.017	1		1.23	1		0.955	1		1.137	1		499.65	0.5806	4	17	50.02	0.1613	1	1	37.68	0.2742	1	1	62	6.8	6.71
P08249	Malate dehydrogenase, mitochondrial OS=Mus musculus GN=Mdh2 PE=1 SV=3 - [MDHM_MOUSE]	0.5769	1	19	19	379	5390000000	5849000000	25960000000	1.023	97	15.8	1.044	91	13	1.005	191	12.2	0.948	191	10.4	1.088	191	15	1.017	191	9.4	2704.15	0.3905	12	97	3067.7	0.3521	13	91	7130.55	0.5355	17	191	338	35.6	8.68
P26645	Myristoylated alanine-rich C-kinase substrate OS=Mus musculus GN=Marcks PE=1 SV=2 - [MARCS_MOUSE]	0.5663	1	12	12	63	1165000000	89970000	676700000	1.286	38	23.1	0.77	10	9.6	0.961	15	11.5	1.009	15	9.8	1.041	15	12	1.031	15	8	1100.59	0.4563	8	38	318.5	0.178	3	10	609.73	0.4045	9	15	309	29.6	4.34
Q60605	Myosin light polypeptide 6 OS=Mus musculus GN=Myl6 PE=1 SV=3 - [MYL6_MOUSE]	0.5629	3	6	8	21	107500000	27540000	667400000	0.885	2	11.9				1.336	6	15.6	0.909	6	45.7	1.541	6	46.8	1.052	6	16.5	151.35	0.1722	3	7	150.94	0.1457	2	4	342.18	0.4172	5	10	151	16.9	4.65
P62204	Calmodulin OS=Mus musculus GN=Calm1 PE=1 SV=2 - [CALM_MOUSE]	0.557	2	9	9	79	9094000000	55570000	546700000	1.182	66	17.5	0.748	3	5.4	0.885	10	5.5	0.921	10	12.5	1.096	10	14.5	1.135	10	2.1	1709.78	0.557	9	66	84.09	0.2013	3	3	378.67	0.4698	6	10	149	16.8	4.22
Q91ZZ3	Beta-synuclein OS=Mus musculus GN=Sncb PE=1 SV=1 - [SYUB_MOUSE]	0.5564	2	4	7	76	4426000000	860400000	2205000000	0.967	19	10	0.58	6	13.4	0.848	2	2	0.921	2	21.8	1.104	2	15.4	1.181	2	4.3	1202.77	0.5414	6	46	597.29	0.3233	5	18	394.91	0.2556	4	12	133	14	4.37
Q06185	ATP synthase subunit e, mitochondrial OS=Mus musculus GN=Atp5i PE=1 SV=2 - [ATP5I_MOUSE]	0.5493	1	4	4	22	0	237600000	686900000				0.886	12	2.7	0.968	10	11	1.094	10	15.9	0.865	10	17.1	0.925	10	7.9		0			478	0.3239	2	12	308.58	0.5493	4	10	71	8.2	9.35
Q91V41	Ras-related protein Rab-14 OS=Mus musculus GN=Rab14 PE=1 SV=3 - [RAB14_MOUSE]	0.5488	5	10	11	46	326100000	181600000	1269000000	0.834	10	9.6	0.798	9	14.9	1.06	22	9.8	0.883	22	5.9	1.216	22	14.3	0.981	22	8	224.7	0.2558	5	11	373.7	0.3023	6	13	586.02	0.4279	8	22	215	23.9	6.21
P09411	Phosphoglycerate kinase 1 OS=Mus musculus GN=Pgk1 PE=1 SV=4 - [PGK1_MOUSE]	0.5444	2	21	21	108	201100000	355700000	6940000000	0.991	16	9.7	1.119	23	11.5	0.968	68	12.8	0.96	68	9.6	1.004	68	12.6	0.991	68	7.7	394	0.0911	4	16	554.18	0.223	10	23	1957.65	0.4796	17	69	417	44.5	7.9
P05064	Fructose-bisphosphate aldolase A OS=Mus musculus GN=Aldoa PE=1 SV=2 - [ALDOA_MOUSE]	0.5412	2	25	28	333	6780000000	4020000000	31850000000	1.042	81	17.9	1.089	62	13.8	1.041	144	12.4	0.915	144	13.6	1.131	144	14.4	0.993	144	12.8	2628.39	0.3516	13	99	2444.81	0.4286	22	74	5198.06	0.5412	27	160	364	39.3	8.09
P60710	Actin, cytoplasmic 1 OS=Mus musculus GN=Actb PE=1 SV=1 - [ACTB_MOUSE]	0.536	6	15	25	792	26700000000	13440000000	114600000000	0.993	124	12.5	1.271	122	23	1.094	297	14.8	1.083	297	19.8	1.068	297	20.7	1.032	297	11.2	4256.53	0.3467	11	161	7310.77	0.4267	20	248	11936.6	0.536	22	383	375	41.7	5.48
P35700	Peroxiredoxin-1 OS=Mus musculus GN=Prdx1 PE=1 SV=1 - [PRDX1_MOUSE]	0.5327	2	14	14	69	1033000000	454000000	5061000000	1.767	22	16.6	1.494	17	10.7	1.371	30	22.5	1.83	30	21.1	0.823	30	16.3	0.991	30	8.5	648.87	0.2362	5	22	521.18	0.3819	7	17	859.03	0.5276	13	30	199	22.2	8.12
O88935	Synapsin-1 OS=Mus musculus GN=Syn1 PE=1 SV=2 - [SYN1_MOUSE]	0.5326	1	22	24	232	1075000000	2085000000	6943000000	0.703	40	18.6	0.705	66	19.1	0.872	93	17.2	0.781	93	26.4	1.114	93	21.7	0.999	93	18	1459.21	0.313	14	48	2541.19	0.3669	16	70	3755.51	0.5057	21	114	706	74.1	9.8
P99027	60S acidic ribosomal protein P2 OS=Mus musculus GN=Rplp2 PE=1 SV=3 - [RLA2_MOUSE]	0.5304	1	3	3	6	179100000	0	76250000	2.061	3	27.8				1.208	3	4.4	1.192	3	0.7	1.17	3	29.9	0.98	3	10.4	104.16	0.5304	3	3		0			94.89	0.4261	2	3	115	11.6	4.54
Q9CQZ5	NADH dehydrogenase [ubiquinone] 1 alpha subcomplex subunit 6 OS=Mus musculus GN=Ndufa6 PE=1 SV=1 - [NDUA6_MOUSE]	0.5267	1	7	7	32	20850000	216200000	1375000000	0.974	2	4.4	0.859	12	8.8	1.015	18	5.9	0.905	18	12.4	1.007	18	9.1	0.881	18	7.1	60.53	0.0611	1	2	415.88	0.3664	4	12	589.09	0.5267	7	18	131	15.3	10.11
Q8CGP0	Histone H2B type 3-B OS=Mus musculus GN=Hist3h2bb PE=1 SV=3 - [H2B3B_MOUSE]	0.5238	3	1	8	73	1546000000	10680000	5454000000							1.337	1		0.792	1		1.903	1		1.11	1		1204.28	0.2937	5	39	37.89	0.0556	1	1	1111.03	0.4048	6	33	126	13.9	10.32
P18760	Cofilin-1 OS=Mus musculus GN=Cfl1 PE=1 SV=3 - [COF1_MOUSE]	0.5181	1	6	9	55	1258000000	282900000	3514000000	0.829	12	11.3	0.929	7	22.4	1.199	15	7.1	1.123	15	12.2	1.115	15	14.5	1.037	15	20.7	459.08	0.2892	5	19	319.07	0.3313	6	12	699.39	0.4759	7	24	166	18.5	8.09
P62821	Ras-related protein Rab-1A OS=Mus musculus GN=Rab1A PE=1 SV=3 - [RAB1A_MOUSE]	0.5171	5	8	13	104	497400000	330500000	4428000000	0.799	8	10.7	0.818	13	14.5	0.982	30	12.1	0.835	30	12.9	1.17	30	17.6	1.054	30	7.6	708.76	0.278	7	25	1050.41	0.3561	8	32	1525.19	0.4244	11	47	205	22.7	6.21
P62259	14-3-3 protein epsilon OS=Mus musculus GN=Ywhae PE=1 SV=1 - [1433E_MOUSE]	0.5137	1	13	16	233	3299000000	1407000000	15830000000	0.842	49	16.3	0.899	39	7	1.059	67	13.5	1.089	67	9.1	1.005	67	13.3	1.013	67	7.5	2105.39	0.4627	11	77	1903.01	0.4157	11	62	3105.32	0.5137	14	94	255	29.2	4.74
Q60932	Voltage-dependent anion-selective channel protein 1 OS=Mus musculus GN=Vdac1 PE=1 SV=3 - [VDAC1_MOUSE]	0.5135	1	15	16	187	1735000000	1116000000	13300000000	1.027	28	11.9	0.761	38	13.7	1.093	85	11.5	0.846	85	7.6	1.178	85	12.5	0.905	85	10.8	963.42	0.277	7	33	1365.31	0.3041	9	43	3986.71	0.4932	14	111	296	32.3	8.43
P62806	Histone H4 OS=Mus musculus GN=Hist1h4a PE=1 SV=2 - [H4_MOUSE]	0.5049	1	6	6	47	106300000	39060000	1782000000	1.563	5	30.7				1.759	23	59.1	0.568	23	36.1	3.317	23	69.8	0.791	23	38.5	285.79	0.3204	3	10	410.14	0.2136	2	14	728.95	0.5049	6	23	103	11.4	11.36
P17182	Alpha-enolase OS=Mus musculus GN=Eno1 PE=1 SV=3 - [ENOA_MOUSE]	0.5	3	21	24	281	4824000000	4183000000	20700000000	1.269	82	15.7	0.905	44	10	1.06	76	13.5	1.038	76	11.4	1.027	76	13.5	0.983	76	9.5	2457.06	0.2995	12	104	2046.71	0.3594	15	67	3520.88	0.4862	22	110	434	47.1	6.8
Q9D1G1	Ras-related protein Rab-1B OS=Mus musculus GN=Rab1b PE=1 SV=1 - [RAB1B_MOUSE]	0.4975	5	5	10	74	398800000	413900000	4428000000	0.843	3	4.8	0.913	5	1.2	0.954	13	13	0.944	13	9.2	1.137	13	9.2	1.1	13	13.1	544.02	0.2189	5	20	839.76	0.2587	5	24	1020.82	0.3582	6	30	201	22.2	5.73
P62897	Cytochrome c, somatic OS=Mus musculus GN=Cycs PE=1 SV=2 - [CYC_MOUSE]	0.4857	2	9	9	108	1126000000	622200000	7682000000	0.807	36	21.6	1.047	21	8.6	0.968	51	10.4	0.799	51	8.4	1.117	51	8.9	0.933	51	8.2	861.77	0.3905	5	36	555.46	0.3905	5	21	1524.21	0.4762	8	51	105	11.6	9.58
P60840	Alpha-endosulfine OS=Mus musculus GN=Ensa PE=1 SV=1 - [ENSA_MOUSE]	0.4793	2	5	5	12	149800000	0	27620000	1.105	11	23.6				1.736	1		1.501	1		1.261	1		1.073	1		292.81	0.3884	4	11		0			47.97	0.0909	1	1	121	13.3	7.24
O08599	Syntaxin-binding protein 1 OS=Mus musculus GN=Stxbp1 PE=1 SV=2 - [STXB1_MOUSE]	0.4764	1	34	35	273	2619000000	2796000000	30130000000	0.808	53	18.4	1.056	46	14	0.827	156	14.6	0.773	156	13.3	1.107	156	11.4	1.036	156	8.3	1494.67	0.2374	15	59	1274.02	0.2239	16	48	4400.76	0.4428	32	166	594	67.5	6.96
P17742	Peptidyl-prolyl cis-trans isomerase A OS=Mus musculus GN=Ppia PE=1 SV=2 - [PPIA_MOUSE]	0.4756	3	10	11	110	1692000000	715600000	3179000000	1.003	37	12.4	0.921	19	16.4	1.024	52	10.5	1.113	52	13	0.956	52	12.3	1.037	52	15.8	1028.44	0.2988	6	38	553.61	0.311	7	20	1560.41	0.3963	9	52	164	18	7.9
Q8CAQ8	Mitochondrial inner membrane protein OS=Mus musculus GN=Immt PE=1 SV=1 - [IMMT_MOUSE]	0.4742	1	36	36	160	403300000	438900000	2226000000	0.993	46	14.2	1.089	32	11.8	1.065	82	14.2	0.996	82	13.7	1.02	82	12.7	0.95	82	6.5	1189.11	0.3118	22	46	909.29	0.2867	19	32	2819.44	0.3989	30	82	757	83.8	6.61
P68254	14-3-3 protein theta OS=Mus musculus GN=Ywhaq PE=1 SV=1 - [1433T_MOUSE]	0.4735	1	8	14	161	4318000000	1699000000	19610000000	0.821	8	7.6	0.992	3	19.3	0.991	22	9.1	1.079	22	7	0.954	22	9.9	1.01	22	7.2	1398.73	0.1633	4	49	909.91	0.2694	8	35	2327.33	0.4735	13	77	245	27.8	4.78
Q99LX0	Protein DJ-1 OS=Mus musculus GN=Park7 PE=1 SV=1 - [PARK7_MOUSE]	0.4709	1	9	9	55	331900000	222800000	2809000000	1.249	21	13.8	0.898	13	10.6	1.156	21	15.4	1.059	21	8.5	1.024	21	14.3	0.971	21	8	552.79	0.2011	4	21	442.54	0.2275	4	13	599.57	0.4709	9	21	189	20	6.77
Q7TSJ2	Microtubule-associated protein 6 OS=Mus musculus GN=Map6 PE=1 SV=2 - [MAP6_MOUSE]	0.4691	1	37	37	139	423300000	317400000	1357000000	0.936	66	17.1	0.923	24	10.2	0.919	49	16.7	0.91	49	12.4	1.034	49	8.9	1.002	49	9.5	1787.03	0.3698	28	66	942.54	0.1291	9	24	1775.11	0.3223	22	49	906	96.4	9.5
P50518	V-type proton ATPase subunit E 1 OS=Mus musculus GN=Atp6v1e1 PE=1 SV=2 - [VATE1_MOUSE]	0.469	2	15	15	113	738500000	1168000000	5743000000	0.854	16	10.6	0.824	47	9.9	1.012	46	12.6	1.036	46	10.5	1.103	46	10.3	1.061	46	10.8	374.28	0.2522	6	16	1431.01	0.3407	12	51	1336.18	0.3805	11	46	226	26.1	8.43
Q9CPQ8	ATP synthase subunit g, mitochondrial OS=Mus musculus GN=Atp5l PE=1 SV=1 - [ATP5L_MOUSE]	0.466	1	5	5	40	0	256700000	1148000000				0.942	15	6.7	1.034	25	7	0.974	25	10.4	0.965	25	8.9	0.87	25	7.5		0			401.49	0.466	5	15	689.86	0.4078	4	25	103	11.4	9.74
P63101	14-3-3 protein zeta/delta OS=Mus musculus GN=Ywhaz PE=1 SV=1 - [1433Z_MOUSE]	0.4653	1	10	15	255	4595000000	2260000000	24440000000	0.878	40	15.2	0.946	33	20.9	1.017	78	10.8	0.996	78	14.1	1.042	78	15.6	1.031	78	8.4	1928.84	0.298	8	68	1992.6	0.4653	14	65	4331.78	0.4653	14	122	245	27.8	4.79
P68510	14-3-3 protein eta OS=Mus musculus GN=Ywhah PE=1 SV=2 - [1433F_MOUSE]	0.4634	1	12	17	181	4320000000	1640000000	17870000000	0.929	22	12.7	0.994	9	16.4	1.016	35	12.9	0.944	35	16.3	1.099	35	23	1.032	35	6.2	1793.19	0.3902	10	64	1044.96	0.3089	9	40	2352.87	0.4309	15	77	246	28.2	4.89
Q9CQ69	Cytochrome b-c1 complex subunit 8 OS=Mus musculus GN=Uqcrq PE=1 SV=3 - [QCR8_MOUSE]	0.4634	1	5	5	17	0	326100000	994000000				0.86	5	21.4	0.893	12	12.8	0.886	12	4.3	0.907	12	12.3	0.887	12	7.1		0			101.28	0.3415	3	5	332.43	0.3049	4	12	82	9.8	10.26
Q03265	ATP synthase subunit alpha, mitochondrial OS=Mus musculus GN=Atp5a1 PE=1 SV=1 - [ATPA_MOUSE]	0.4629	1	28	28	595	7107000000	7769000000	44110000000	1.018	125	13.7	0.962	152	10.5	1.085	307	11.9	0.886	307	14.4	1.164	307	14	0.942	307	7.4	3913.44	0.3273	16	126	5446.22	0.4503	27	162	10850.3	0.4611	25	307	553	59.7	9.19
P56480	ATP synthase subunit beta, mitochondrial OS=Mus musculus GN=Atp5b PE=1 SV=2 - [ATPB_MOUSE]	0.4612	1	22	22	913	5893000000	6863000000	47080000000	0.98	136	15.4	0.951	277	12.7	1.115	491	13.2	0.979	491	17.3	1.019	491	14.3	0.899	491	12.2	4429.49	0.3629	15	136	9998.25	0.414	17	286	16072.8	0.4423	21	491	529	56.3	5.34
Q9CQX8	28S ribosomal protein S36, mitochondrial OS=Mus musculus GN=Mrps36 PE=2 SV=1 - [RT36_MOUSE]	0.4608	1	3	3	11	109500000	68620000	165500000	1.47	7	10.4	0.917	2	20.3	0.954	2	6.6	1.106	2	1	0.911	2	7.7	1.038	2	0.1	207.03	0.4608	3	7	97.2	0.3333	2	2	83.35	0.2059	1	2	102	11.1	9.99
P63168	Dynein light chain 1, cytoplasmic OS=Mus musculus GN=Dynll1 PE=1 SV=1 - [DYL1_MOUSE]	0.4607	1	3	4	6	91780000	0	255200000	0.94	1					0.922	4	11.8	0.994	4	0.7	0.875	4	9.3	0.989	4	8.9	64.13	0.2022	2	2		0			137.45	0.3371	2	4	89	10.4	7.4
Q9D6F9	Tubulin beta-4A chain OS=Mus musculus GN=Tubb4a PE=1 SV=3 - [TBB4A_MOUSE]	0.4595	1	5	20	492	5158000000	4933000000	62500000000	1.234	5	5.4	1.003	2	13	0.787	17	23.1	0.803	17	15.3	0.995	17	7.7	1.063	17	15.5	2419.63	0.2905	12	90	4547.37	0.3378	15	160	7033.93	0.4527	19	242	444	49.6	4.88
P67778	Prohibitin OS=Mus musculus GN=Phb PE=1 SV=1 - [PHB_MOUSE]	0.4559	1	13	13	51	355900000	263800000	2245000000	0.967	16	15.6	0.972	16	10.7	0.994	19	13.6	0.967	19	8.7	1.083	19	9.5	1.033	19	6.6	384.14	0.239	7	16	540.14	0.3309	9	16	522.74	0.4559	13	19	272	29.8	5.76
P68372	Tubulin beta-4B chain OS=Mus musculus GN=Tubb4b PE=1 SV=1 - [TBB4B_MOUSE]	0.4517	1	1	20	549	5158000000	4933000000	62500000000	1.006	7	9.1	1.211	7	5.6	1.044	12	10.2	0.91	12	3.1	1.095	12	14	1.032	12	6.6	2960.38	0.3169	13	109	5108.08	0.364	17	174	7819.38	0.4449	19	266	445	49.8	4.89
P19783	Cytochrome c oxidase subunit 4 isoform 1, mitochondrial OS=Mus musculus GN=Cox4i1 PE=1 SV=2 - [COX41_MOUSE]	0.4497	1	8	8	106	682400000	1024000000	7677000000	1.048	18	14.8	0.813	39	11.2	1.014	49	9.6	0.89	49	14.5	1.07	49	11.1	0.94	49	10.4	655.66	0.3077	4	18	1515.15	0.4497	8	39	1891.7	0.3136	5	49	169	19.5	9.23
Q9D0M5	Dynein light chain 2, cytoplasmic OS=Mus musculus GN=Dynll2 PE=1 SV=1 - [DYL2_MOUSE]	0.4494	1	2	3	29	5545000000	422700000	2760000000	1.069	15	4.4	0.674	2	7.6	0.72	11	25	0.948	11	11.9	0.879	11	7.4	1.025	11	7.1	292.2	0.2022	2	16	55.93	0.0787	1	2	360.07	0.3258	2	11	89	10.3	7.37
P46460	Vesicle-fusing ATPase OS=Mus musculus GN=Nsf PE=1 SV=2 - [NSF_MOUSE]	0.4489	2	37	37	256	1524000000	566400000	9078000000	0.907	60	11.8	1.322	55	15.2	1.029	141	11.2	0.98	141	12	1.06	141	14.2	0.996	141	10.4	1636.01	0.2661	20	60	1490.18	0.2513	17	55	4276.48	0.4207	33	141	744	82.6	6.95
P08226	Apolipoprotein E OS=Mus musculus GN=Apoe PE=1 SV=2 - [APOE_MOUSE]	0.4437	1	17	17	77	217100000	1326000000	2037000000	2.281	17	14.5	2.088	28	29.2	1.296	32	26.7	2.199	32	52.3	0.647	32	25.9	1.027	32	7.6	484.88	0.2186	6	17	910.81	0.4277	14	28	998.59	0.3794	12	32	311	35.8	5.68
Q7TMM9	Tubulin beta-2A chain OS=Mus musculus GN=Tubb2a PE=1 SV=1 - [TBB2A_MOUSE]	0.4404	1	2	20	593	7118000000	5659000000	64560000000	0.921	12	5.3	1.164	11	7.2	1.062	25	22.9	0.883	25	10.1	1.077	25	9.7	0.947	25	9.4	3235.42	0.2629	11	116	5998.73	0.3528	17	187	8898.43	0.4337	19	290	445	49.9	4.89
Q8BVI4	Dihydropteridine reductase OS=Mus musculus GN=Qdpr PE=1 SV=2 - [DHPR_MOUSE]	0.4398	1	7	7	28	241800000	146900000	2149000000	0.952	3	0.9	0.836	8	9.3	0.941	17	12.3	0.969	17	7.4	1.029	17	9.8	1.021	17	5	122.25	0.0456	1	3	283.56	0.1452	3	8	520.7	0.4066	6	17	241	25.6	7.81
Q9CQV8	14-3-3 protein beta/alpha OS=Mus musculus GN=Ywhab PE=1 SV=3 - [1433B_MOUSE]	0.439	1	4	12	206	4549000000	1983000000	19920000000	0.928	12	18.6	0.934	5	14.7	0.935	14	13	1.106	14	3.2	0.934	14	8	1.069	14	4.8	1711.01	0.2927	7	64	1419.08	0.313	10	53	2565.98	0.439	11	89	246	28.1	4.83
P63038	60 kDa heat shock protein, mitochondrial OS=Mus musculus GN=Hspd1 PE=1 SV=1 - [CH60_MOUSE]	0.438	1	26	26	176	1379000000	1215000000	5738000000	0.957	41	9.2	1.048	55	10.7	1.055	79	10.6	1.029	79	11.5	1.01	79	13.1	0.985	79	6.6	976.47	0.274	14	41	1787.28	0.2618	16	56	2772.15	0.3892	22	79	573	60.9	6.18
Q3UNH4	G protein-regulated inducer of neurite outgrowth 1 OS=Mus musculus GN=Gprin1 PE=1 SV=2 - [GRIN1_MOUSE]	0.4356	1	35	35	89	165900000	91070000	652200000	0.946	31	15.1	0.81	15	14.6	0.855	43	11.5	0.874	43	13.6	1.029	43	9	1.067	43	6.7	745.45	0.2521	21	31	475.19	0.1631	11	15	1316.43	0.3498	25	43	932	95.4	7.93
O35129	Prohibitin-2 OS=Mus musculus GN=Phb2 PE=1 SV=1 - [PHB2_MOUSE]	0.4348	1	15	15	56	329600000	527400000	2241000000	0.986	11	11.1	0.909	23	11.1	1.117	22	21.5	1.06	22	14.8	1.084	22	23.4	0.985	22	5.3	413.73	0.1538	5	11	707.25	0.3478	11	23	714.32	0.3512	11	22	299	33.3	9.83
Q9DB20	ATP synthase subunit O, mitochondrial OS=Mus musculus GN=Atp5o PE=1 SV=1 - [ATPO_MOUSE]	0.4319	1	10	10	82	587300000	960100000	3555000000	0.868	14	10.1	1.064	36	12.8	1.05	32	9.8	0.94	32	8.2	1.021	32	9.1	0.907	32	10.2	317.25	0.2347	5	14	960.4	0.3803	8	36	829.78	0.3239	7	32	213	23.3	9.99
Q9CWF2	Tubulin beta-2B chain OS=Mus musculus GN=Tubb2b PE=1 SV=1 - [TBB2B_MOUSE]	0.4315	1	1	19	552	6586000000	5659000000	64560000000	1.173	4	6.2				1.153	3	6	1.005	3	2.6	1.013	3	7.9	0.916	3	2.6	3021.34	0.2629	11	108	5607.1	0.3169	15	176	8235.4	0.4247	18	268	445	49.9	4.89
Q04447	Creatine kinase B-type OS=Mus musculus GN=Ckb PE=1 SV=1 - [KCRB_MOUSE]	0.4304	2	14	14	168	1764000000	1356000000	14070000000	0.981	33	12.9	1.008	34	11.3	0.958	101	14.8	0.938	101	18.5	1.029	101	21.3	0.974	101	8.9	1099.22	0.2257	6	33	1309.03	0.3045	9	34	3733.32	0.4304	14	101	381	42.7	5.67
Q61792	LIM and SH3 domain protein 1 OS=Mus musculus GN=Lasp1 PE=1 SV=1 - [LASP1_MOUSE]	0.4297	1	13	13	39	282300000	57610000	862200000	0.767	12	16.6	0.876	3	3.4	1.024	24	10.5	1.054	24	27.2	0.999	24	15.2	1.077	24	15.2	340.91	0.2395	6	12	101.94	0.1141	3	3	687.73	0.3536	9	24	263	30	7.05
P61982	14-3-3 protein gamma OS=Mus musculus GN=Ywhag PE=1 SV=2 - [1433G_MOUSE]	0.4291	1	9	16	238	4940000000	1918000000	19920000000	0.786	23	11	0.982	19	10.2	0.912	32	10.5	0.911	32	8.8	1.061	32	9.2	1.052	32	7.5	1871.39	0.3563	9	76	1769.16	0.3887	14	68	2838.65	0.4291	13	94	247	28.3	4.89
P17751	Triosephosphate isomerase OS=Mus musculus GN=Tpi1 PE=1 SV=4 - [TPIS_MOUSE]	0.4281	1	12	12	92	799400000	678400000	9244000000	0.918	28	22.1	1.19	18	15.1	0.904	46	14.8	0.991	46	8.3	0.97	46	15.2	1.047	46	9.4	776.88	0.2943	8	28	731.06	0.2074	6	18	1703.93	0.3813	11	46	299	32.2	5.74
P61264	Syntaxin-1B OS=Mus musculus GN=Stx1b PE=1 SV=1 - [STX1B_MOUSE]	0.4271	1	16	16	159	2029000000	881100000	10630000000	0.84	42	18	0.98	35	10.2	0.852	82	13.9	0.748	82	14.8	1.105	82	18	0.976	82	12.3	1370.36	0.3472	9	42	1130.49	0.2917	9	35	2743.33	0.4271	16	82	288	33.2	5.38
O08553	Dihydropyrimidinase-related protein 2 OS=Mus musculus GN=Dpysl2 PE=1 SV=2 - [DPYL2_MOUSE]	0.4266	1	15	19	315	2872000000	3378000000	23660000000	0.932	65	18.2	1.028	57	10.3	0.974	126	13.5	0.933	126	14.5	1.002	126	13.7	0.961	126	10.8	2334.33	0.2185	10	80	2659.06	0.2762	13	79	5165.14	0.4003	17	156	572	62.2	6.38
Q8BKX1	Brain-specific angiogenesis inhibitor 1-associated protein 2 OS=Mus musculus GN=Baiap2 PE=1 SV=2 - [BAIP2_MOUSE]	0.4262	1	20	20	60	156100000	82820000	1528000000	0.802	7	18.1	0.949	8	3.4	0.705	45	23.5	0.741	45	15.2	1.07	45	10.2	1.093	45	11.4	233.97	0.0505	3	7	320.2	0.1103	6	8	1374.87	0.4262	20	45	535	59.2	9.04
P19536	Cytochrome c oxidase subunit 5B, mitochondrial OS=Mus musculus GN=Cox5b PE=1 SV=1 - [COX5B_MOUSE]	0.4219	1	6	6	32	1472000000	536300000	434200000	1.229	13	16.7	0.875	6	11.5	0.924	13	6.9	0.935	13	6	0.999	13	2.6	0.988	13	5.1	334.23	0.2422	3	13	151.31	0.1484	2	6	307.09	0.4219	6	13	128	13.8	8.38
Q9DCW4	Electron transfer flavoprotein subunit beta OS=Mus musculus GN=Etfb PE=1 SV=3 - [ETFB_MOUSE]	0.4196	1	11	11	41	85160000	110600000	495800000	1.088	6	5	1.086	5	6.6	0.968	30	9.9	0.953	30	11.9	1.014	30	8.9	0.97	30	7.1	200.33	0.1608	4	6	181.68	0.1647	4	5	863.57	0.3804	10	30	255	27.6	8.1
P62823	Ras-related protein Rab-3C OS=Mus musculus GN=Rab3c PE=1 SV=1 - [RAB3C_MOUSE]	0.4185	6	6	9	64	122000000	289100000	2005000000	0.765	2	17.7	0.822	7	7	0.942	23	16.5	0.844	23	18.8	1.215	23	19.5	0.972	23	18.7	153.07	0.2291	4	5	726.55	0.2335	5	19	1463.53	0.304	7	40	227	25.9	5.24
P52480	Pyruvate kinase PKM OS=Mus musculus GN=Pkm PE=1 SV=4 - [KPYM_MOUSE]	0.4181	2	25	25	238	2573000000	1949000000	26980000000	0.998	77	9.7	1.243	49	14.6	1.093	112	11.6	1.002	112	18.1	1.037	112	18.6	0.944	112	9.6	2036.68	0.1789	12	77	1427.15	0.2373	16	49	3351.03	0.3823	21	112	531	57.8	7.47
P52760	Ribonuclease UK114 OS=Mus musculus GN=Hrsp12 PE=1 SV=3 - [UK114_MOUSE]	0.4148	1	4	5	12	13920000	185300000	129900000	1.088	1		0.899	4	18.7	0.978	6	19.1	1.212	6	5.8	0.8	6	7.6	1.005	6	3	68.51	0.163	2	2	139.39	0.2667	3	4	253.66	0.2963	3	6	135	14.2	8.68
P15532	Nucleoside diphosphate kinase A OS=Mus musculus GN=Nme1 PE=1 SV=1 - [NDKA_MOUSE]	0.4145	3	3	7	28	594500000	325300000	4348000000	1.003	1		1.022	1		1.026	1		0.914	1		1.063	1		0.932	1		174.01	0.2303	3	7	183.67	0.3487	6	9	304.75	0.3158	5	12	152	17.2	7.37
Q9QWL7	Keratin, type I cytoskeletal 17 OS=Mus musculus GN=Krt17 PE=1 SV=3 - [K1C17_MOUSE]	0.4134	7	5	23	269	14350000000	1826000000	19990000000	2.402	5	16.7	0.779	3	13.5	3.936	41	132.1	0.775	35	26.6	3.976	35	137	0.95	41	9.7	2661.42	0.254	12	113	848.03	0.2333	11	30	4431.02	0.3718	20	126	433	48.1	5.06
P16546	Spectrin alpha chain, non-erythrocytic 1 OS=Mus musculus GN=Sptan1 PE=1 SV=4 - [SPTN1_MOUSE]	0.4134	1	103	103	492	1161000000	395200000	9158000000	0.931	135	14	1.619	65	21.9	0.949	292	14.2	1.045	292	14.8	0.967	292	14.5	1.058	292	9.8	3643.5	0.2642	57	135	1972.49	0.1598	36	65	8734.93	0.3778	89	292	2472	284.4	5.33
P63017	Heat shock cognate 71 kDa protein OS=Mus musculus GN=Hspa8 PE=1 SV=1 - [HSP7C_MOUSE]	0.4133	1	18	32	332	2565000000	4197000000	27050000000	0.882	41	9.8	1.063	51	13.9	0.996	110	12.3	0.93	110	13.2	1.102	110	10.9	0.998	110	9.3	2001.39	0.305	18	68	2362.26	0.3437	23	79	5956.78	0.404	30	185	646	70.8	5.52
P46660	Alpha-internexin OS=Mus musculus GN=Ina PE=1 SV=3 - [AINX_MOUSE]	0.4132	1	18	21	109	352300000	261300000	4479000000	1.019	22	15.8	1.317	13	10.7	0.834	59	16.9	1.26	59	29.4	0.748	59	34.8	1.151	59	12.2	709.61	0.2415	12	26	503.08	0.1936	10	16	2054.81	0.3693	19	67	501	55.3	5.4
P99024	Tubulin beta-5 chain OS=Mus musculus GN=Tubb5 PE=1 SV=1 - [TBB5_MOUSE]	0.4122	1	2	19	574	6586000000	5659000000	64560000000	1.245	5	3.1	1.185	6	4	1.074	27	12.3	0.87	27	14.2	1.286	27	12.7	0.974	27	9.5	3081.39	0.3176	13	110	5727.43	0.3649	17	186	8421.14	0.4054	18	278	444	49.6	4.89
Q60931	Voltage-dependent anion-selective channel protein 3 OS=Mus musculus GN=Vdac3 PE=1 SV=1 - [VDAC3_MOUSE]	0.4099	1	11	12	81	407300000	149800000	2251000000	1.076	8	14.3	0.836	3	3.2	1.132	34	12	0.86	34	12.7	1.171	34	16	0.906	34	10.2	355.76	0.2403	6	13	334.49	0.1307	4	8	1965.02	0.3887	11	60	283	30.7	8.79
Q9ERS2	NADH dehydrogenase [ubiquinone] 1 alpha subcomplex subunit 13 OS=Mus musculus GN=Ndufa13 PE=1 SV=3 - [NDUAD_MOUSE]	0.4097	1	6	6	24	22590000	95060000	1195000000	1.089	2	27	0.853	8	6.2	1.012	14	12.4	1.003	14	7.1	0.93	14	15.6	0.94	14	4.7	79.73	0.1944	2	2	158.7	0.2083	3	8	314.73	0.2222	4	14	144	16.8	9.48
Q8BFR5	Elongation factor Tu, mitochondrial OS=Mus musculus GN=Tufm PE=1 SV=1 - [EFTU_MOUSE]	0.4049	1	17	17	72	293500000	390700000	2836000000	1.023	21	7.3	1.071	17	6.9	1.017	34	13	0.931	34	11.4	1.066	34	12.2	1.012	34	8.8	625.17	0.146	6	21	610.66	0.2566	9	17	1002.06	0.3894	16	34	452	49.5	7.56
Q9DCX2	ATP synthase subunit d, mitochondrial OS=Mus musculus GN=Atp5h PE=1 SV=3 - [ATP5H_MOUSE]	0.4037	1	7	7	40	1251000000	798300000	5341000000	1.041	11	18.8	0.915	7	1.6	1.1	22	8.8	0.986	22	9	1.053	22	14.5	0.949	22	7	259.14	0.3354	5	11	177.57	0.1304	2	7	651.47	0.3168	6	22	161	18.7	5.69
Q91VR2	ATP synthase subunit gamma, mitochondrial OS=Mus musculus GN=Atp5c1 PE=1 SV=1 - [ATPG_MOUSE]	0.4027	1	13	14	72	348800000	337500000	3802000000	0.894	22	31.1	0.95	24	11.2	1.029	25	13.2	0.949	25	19	1.05	25	28.4	0.944	25	5.3	708.67	0.2215	7	22	783.03	0.3389	11	25	707.69	0.3188	11	25	298	32.9	9.01
Q9Z0P4	Paralemmin-1 OS=Mus musculus GN=Palm PE=1 SV=1 - [PALM_MOUSE]	0.4021	1	15	15	62	1297000000	209900000	1387000000	1.067	26	15	0.725	10	7.8	0.94	26	14.1	1.003	26	7.9	0.996	26	6.9	1.035	26	6.4	727.56	0.3708	12	26	261.98	0.1253	4	10	775.05	0.282	10	26	383	41.6	4.84
P39053	Dynamin-1 OS=Mus musculus GN=Dnm1 PE=1 SV=2 - [DYN1_MOUSE]	0.4014	1	25	36	274	2791000000	1362000000	16480000000	0.846	22	13.8	1.163	32	11.4	0.917	90	15.7	0.856	90	14.4	1.105	90	13.7	1.044	90	10.4	1775.29	0.2111	19	76	1528.36	0.2388	22	55	4393.05	0.4014	36	143	867	97.7	7.74
Q62261	Spectrin beta chain, non-erythrocytic 1 OS=Mus musculus GN=Sptbn1 PE=1 SV=2 - [SPTB2_MOUSE]	0.4008	2	89	92	484	783600000	560400000	8714000000	0.934	121	16	1.539	68	20.9	0.934	287	12.1	1.071	287	13.8	0.945	287	14.5	1.078	287	8.8	3222.14	0.2213	46	121	1928.37	0.16	36	68	9447.5	0.3648	83	295	2363	274.1	5.58
Q9ERD7	Tubulin beta-3 chain OS=Mus musculus GN=Tubb3 PE=1 SV=1 - [TBB3_MOUSE]	0.4	2	3	18	478	6586000000	5659000000	68530000000	1.251	8	8.2	0.92	1		0.881	12	14.4	0.906	12	11	1.046	12	9.3	1.139	12	13.6	2362.57	0.2933	12	84	4795.41	0.2667	12	155	7246.6	0.4	18	239	450	50.4	4.93
P16858	Glyceraldehyde-3-phosphate dehydrogenase OS=Mus musculus GN=Gapdh PE=1 SV=2 - [G3P_MOUSE]	0.3994	2	17	17	450	4674000000	7215000000	27410000000	1.286	86	20.7	0.949	101	13.9	0.999	262	15.5	1.077	262	15.7	0.955	262	18.1	1.006	262	14.1	2826.1	0.2342	7	87	3620.33	0.3574	12	101	8938.03	0.3904	16	262	333	35.8	8.25
P62492	Ras-related protein Rab-11A OS=Mus musculus GN=Rab11a PE=1 SV=3 - [RB11A_MOUSE]	0.3981	2	8	8	39	226900000	502300000	2030000000	0.864	9	7.3	0.721	12	11.4	1.1	18	13.2	1.037	18	15.2	1.03	18	15.3	1.026	18	15.7	289.32	0.2269	5	9	341.02	0.2222	5	12	561.43	0.3472	7	18	216	24.4	6.57
P46096	Synaptotagmin-1 OS=Mus musculus GN=Syt1 PE=1 SV=1 - [SYT1_MOUSE]	0.3943	1	14	21	160	1767000000	687300000	13720000000	0.845	31	23.1	0.668	35	9.5	0.909	49	14.9	0.705	49	18.4	1.314	49	13.8	1.061	49	7.3	964.81	0.2304	9	34	1770.91	0.2613	14	58	1951.05	0.2732	14	68	421	47.4	8.53
P05063	Fructose-bisphosphate aldolase C OS=Mus musculus GN=Aldoc PE=1 SV=4 - [ALDOC_MOUSE]	0.3939	2	17	20	117	1800000000	1581000000	19890000000	1.014	27	12	1.017	14	8	0.914	35	13.2	1.017	35	10.4	0.914	35	9.6	1.002	35	9.6	1004.79	0.1625	6	45	632.86	0.2121	9	21	1612.54	0.3609	17	51	363	39.4	7.12
Q6PIC6	Sodium/potassium-transporting ATPase subunit alpha-3 OS=Mus musculus GN=Atp1a3 PE=1 SV=1 - [AT1A3_MOUSE]	0.3939	3	28	46	861	7278000000	4756000000	77880000000	0.877	66	16.2	1.397	62	16.6	0.837	198	15.9	0.731	198	17.5	1.07	198	13.2	0.919	198	5.7	5413.56	0.2438	23	170	4955.49	0.2823	31	144	20222.6	0.3791	44	547	1013	111.6	5.41
Q7TMF3	NADH dehydrogenase [ubiquinone] 1 alpha subcomplex subunit 12 OS=Mus musculus GN=Ndufa12 PE=2 SV=2 - [NDUAC_MOUSE]	0.3931	1	5	5	13	10600000	62080000	1209000000	1.135	1		0.859	3	6.8	0.95	9	5.2	0.958	9	3.1	1.036	9	8.8	1	9	6.9	54.1	0.1241	1	1	98.35	0.2621	3	3	292.18	0.269	4	9	145	17.1	9.36
Q9JJV2	Profilin-2 OS=Mus musculus GN=Pfn2 PE=1 SV=3 - [PROF2_MOUSE]	0.3929	1	7	7	37	201600000	172600000	1851000000	0.862	5	21.3	0.767	14	7.7	0.892	18	10	0.878	18	7.2	1.005	18	5.7	1.002	18	10.8	186.53	0.1571	2	5	481.95	0.2857	5	14	608	0.35	5	18	140	15	6.99
P38647	Stress-70 protein, mitochondrial OS=Mus musculus GN=Hspa9 PE=1 SV=3 - [GRP75_MOUSE]	0.3844	3	27	29	93	968100000	566500000	4193000000	1.074	19	14.2	1.29	15	7.8	1.065	49	8.3	1.069	49	12.3	1.009	49	10.6	0.987	49	6.4	547.74	0.1929	12	22	513.27	0.1222	7	17	1571.1	0.3623	27	54	679	73.4	6.07
D3YVF0	A-kinase anchor protein 5 OS=Mus musculus GN=Akap5 PE=1 SV=2 - [AKAP5_MOUSE]	0.3826	1	13	13	37	289500000	41150000	335300000	0.921	23	9.7	0.746	3	6.4	0.791	11	12.8	0.943	11	5.1	1.024	11	8.2	1.14	11	6	891.49	0.3275	11	23	124.32	0.1289	3	3	388.89	0.2953	8	11	745	79.3	4.75
P50516	V-type proton ATPase catalytic subunit A OS=Mus musculus GN=Atp6v1a PE=1 SV=2 - [VATA_MOUSE]	0.3776	1	22	22	177	1707000000	723100000	8349000000	0.86	44	15.1	1.049	39	19.6	0.986	94	12.7	0.995	94	10.2	1.032	94	12.5	1.019	94	9.4	1167.75	0.222	14	44	1424.29	0.2415	12	39	3525.7	0.3274	19	94	617	68.3	5.58
P63011	Ras-related protein Rab-3A OS=Mus musculus GN=Rab3a PE=1 SV=1 - [RAB3A_MOUSE]	0.3773	5	4	7	80	564100000	1359000000	8241000000	0.647	10	23.5	0.895	12	18.2	0.916	26	14.4	0.745	26	10.7	1.138	26	10.2	0.918	26	15.4	397.92	0.2636	5	13	828.45	0.2091	4	24	1327.24	0.3273	6	43	220	25	5.03
P99029	Peroxiredoxin-5, mitochondrial OS=Mus musculus GN=Prdx5 PE=1 SV=2 - [PRDX5_MOUSE]	0.3762	1	9	9	74	963600000	491600000	5033000000	1.179	8	6	1.128	16	9.9	1.117	50	13.5	1.153	50	11.6	0.929	50	15.2	0.928	50	7.4	240.94	0.2381	4	8	587.31	0.2429	5	16	1524.24	0.3762	9	50	210	21.9	8.85
P48962	ADP/ATP translocase 1 OS=Mus musculus GN=Slc25a4 PE=1 SV=4 - [ADT1_MOUSE]	0.3758	2	8	15	153	5092000000	5498000000	37640000000	1.373	22	25.3	0.87	13	10.6	1.123	52	11.5	0.868	52	11.9	1.23	52	20.9	0.935	52	9.7	879.28	0.2248	7	35	857.63	0.3221	11	32	2648.5	0.3322	12	86	298	32.9	9.72
Q9QWI6	SRC kinase signaling inhibitor 1 OS=Mus musculus GN=Srcin1 PE=1 SV=2 - [SRCN1_MOUSE]	0.3744	1	41	41	157	255500000	188200000	2717000000	0.831	30	13.1	0.969	23	21.8	0.736	104	17.8	0.768	104	18.4	1.055	104	9.7	1.053	104	6.5	815.34	0.1672	19	30	743.75	0.1368	11	23	3493.63	0.3368	36	104	1250	134.8	9.32
Q64521	Glycerol-3-phosphate dehydrogenase, mitochondrial OS=Mus musculus GN=Gpd2 PE=1 SV=2 - [GPDM_MOUSE]	0.3728	1	26	26	68	230700000	152400000	3280000000	0.939	13	16.3	1.376	9	16.8	1.032	46	14.9	0.913	46	10.8	1.108	46	15.1	0.967	46	8.3	380.9	0.1059	7	13	217.41	0.0839	6	9	1317.7	0.348	24	46	727	80.9	6.61
Q61781	Keratin, type I cytoskeletal 14 OS=Mus musculus GN=Krt14 PE=1 SV=2 - [K1C14_MOUSE]	0.3719	8	2	21	237	8548000000	1594000000	23620000000							6.768	2	83.9	0.541	2	112.9	12.307	2	319.8	0.968	2	8.2	2459.15	0.2252	11	89	1184.54	0.2045	10	34	4289.19	0.3347	18	114	484	52.8	5.17
P16330	2',3'-cyclic-nucleotide 3'-phosphodiesterase OS=Mus musculus GN=Cnp PE=1 SV=3 - [CN37_MOUSE]	0.3714	5	19	20	183	820900000	887800000	12970000000	1.557	37	22.3	1.324	26	19.9	0.924	115	13.4	1.072	115	16.4	0.839	115	16.3	0.989	115	12.2	1045.41	0.2119	10	37	863.2	0.181	9	27	3903.99	0.3357	18	119	420	47.1	8.97
Q9CPP6	NADH dehydrogenase [ubiquinone] 1 alpha subcomplex subunit 5 OS=Mus musculus GN=Ndufa5 PE=1 SV=3 - [NDUA5_MOUSE]	0.3707	1	5	5	16	153600000	208600000	1128000000	1.168	1		0.811	5	14.4	0.901	10	21.7	0.907	10	8.2	0.982	10	18.3	0.974	10	9.2	48.6	0.0603	1	1	146.93	0.25	3	5	249.92	0.3707	5	10	116	13.4	8.1
P05201	Aspartate aminotransferase, cytoplasmic OS=Mus musculus GN=Got1 PE=1 SV=3 - [AATC_MOUSE]	0.3705	1	15	15	59	549300000	495600000	6386000000	0.892	17	12.8	1	14	7.3	0.883	28	13.3	0.853	28	8.5	0.971	28	14.8	1.011	28	9.6	535.72	0.1453	6	17	507.46	0.2058	9	14	832.01	0.3196	13	28	413	46.2	7.14
Q8QZT1	Acetyl-CoA acetyltransferase, mitochondrial OS=Mus musculus GN=Acat1 PE=1 SV=1 - [THIL_MOUSE]	0.3679	1	14	14	78	229700000	195000000	1476000000	0.956	16	13.6	1.055	23	28.9	1.006	39	11.5	0.891	39	13.7	1.049	39	13.3	0.946	39	9.7	528.49	0.1557	5	16	746.91	0.2146	7	23	1076.94	0.3679	14	39	424	44.8	8.51
P61028	Ras-related protein Rab-8B OS=Mus musculus GN=Rab8b PE=1 SV=1 - [RAB8B_MOUSE]	0.3671	5	3	8	62	260500000	318000000	3554000000	0.739	2	21.9				0.963	4	12.3	1.139	4	15.3	0.806	4	2	0.983	4	21.5	499.79	0.1787	4	17	661.46	0.1739	4	22	784.77	0.314	7	23	207	23.6	9.07
Q9Z2Y3	Homer protein homolog 1 OS=Mus musculus GN=Homer1 PE=1 SV=2 - [HOME1_MOUSE]	0.3661	1	12	12	35	111100000	78700000	1781000000	0.581	7	45.4	0.654	7	18	0.692	21	16.9	0.708	21	15.4	1.032	21	10.7	1.107	21	9.3	183.02	0.082	3	7	198.5	0.1612	5	7	610.63	0.3661	12	21	366	41.4	5.53
Q62425	NADH dehydrogenase [ubiquinone] 1 alpha subcomplex subunit 4 OS=Mus musculus GN=Ndufa4 PE=1 SV=2 - [NDUA4_MOUSE]	0.3659	1	4	4	12	269700000	46780000	507600000	0.653	2	4.3	1.001	2	0.8	0.892	8	20	0.753	8	23.4	1.072	8	13.7	0.952	8	3.8	89.35	0.122	1	2	102.49	0.122	1	2	288.98	0.3659	4	8	82	9.3	9.52
Q9R0P9	Ubiquitin carboxyl-terminal hydrolase isozyme L1 OS=Mus musculus GN=Uchl1 PE=1 SV=1 - [UCHL1_MOUSE]	0.3632	1	7	7	26	268200000	160900000	1286000000	1.063	5	8	1.286	4	12.5	0.933	17	14.4	0.855	17	18.5	1.024	17	10.2	0.969	17	21.2	134.83	0.1839	4	5	109.27	0.1031	2	4	446.65	0.3184	6	17	223	24.8	5.24
Q9CZ44	NSFL1 cofactor p47 OS=Mus musculus GN=Nsfl1c PE=1 SV=1 - [NSF1C_MOUSE]	0.3622	1	9	9	22	92470000	80490000	333300000	1.065	9	48.4	0.508	2	23.6	0.973	11	7	1.065	11	7.4	0.948	11	10.8	1.025	11	7.6	298.16	0.1757	5	9	109.81	0.0703	2	2	293.17	0.3027	7	11	370	40.7	5.15
Q78IK2	Up-regulated during skeletal muscle growth protein 5 OS=Mus musculus GN=Usmg5 PE=1 SV=1 - [USMG5_MOUSE]	0.3621	1	2	2	2	0	135300000	0				1.028	2	25.4														0			63.9	0.3621	2	2		0			58	6.4	9.83
P18872	Guanine nucleotide-binding protein G(o) subunit alpha OS=Mus musculus GN=Gnao1 PE=1 SV=3 - [GNAO_MOUSE]	0.3616	6	11	15	278	3138000000	1537000000	28990000000	0.809	41	10.9	1.206	28	20	0.777	116	12.8	0.77	116	9.2	1.072	116	8.1	1.044	116	6.5	2015.36	0.2401	9	60	1949.54	0.3107	9	52	5275.7	0.3616	15	166	354	40.1	5.53
P68373	Tubulin alpha-1C chain OS=Mus musculus GN=Tuba1c PE=1 SV=1 - [TBA1C_MOUSE]	0.3608	5	6	18	449	9925000000	3524000000	67280000000	1.143	21	11	1.333	27	14.9	1.009	91	13.8	0.878	91	14.5	1.091	91	9.4	0.961	91	9.6	2856.73	0.2717	10	91	2549.1	0.3207	14	74	9285.37	0.3296	16	284	449	49.9	5.1
P68368	Tubulin alpha-4A chain OS=Mus musculus GN=Tuba4a PE=1 SV=1 - [TBA4A_MOUSE]	0.3571	2	5	17	358	10440000000	2842000000	60520000000	1.163	12	10.9	1.159	11	6.6	0.872	27	9.5	0.878	27	13.2	1.105	27	15.9	1.043	27	7.1	2415.7	0.2143	9	82	1734.17	0.2835	13	56	6457.41	0.3259	15	220	448	49.9	5.06
Q8JZS0	Protein lin-7 homolog A OS=Mus musculus GN=Lin7a PE=1 SV=2 - [LIN7A_MOUSE]	0.3562	4	3	7	22	20100000	205000000	1394000000	1.066	1		0.925	1		0.743	3	27.4	0.929	3	8.6	0.978	3	11.7	1.111	3	6.6	152.91	0.1545	3	6	139.55	0.1717	4	6	295.56	0.309	6	10	233	26	8.72
P63044	Vesicle-associated membrane protein 2 OS=Mus musculus GN=Vamp2 PE=1 SV=2 - [VAMP2_MOUSE]	0.3534	2	4	5	38	791300000	216200000	2261000000	1.302	2	8.3	0.654	11	13.6	0.964	24	20.3	0.873	24	10.6	1.115	24	10.3	0.999	24	10.3	106.29	0.1466	1	2	413.69	0.1466	2	11	884.52	0.3534	5	25	116	12.7	8.13
P61294	Ras-related protein Rab-6B OS=Mus musculus GN=Rab6b PE=1 SV=1 - [RAB6B_MOUSE]	0.351	5	5	8	35	70820000	219800000	611100000	0.843	1		0.696	4	9.7	0.937	8	18.9	0.902	8	8.5	1.027	8	17.2	0.977	8	13.6	183.69	0.2115	4	7	341.86	0.2837	6	12	452.37	0.2981	7	16	208	23.4	5.53
P27773	Protein disulfide-isomerase A3 OS=Mus musculus GN=Pdia3 PE=1 SV=2 - [PDIA3_MOUSE]	0.3505	1	20	20	55	246700000	340800000	1655000000	1.719	8	15.1	1.584	19	13.7	1.51	28	11	1.889	28	34.3	0.824	28	25.4	1.009	28	6.9	201.09	0.1465	7	8	417.09	0.2099	12	19	819.25	0.3109	16	28	505	56.6	6.21
Q9CWZ7	Gamma-soluble NSF attachment protein OS=Mus musculus GN=Napg PE=1 SV=1 - [SNAG_MOUSE]	0.3494	1	14	14	61	341600000	182000000	1883000000	0.795	14	11.1	1.137	11	4.4	0.988	36	10.7	1.035	36	13	1.062	36	17.5	1.054	36	9.1	340.99	0.1923	6	14	324.54	0.2212	7	11	878.87	0.3494	14	36	312	34.7	5.41
Q9Z2I9	Succinyl-CoA ligase [ADP-forming] subunit beta, mitochondrial OS=Mus musculus GN=Sucla2 PE=1 SV=2 - [SUCB1_MOUSE]	0.3477	1	18	18	98	575400000	357400000	3234000000	0.978	28	8.9	1.079	22	9.9	0.985	48	12.3	1.029	48	7.9	0.979	48	14.6	1.017	48	5.4	803.76	0.1857	9	28	625.26	0.1857	9	22	1373.35	0.3283	17	48	463	50.1	7.01
P20152	Vimentin OS=Mus musculus GN=Vim PE=1 SV=3 - [VIME_MOUSE]	0.3476	12	10	15	41	558700000	489900000	1280000000				3.352	1		1.668	15	20	2.357	15	92.5	0.784	15	25.6	1.017	15	24.4	155.67	0.0193	1	4	294.71	0.1052	5	11	621.47	0.3262	14	26	466	53.7	5.12
Q62442	Vesicle-associated membrane protein 1 OS=Mus musculus GN=Vamp1 PE=1 SV=1 - [VAMP1_MOUSE]	0.3475	1	4	5	7	0	0	1080000000	0.938	1					0.962	5	8.1	0.941	5	7.3	1.026	5	17.5	0.976	5	1.3	53.5	0.1441	1	1		0			179.44	0.3475	5	6	118	12.9	6.65
P16125	L-lactate dehydrogenase B chain OS=Mus musculus GN=Ldhb PE=1 SV=2 - [LDHB_MOUSE]	0.3473	1	11	12	75	540100000	745000000	9523000000	1	16	14	1.101	14	7.6	0.841	41	15.4	0.913	41	9.5	0.969	41	8.4	1.018	41	10	404.73	0.2545	8	17	441.12	0.2006	7	16	1223.82	0.2874	10	42	334	36.5	6.05
P40124	Adenylyl cyclase-associated protein 1 OS=Mus musculus GN=Cap1 PE=1 SV=4 - [CAP1_MOUSE]	0.346	1	12	13	34	138300000	130200000	1185000000	1.268	7	5.2	1.096	3	2.4	1.206	23	9.6	1.157	23	12.5	1.067	23	11.3	0.996	23	15.5	148.31	0.0359	2	7	65.12	0.0401	2	3	672.06	0.3333	12	24	474	51.5	7.52
Q9D8Y0	EF-hand domain-containing protein D2 OS=Mus musculus GN=Efhd2 PE=1 SV=1 - [EFHD2_MOUSE]	0.3458	2	9	9	44	461100000	199200000	872600000	1.357	15	16.7	0.67	11	23.5	1.084	18	8.3	1.077	18	12.5	1.135	18	13.7	1.106	18	11.5	447.94	0.2375	6	15	359.56	0.1625	4	11	572.69	0.2708	7	18	240	26.8	5.06
Q91V61	Sideroflexin-3 OS=Mus musculus GN=Sfxn3 PE=1 SV=1 - [SFXN3_MOUSE]	0.3458	1	9	9	82	315800000	361600000	1514000000	0.992	12	29	1.051	17	17.2	1.016	51	10.3	0.844	51	19.5	1.181	51	19.3	0.972	51	11.1	370.51	0.1402	3	12	677.41	0.2399	7	19	1565.39	0.2523	6	51	321	35.4	9.51
P17183	Gamma-enolase OS=Mus musculus GN=Eno2 PE=1 SV=2 - [ENOG_MOUSE]	0.3456	1	11	13	121	3633000000	1373000000	8066000000	1.166	14	4.6	0.78	12	16.6	0.877	28	13.9	0.904	28	13.5	0.984	28	13.5	1.016	28	7.3	931.53	0.1935	6	35	1068.92	0.1959	7	30	1998.93	0.2972	11	56	434	47.3	5.11
P56379	6.8 kDa mitochondrial proteolipid OS=Mus musculus GN=Mp68 PE=2 SV=1 - [68MP_MOUSE]	0.3448	1	2	2	6	0	200700000	379700000				1.293	4	3.9	0.807	2	0.5	0.938	2	1.4	0.915	2	0.1	1.048	2	1.8		0			100.22	0.3448	2	4	65.93	0.1379	1	2	58	6.7	9.99
P53994	Ras-related protein Rab-2A OS=Mus musculus GN=Rab2a PE=1 SV=1 - [RAB2A_MOUSE]	0.3443	1	3	6	23	0	141500000	2124000000	1.091	1		0.899	2	13.3	0.965	8	10	0.939	8	13.1	1.066	8	17.1	1.059	8	6.3	59.59	0.066	1	1	188.24	0.2075	4	6	553.78	0.3443	6	16	212	23.5	6.54
P28652	Calcium/calmodulin-dependent protein kinase type II subunit beta OS=Mus musculus GN=Camk2b PE=1 SV=2 - [KCC2B_MOUSE]	0.3432	1	10	17	221	745900000	862400000	28780000000	1.081	12	29.6	1.331	7	22.1	0.782	55	17.9	0.698	55	21.4	1.133	55	13.5	0.949	55	12.7	1085.17	0.1697	7	45	947.16	0.2675	11	35	4071.36	0.3284	16	141	542	60.4	7.28
P11798	Calcium/calmodulin-dependent protein kinase type II subunit alpha OS=Mus musculus GN=Camk2a PE=1 SV=2 - [KCC2A_MOUSE]	0.3431	1	14	20	276	4598000000	1569000000	48280000000	0.792	44	27.1	1.286	22	21.5	0.797	77	21.6	0.676	77	22.8	1.123	77	19.4	1.009	77	7.2	1945.75	0.182	9	75	1423.19	0.2092	11	51	4223.51	0.3222	18	150	478	54.1	7.08
P51881	ADP/ATP translocase 2 OS=Mus musculus GN=Slc25a5 PE=1 SV=3 - [ADT2_MOUSE]	0.3423	2	7	14	125	4801000000	5498000000	35700000000	1.291	8	8.1	0.821	13	19.9	1.139	38	10.5	0.851	38	15.9	1.232	38	15.8	0.915	38	3.6	463.44	0.1846	6	21	938.39	0.3087	10	32	2192.14	0.2819	10	72	298	32.9	9.73
P26443	Glutamate dehydrogenase 1, mitochondrial OS=Mus musculus GN=Glud1 PE=1 SV=1 - [DHE3_MOUSE]	0.3423	1	18	18	64	464700000	92410000	2616000000	0.961	13	22.1	1.032	10	24.1	0.886	41	14.9	0.78	41	15.2	1.056	41	18.8	0.935	41	9.3	311.28	0.1362	7	13	325.17	0.1272	6	10	1327.9	0.3297	16	41	558	61.3	8
Q01768	Nucleoside diphosphate kinase B OS=Mus musculus GN=Nme2 PE=1 SV=1 - [NDKB_MOUSE]	0.3421	1	1	5	25	825100000	306400000	4348000000							1.294	1		1.072	1		1.142	1		0.931	1		150.51	0.1645	2	6	148.39	0.25	4	7	299.45	0.3421	5	12	152	17.4	7.5
P51880	Fatty acid-binding protein, brain OS=Mus musculus GN=Fabp7 PE=1 SV=2 - [FABP7_MOUSE]	0.3409	1	3	4	5	36300000	25660000	84490000				1.24	1		1.42	3	12.9	1.754	3	17.2	0.818	3	12.8	0.994	3	5.5	38.44	0.0455	1	1	43.71	0.0682	1	1	116.07	0.2273	2	3	132	14.9	5.63
P14824	Annexin A6 OS=Mus musculus GN=Anxa6 PE=1 SV=3 - [ANXA6_MOUSE]	0.3403	1	21	21	52	44740000	40380000	1127000000	1.245	5	9.1	1.324	2	35.8	1.132	45	12.6	1.049	45	12.5	1.023	45	14.5	0.886	45	9.6	152.92	0.0565	4	5	69.71	0.0357	2	2	1254.86	0.3269	20	45	673	75.8	5.5
Q61644	Protein kinase C and casein kinase substrate in neurons protein 1 OS=Mus musculus GN=Pacsin1 PE=1 SV=1 - [PACN1_MOUSE]	0.3401	2	15	16	84	816200000	337400000	4296000000	0.806	22	25.5	0.947	18	9.9	0.821	28	17.2	0.867	28	14.1	1.06	28	15.4	1.038	28	9.6	669.86	0.1927	8	26	587.95	0.2517	11	22	963.1	0.2472	11	36	441	50.5	5.24
Q8CCT4	Transcription elongation factor A protein-like 5 OS=Mus musculus GN=Tceal5 PE=1 SV=1 - [TCAL5_MOUSE]	0.34	2	7	7	20	595600000	0	441000000	1.018	18	11.1				0.943	2	12.3	1.03	2	1.6	1.044	2	0.3	1.123	2	10.4	482.83	0.295	6	18		0			67.82	0.09	2	2	200	22	6.2
Q7TQD2	Tubulin polymerization-promoting protein OS=Mus musculus GN=Tppp PE=1 SV=1 - [TPPP_MOUSE]	0.3394	3	7	8	36	1089000000	975500000	4728000000	0.987	12	11.8	0.663	10	22.3	0.863	10	8.1	0.82	10	11.3	1.031	10	8.9	0.984	10	8.7	426.49	0.1927	4	15	342.74	0.2294	6	11	308.49	0.2706	6	10	218	23.6	9.42
O08709	Peroxiredoxin-6 OS=Mus musculus GN=Prdx6 PE=1 SV=3 - [PRDX6_MOUSE]	0.3393	1	10	10	50	338300000	214200000	1597000000	2.311	13	17.9	1.927	4	5.4	1.462	33	32.5	1.88	33	25.9	0.778	33	12.5	0.922	33	9.1	414.9	0.1563	3	13	118.23	0.1786	3	4	970.59	0.3393	9	33	224	24.9	6.01
P23506	Protein-L-isoaspartate(D-aspartate) O-methyltransferase OS=Mus musculus GN=Pcmt1 PE=1 SV=3 - [PIMT_MOUSE]	0.3392	1	5	5	10	61170000	16950000	386800000	0.923	2	18.8	0.718	1		0.995	7	4.8	0.935	7	13.2	1.076	7	8.7	1.001	7	3.1	77.78	0.0485	1	2	39.61	0.0485	1	1	190.18	0.3392	5	7	227	24.6	7.65
P11404	Fatty acid-binding protein, heart OS=Mus musculus GN=Fabp3 PE=1 SV=5 - [FABPH_MOUSE]	0.3383	1	4	5	23	418700000	231300000	398700000	0.855	10	7.4	0.528	8	4.2	0.779	4	15.5	1.015	4	9.5	0.887	4	1.6	1.136	4	4.5	272.93	0.2331	4	11	231.56	0.2406	3	8	127.6	0.1203	2	4	133	14.8	6.57
P51150	Ras-related protein Rab-7a OS=Mus musculus GN=Rab7a PE=1 SV=2 - [RAB7A_MOUSE]	0.3382	1	7	7	57	305800000	148000000	1862000000	1.024	8	11.2	0.882	16	5.8	1.113	33	17	0.997	33	10.5	1.113	33	10.3	0.972	33	10.3	265.86	0.2222	4	8	523.68	0.2222	4	16	1055.44	0.3382	7	33	207	23.5	6.7
Q6PIE5	Sodium/potassium-transporting ATPase subunit alpha-2 OS=Mus musculus GN=Atp1a2 PE=1 SV=1 - [AT1A2_MOUSE]	0.3382	2	21	37	691	7278000000	4756000000	77880000000	0.917	43	10.9	1.158	18	11	0.878	99	16.9	0.719	99	20.3	1.031	99	13.8	0.85	99	9.6	4774.18	0.2314	22	147	3626.59	0.2137	21	98	16503.2	0.3314	35	446	1020	112.1	5.55
P11499	Heat shock protein HSP 90-beta OS=Mus musculus GN=Hsp90ab1 PE=1 SV=3 - [HS90B_MOUSE]	0.337	1	13	26	229	1441000000	646200000	11040000000	1.064	12	18.9	1.048	10	15.1	1.228	40	16.4	1.073	40	11.3	1.097	40	14.1	0.937	40	6.6	1621.27	0.1727	12	53	1782.55	0.1934	15	48	4257.22	0.3273	25	128	724	83.2	5.03
P84075	Neuron-specific calcium-binding protein hippocalcin OS=Mus musculus GN=Hpca PE=1 SV=2 - [HPCA_MOUSE]	0.3368	1	1	7	22	103000000	0	1235000000							1.195	3	1.7	0.95	3	4.3	1.152	3	0.3	0.867	3	5.6	211.57	0.057	2	8		0			482.76	0.3368	7	14	193	22.4	4.97
P52503	NADH dehydrogenase [ubiquinone] iron-sulfur protein 6, mitochondrial OS=Mus musculus GN=Ndufs6 PE=1 SV=2 - [NDUS6_MOUSE]	0.3362	1	5	5	11	237000000	84080000	641700000	1.072	4	11.9	1.104	1		1.022	6	8.9	0.934	6	12.3	1.064	6	12.5	0.975	6	5	126.58	0.3103	4	4	60.35	0.1293	1	1	208.6	0.3103	4	6	116	13	8.65
Q8VHW2	Voltage-dependent calcium channel gamma-8 subunit OS=Mus musculus GN=Cacng8 PE=1 SV=1 - [CCG8_MOUSE]	0.3357	1	8	8	24	81040000	22730000	1210000000	0.718	2	26.1	0.801	2	2.9	0.846	20	12.2	0.926	20	10.7	0.959	20	12.1	1.029	20	10.4	134.21	0.0709	2	2	116.09	0.1182	2	2	1014.22	0.3357	8	20	423	43.4	9.2
Q60930	Voltage-dependent anion-selective channel protein 2 OS=Mus musculus GN=Vdac2 PE=1 SV=2 - [VDAC2_MOUSE]	0.3356	1	9	9	112	884200000	379200000	6507000000	1.093	31	12.1	1.051	18	15.9	1.125	63	10.8	0.845	63	6.1	1.168	63	11	0.859	63	10.5	753.28	0.3051	7	31	582.58	0.3085	8	18	2023.77	0.3356	9	63	295	31.7	7.49
P07724	Serum albumin OS=Mus musculus GN=Alb PE=1 SV=3 - [ALBU_MOUSE]	0.3355	1	20	20	145	958500000	1413000000	7437000000	5.823	23	49.7	5.436	55	63.7	2.817	67	53.9	4.476	67	88.2	0.595	67	21.5	0.954	67	9.8	635.08	0.1102	6	23	1625.74	0.2697	17	55	2378.17	0.2961	17	67	608	68.6	6.07
P26041	Moesin OS=Mus musculus GN=Msn PE=1 SV=3 - [MOES_MOUSE]	0.3345	1	14	23	63	288700000	140900000	920000000	1.643	1		2.647	10	43.1	1.759	35	26.5	2.257	35	44.6	0.802	35	24.6	1.03	35	15.1	62.61	0.026	2	2	313.1	0.1525	9	13	1381.79	0.3206	20	48	577	67.7	6.6
Q9WV92	Band 4.1-like protein 3 OS=Mus musculus GN=Epb41l3 PE=1 SV=1 - [E41L3_MOUSE]	0.3337	1	25	26	93	282100000	91650000	1571000000	0.861	27	18.3	0.851	7	5.5	0.863	52	14.1	0.857	52	13.2	1.067	52	13.4	1.053	52	11.3	786.45	0.2045	13	29	201.43	0.0538	4	7	1803.02	0.3003	24	57	929	103.3	5.31
P01831	Thy-1 membrane glycoprotein OS=Mus musculus GN=Thy1 PE=1 SV=1 - [THY1_MOUSE]	0.3333	1	6	6	45	37500000	1508000000	8271000000	0.826	7	13.9	0.726	21	9.1	0.91	17	14.4	0.885	17	8.7	1.105	17	6.9	1.025	17	7.5	169.76	0.1605	3	7	591.83	0.2469	3	21	507.51	0.3333	6	17	162	18.1	8.97
O54983	Ketimine reductase mu-crystallin OS=Mus musculus GN=Crym PE=1 SV=1 - [CRYM_MOUSE]	0.3323	1	11	11	44	239500000	329200000	2788000000	0.935	6	4.7	1.033	10	13	1.122	28	14.9	0.965	28	14.2	1.023	28	8.9	0.835	28	14.5	209.93	0.1406	5	6	324.7	0.1981	6	10	844.53	0.2716	9	28	313	33.5	5.67
P35279	Ras-related protein Rab-6A OS=Mus musculus GN=Rab6a PE=1 SV=4 - [RAB6A_MOUSE]	0.3317	5	5	8	36	60550000	217300000	475100000				0.765	7	10.6	0.909	7	10.8	0.935	7	14.8	0.995	7	20.8	1.012	7	4.4	170.48	0.1635	3	6	433.94	0.3221	7	15	453.73	0.25	6	15	208	23.6	5.54
Q9R1Q8	Transgelin-3 OS=Mus musculus GN=Tagln3 PE=1 SV=1 - [TAGL3_MOUSE]	0.3317	1	5	6	28	109300000	47040000	1174000000	0.851	11	12.7	0.737	1		0.908	8	11.6	0.938	8	6	1.055	8	6	1.071	8	11.2	364.5	0.2111	4	13	134.08	0.1106	2	3	466.48	0.2915	5	12	199	22.5	7.33
P62746	Rho-related GTP-binding protein RhoB OS=Mus musculus GN=Rhob PE=1 SV=1 - [RHOB_MOUSE]	0.3316	1	6	6	10	0	8944000	166000000				1.036	3	2.7	0.897	7	12.3	0.882	7	9.4	0.996	7	8.9	0.952	7	8		0			93.87	0.0867	2	3	198.56	0.301	5	7	196	22.1	5.24
Q9DB77	Cytochrome b-c1 complex subunit 2, mitochondrial OS=Mus musculus GN=Uqcrc2 PE=1 SV=1 - [QCR2_MOUSE]	0.3311	1	14	14	146	1130000000	901900000	8918000000	0.984	36	14.4	0.884	34	8.9	1.02	76	13.4	0.919	76	13.1	1.111	76	16.2	0.955	76	7.6	1176.82	0.234	9	36	1298.26	0.3179	12	34	2804.98	0.3311	14	76	453	48.2	9.25
O08917	Flotillin-1 OS=Mus musculus GN=Flot1 PE=1 SV=1 - [FLOT1_MOUSE]	0.3294	1	13	13	38	20430000	70510000	968800000	0.779	4	5.9	0.882	5	5.3	0.994	29	13.5	0.913	29	12.6	1.021	29	16	0.93	29	11.9	125.37	0.0888	3	4	214.37	0.1238	5	5	956.76	0.3107	12	29	428	47.5	7.15
P28663	Beta-soluble NSF attachment protein OS=Mus musculus GN=Napb PE=1 SV=2 - [SNAB_MOUSE]	0.3289	1	7	10	51	220000000	262400000	3638000000	0.925	8	11	1.158	7	6.6	0.958	24	10.8	1.022	24	7.6	0.974	24	12.6	1.047	24	6.4	261.34	0.1409	3	8	272.54	0.1477	4	9	1051.58	0.3289	10	34	298	33.5	5.47
P24369	Peptidyl-prolyl cis-trans isomerase B OS=Mus musculus GN=Ppib PE=2 SV=2 - [PPIB_MOUSE]	0.3287	3	6	7	19	143900000	193100000	246000000	2.284	4	25.2	1.187	3	17	1.427	10	10.8	1.74	10	28.1	0.945	10	6	0.99	10	10.6	142.02	0.1204	3	5	118.04	0.1296	3	4	252.45	0.2593	5	10	216	23.7	9.55
Q9CR61	NADH dehydrogenase [ubiquinone] 1 beta subcomplex subunit 7 OS=Mus musculus GN=Ndufb7 PE=1 SV=3 - [NDUB7_MOUSE]	0.3285	1	3	3	30	82540000	325100000	1165000000	1.096	1		0.896	9	20.9	1.013	20	7	1.042	20	9.1	0.909	20	10.7	0.922	20	7	49.34	0.1168	1	1	391.97	0.2555	2	9	764.81	0.3285	3	20	137	16.3	8.18
P07901	Heat shock protein HSP 90-alpha OS=Mus musculus GN=Hsp90aa1 PE=1 SV=4 - [HS90A_MOUSE]	0.3274	1	16	27	207	1441000000	710500000	11040000000	0.877	15	16.3	1.035	8	5.3	1.01	45	19.7	0.911	45	13.3	1.077	45	16.5	0.968	45	9.1	1471.93	0.1719	12	51	1619.46	0.1528	11	43	3898.07	0.3083	25	113	733	84.7	5.01
Q3UHL1	CaM kinase-like vesicle-associated protein OS=Mus musculus GN=Camkv PE=1 SV=2 - [CAMKV_MOUSE]	0.3262	1	12	12	39	383700000	298600000	2556000000	0.73	10	19.7	1.102	3	8.5	0.809	26	24.5	0.814	26	13.7	0.998	26	10.3	1	26	6.5	282.22	0.1426	4	10	108.93	0.0605	2	3	714.22	0.3262	12	26	512	54.8	5.54
P70296	Phosphatidylethanolamine-binding protein 1 OS=Mus musculus GN=Pebp1 PE=1 SV=3 - [PEBP1_MOUSE]	0.3262	1	4	4	41	824200000	445600000	3443000000	0.933	16	17.8	0.998	9	9.7	0.978	16	14.1	1.023	16	8.8	1.001	16	15.2	0.953	16	6	504.02	0.3262	4	16	388.07	0.1123	2	9	598.98	0.2513	3	16	187	20.8	5.4
Q99KI0	Aconitate hydratase, mitochondrial OS=Mus musculus GN=Aco2 PE=1 SV=1 - [ACON_MOUSE]	0.3256	1	22	22	158	1558000000	1204000000	11710000000	0.885	35	9.6	1.229	30	16.6	0.943	90	11.4	0.874	90	11.9	1.055	90	9.7	0.964	90	6.6	1023.48	0.1244	9	35	1209.54	0.1359	10	33	2973.25	0.2782	18	90	780	85.4	7.93
P03995	Glial fibrillary acidic protein OS=Mus musculus GN=Gfap PE=1 SV=4 - [GFAP_MOUSE]	0.3256	1	14	16	29	66290000	515100000	1342000000	2.296	4	21.6	2.408	5	9.1	1.746	15	30.6	3.202	15	48.7	0.592	15	16.5	1.024	15	5.8	110.97	0.0767	3	4	156.36	0.1419	6	6	439.6	0.2791	13	19	430	49.9	5.34
Q8VDN2	Sodium/potassium-transporting ATPase subunit alpha-1 OS=Mus musculus GN=Atp1a1 PE=1 SV=1 - [AT1A1_MOUSE]	0.3255	3	20	36	687	5958000000	3392000000	68460000000	0.757	46	17.8	1.23	28	7.3	0.76	132	25.9	0.754	132	17.6	1.089	132	14.2	1.11	132	11.3	4691.99	0.2131	20	136	3652.38	0.2307	23	96	17300.2	0.3255	36	455	1023	112.9	5.45
P17156	Heat shock-related 70 kDa protein 2 OS=Mus musculus GN=Hspa2 PE=1 SV=2 - [HSP72_MOUSE]	0.3254	1	8	23	149	1914000000	3554000000	22380000000	1.151	1		1.331	2	21.1	1.066	13	11.8	1.041	13	12.6	1.03	13	14.6	0.971	13	7.2	951.11	0.1564	9	29	1013.19	0.1912	11	31	2891.54	0.3223	21	89	633	69.6	5.67
Q64332	Synapsin-2 OS=Mus musculus GN=Syn2 PE=1 SV=2 - [SYN2_MOUSE]	0.3242	1	12	15	152	871100000	507700000	6184000000	0.824	33	11.3	1.014	28	16.9	0.964	57	27.5	0.877	57	18.9	1.134	57	20.1	1.009	57	13.2	1434.34	0.2423	10	41	1233.87	0.2628	12	33	2681.5	0.2935	12	78	586	63.3	8.43
O08997	Copper transport protein ATOX1 OS=Mus musculus GN=Atox1 PE=2 SV=1 - [ATOX1_MOUSE]	0.3235	1	3	3	4	40330000	0	146400000	1.473	2	1.7				1.11	2	17.4	1.25	2	16.8	0.911	2	19.8	1.009	2	14.4	66.12	0.3088	2	2		0			68.46	0.3235	2	2	68	7.3	6.51
P31786	Acyl-CoA-binding protein OS=Mus musculus GN=Dbi PE=1 SV=2 - [ACBP_MOUSE]	0.3218	1	2	2	2	0	78830000	41790000				1.458	1		0.928	1		1.334	1		0.736	1		1.041	1			0			35.13	0.2069	1	1	39.18	0.1149	1	1	87	10	8.82
Q9WTP7	GTP:AMP phosphotransferase AK3, mitochondrial OS=Mus musculus GN=Ak3 PE=1 SV=3 - [KAD3_MOUSE]	0.3216	1	6	6	15	38660000	57470000	190600000	1.035	4	1.6	1.054	2	1.5	1.064	9	5.2	1.246	9	7.1	0.873	9	6.1	1.017	9	6.7	178.25	0.1145	2	4	114.77	0.0485	1	2	304.92	0.3216	6	9	227	25.4	8.84
P62830	60S ribosomal protein L23 OS=Mus musculus GN=Rpl23 PE=1 SV=1 - [RL23_MOUSE]	0.3214	1	4	4	8	0	30920000	299900000				1.081	1		1.24	7	6.5	1.034	7	7.9	1.102	7	11.9	0.921	7	2.4		0			48.68	0.0714	1	1	207.31	0.3214	4	7	140	14.9	10.51
Q8BH95	Enoyl-CoA hydratase, mitochondrial OS=Mus musculus GN=Echs1 PE=1 SV=1 - [ECHM_MOUSE]	0.3207	1	10	10	28	59210000	46730000	1317000000	1.135	5	7.5	1	4	5.7	1.013	19	11.1	1.108	19	5.9	0.877	19	9.8	0.968	19	8.9	131.79	0.0862	3	5	147.9	0.1276	3	4	520.78	0.3207	10	19	290	31.5	8.48
P06151	L-lactate dehydrogenase A chain OS=Mus musculus GN=Ldha PE=1 SV=3 - [LDHA_MOUSE]	0.3193	1	11	12	50	347300000	217700000	6853000000	1.022	11	19.1	1.218	8	12.6	1.005	27	13.3	1.052	27	7	0.959	27	13	0.994	27	10	292.93	0.1536	5	12	291.73	0.1295	4	10	738.89	0.2892	11	28	332	36.5	7.74
P31938	Dual specificity mitogen-activated protein kinase kinase 1 OS=Mus musculus GN=Map2k1 PE=1 SV=2 - [MP2K1_MOUSE]	0.3181	1	7	10	35	143800000	83140000	1778000000	1.046	6	4.6	1.074	2	1.2	1.103	14	11.9	0.981	14	16.5	1.095	14	25	0.985	14	6.5	163.83	0.0585	3	7	131.8	0.0891	4	5	484.89	0.3181	10	23	393	43.4	6.7
Q922F4	Tubulin beta-6 chain OS=Mus musculus GN=Tubb6 PE=1 SV=1 - [TBB6_MOUSE]	0.3177	2	2	13	225	4019000000	4888000000	62500000000	0.848	1					0.919	5	4.4	0.765	5	12.9	0.963	5	6.8	0.874	5	5.1	503.51	0.1857	8	21	2540.02	0.1477	8	88	2906.1	0.2796	12	116	447	50.1	4.89
P14152	Malate dehydrogenase, cytoplasmic OS=Mus musculus GN=Mdh1 PE=1 SV=3 - [MDHC_MOUSE]	0.3174	1	11	11	81	1609000000	774300000	6501000000	0.798	27	16.6	0.919	16	14.6	0.91	38	18	0.934	38	14.9	1.044	38	18.7	1.036	38	18.1	600.12	0.1766	7	27	498.25	0.2305	7	16	1176.94	0.2904	10	38	334	36.5	6.58
P61226	Ras-related protein Rap-2b OS=Mus musculus GN=Rap2b PE=1 SV=1 - [RAP2B_MOUSE]	0.3169	2	5	7	21	99690000	75930000	809900000	0.92	1		0.832	2	0.8	1.044	7	6.8	0.91	7	12.6	1.108	7	9.2	0.946	7	6.7	111.35	0.1038	2	3	224.1	0.1913	3	6	395.2	0.3169	6	12	183	20.5	4.81
P20357	Microtubule-associated protein 2 OS=Mus musculus GN=Map2 PE=1 SV=2 - [MTAP2_MOUSE]	0.3156	2	56	56	202	559400000	246000000	3598000000	1.16	63	17.7	0.832	41	7.7	0.915	97	11.2	0.91	97	12.7	1.109	97	12.1	1.101	97	7.9	1605.91	0.1953	31	63	1115.8	0.1061	18	41	2929.56	0.2905	47	98	1828	199	4.91
P54227	Stathmin OS=Mus musculus GN=Stmn1 PE=1 SV=2 - [STMN1_MOUSE]	0.3154	2	2	5	21	1145000000	154200000	577200000	1.102	3	13.3	0.542	1		1.075	2	16	0.964	2	2.7	1.081	2	3.9	0.955	2	9.4	212.04	0.1946	3	9	169.64	0.2013	3	6	193.75	0.2685	4	6	149	17.3	5.97
Q9DB05	Alpha-soluble NSF attachment protein OS=Mus musculus GN=Napa PE=1 SV=1 - [SNAA_MOUSE]	0.3153	1	5	8	26	168700000	177500000	3245000000	0.794	3	5	0.976	2	23.9	0.942	9	11.9	1.022	9	6.5	0.99	9	5.6	1.052	9	6.2	107.79	0.0949	2	3	112.04	0.0881	3	4	566.54	0.3153	8	19	295	33.2	5.45
P97300	Neuroplastin OS=Mus musculus GN=Nptn PE=1 SV=3 - [NPTN_MOUSE]	0.3149	1	14	14	44	509300000	953300000	3743000000	0.691	6	3.7	0.611	13	7.1	0.753	25	17.9	0.803	25	9.8	1.002	25	6.4	1.083	25	9	166	0.0781	3	6	399.32	0.1889	8	13	743.15	0.2746	11	25	397	44.3	7.74
O88952	Protein lin-7 homolog C OS=Mus musculus GN=Lin7c PE=1 SV=2 - [LIN7C_MOUSE]	0.3147	4	1	5	20	34060000	205000000	1360000000	1.434	2	36.8				1.019	1		1.266	1		0.843	1		1.03	1		149.95	0.1827	3	7	119.37	0.1472	3	5	213.64	0.3147	5	8	197	21.8	8.43
Q9CQR4	Acyl-coenzyme A thioesterase 13 OS=Mus musculus GN=Acot13 PE=1 SV=1 - [ACO13_MOUSE]	0.3143	1	4	4	16	38590000	40330000	879300000	1.283	3	7.5	0.849	7	6.9	0.957	6	7.8	0.897	6	10.8	1.061	6	8	0.968	6	6.6	98.03	0.0857	1	3	280.35	0.3143	4	7	185.97	0.2857	3	6	140	15.2	8.82
P10126	Elongation factor 1-alpha 1 OS=Mus musculus GN=Eef1a1 PE=1 SV=3 - [EF1A1_MOUSE]	0.3139	1	6	15	107	1484000000	1710000000	15250000000	1.534	10	14.5				1.261	38	14.8	1.079	38	13.8	1.061	38	10.6	0.916	38	9.5	714.44	0.1926	8	28	520.29	0.0931	5	19	1596.45	0.2684	10	60	462	50.1	9.01
Q99KJ8	Dynactin subunit 2 OS=Mus musculus GN=Dctn2 PE=1 SV=3 - [DCTN2_MOUSE]	0.3134	1	13	13	28	161700000	99470000	529800000	0.935	8	10.7	0.816	3	7.6	0.969	17	9.2	1.141	17	14.3	0.981	17	18.2	1.064	17	7.9	267.11	0.0821	3	8	127.03	0.0423	2	3	481.86	0.2736	12	17	402	44.1	5.26
P84091	AP-2 complex subunit mu OS=Mus musculus GN=Ap2m1 PE=1 SV=1 - [AP2M1_MOUSE]	0.3126	1	14	14	28	340000000	227100000	4560000000	0.814	5	8.4	1.099	5	24	0.966	18	8.5	0.942	18	12.2	1.045	18	7.3	0.936	18	9.4	160.92	0.0598	3	5	162.6	0.0621	3	5	441.98	0.2506	10	18	435	49.6	9.54
P10649	Glutathione S-transferase Mu 1 OS=Mus musculus GN=Gstm1 PE=1 SV=2 - [GSTM1_MOUSE]	0.3119	5	8	8	61	151100000	249700000	2464000000	0.668	11	21.8	0.777	14	5.3	0.808	36	18.5	0.847	36	18.6	0.926	36	11.7	0.96	36	5.7	338.01	0.2385	5	11	488.03	0.3119	7	14	1122.05	0.3119	8	36	218	26	7.94
Q6IFX2	Keratin, type I cytoskeletal 42 OS=Mus musculus GN=Krt42 PE=1 SV=1 - [K1C42_MOUSE]	0.3119	6	3	16	169	4995000000	272100000	19980000000	2.819	26	23.7	0.442	7	9	3.067	28	63.9	0.792	28	18.8	3.616	26	88.4	0.958	28	7.8	2153.43	0.2257	11	61	953.46	0.1084	4	19	3521.29	0.2522	13	89	452	50.1	5.16
P62264	40S ribosomal protein S14 OS=Mus musculus GN=Rps14 PE=2 SV=3 - [RS14_MOUSE]	0.3113	1	4	4	9	68680000	0	482500000	1.23	2	17.6				1.199	7	11.8	1.241	7	16.7	0.958	7	9.3	1.014	7	4.2	97.7	0.0861	1	2		0			227.65	0.3113	4	7	151	16.3	10.05
Q9CZX8	40S ribosomal protein S19 OS=Mus musculus GN=Rps19 PE=1 SV=3 - [RS19_MOUSE]	0.3103	1	5	5	15	55230000	53760000	301900000	1.361	4	7	1.059	2	0.2	1.313	9	15.5	1.456	9	12.2	0.919	9	13.2	1.007	9	12	118.32	0.2	3	4	58.88	0.0483	1	2	273.59	0.3103	5	9	145	16.1	10.4
Q62108	Disks large homolog 4 OS=Mus musculus GN=Dlg4 PE=1 SV=1 - [DLG4_MOUSE]	0.3094	1	19	22	68	538900000	256900000	7032000000	0.513	13	21.5	1.146	5	4.7	0.737	44	20.4	0.692	44	21.9	1.05	44	17.1	1.049	44	9.7	398.78	0.145	9	16	136.31	0.0608	4	5	1556.33	0.308	20	47	724	80.4	5.87
O35526	Syntaxin-1A OS=Mus musculus GN=Stx1a PE=1 SV=3 - [STX1A_MOUSE]	0.309	1	11	11	68	781200000	704900000	4918000000	0.72	31	8.9	0.766	13	14.9	0.85	23	13.9	0.764	23	20.2	1.109	23	13.1	1.081	23	8.7	932.13	0.1979	8	32	363.61	0.1319	5	13	719.66	0.3056	9	23	288	33	5.24
Q9CRB9	Coiled-coil-helix-coiled-coil-helix domain-containing protein 3, mitochondrial OS=Mus musculus GN=Chchd3 PE=1 SV=1 - [CHCH3_MOUSE]	0.3084	1	10	10	36	205800000	141700000	507800000	1.236	11	10.7	0.929	12	10.9	1.098	13	7	1.16	13	15.8	0.919	13	16.5	0.96	13	1.8	303.01	0.2599	6	11	305.17	0.1938	5	12	415.45	0.2379	8	13	227	26.3	8.37
Q9CQ54	NADH dehydrogenase [ubiquinone] 1 subunit C2 OS=Mus musculus GN=Ndufc2 PE=1 SV=1 - [NDUC2_MOUSE]	0.3083	1	4	4	5	0	0	65530000							1.072	5	6.3	0.944	5	3.1	0.972	5	2.8	0.876	5	4.1		0				0			126.87	0.3083	4	5	120	14.2	9.2
P40142	Transketolase OS=Mus musculus GN=Tkt PE=1 SV=1 - [TKT_MOUSE]	0.3082	1	18	18	61	204400000	189000000	2260000000	1.029	9	13.8	1.24	11	9.2	1.02	41	11.3	1.079	41	12.2	1.021	41	12.4	1.036	41	6.2	251.84	0.114	6	9	332.74	0.114	7	11	1240.69	0.2777	16	41	623	67.6	7.5
P09528	Ferritin heavy chain OS=Mus musculus GN=Fth1 PE=1 SV=2 - [FRIH_MOUSE]	0.3077	1	5	5	20	29420000	219000000	880300000	1.317	2	16.4	1.688	4	19.1	1.219	14	12.7	1.753	14	34.5	0.717	14	24.8	1.015	14	8.3	69.52	0.0934	2	2	110.67	0.0989	2	4	307.78	0.2527	4	14	182	21.1	5.88
Q9DBJ1	Phosphoglycerate mutase 1 OS=Mus musculus GN=Pgam1 PE=1 SV=3 - [PGAM1_MOUSE]	0.3071	2	9	9	48	291800000	466700000	4417000000	1.032	9	26.2	0.96	14	7.2	1.023	25	6	0.831	25	16.9	1.171	25	14.9	0.989	25	7.8	272.51	0.0827	2	9	464.22	0.1693	4	14	719.49	0.3071	9	25	254	28.8	7.18
P62748	Hippocalcin-like protein 1 OS=Mus musculus GN=Hpcal1 PE=2 SV=2 - [HPCL1_MOUSE]	0.3057	1	1	7	23	82840000	0	1235000000	1.264	1					1.438	3	4.1	0.976	3	7.8	1.213	3	20.2	0.746	3	5.2	226.95	0.0984	3	9		0			449.33	0.3057	7	14	193	22.3	5.5
P61027	Ras-related protein Rab-10 OS=Mus musculus GN=Rab10 PE=1 SV=1 - [RAB10_MOUSE]	0.305	5	3	7	67	448800000	452100000	4040000000	0.901	5	9.5	0.902	5	10.9	0.912	11	5.5	0.996	11	8.9	0.982	11	7.3	1.052	11	3.3	480.67	0.205	4	15	751.08	0.27	6	25	899.1	0.25	6	27	200	22.5	8.38
Q9CQ22	Ragulator complex protein LAMTOR1 OS=Mus musculus GN=Lamtor1 PE=1 SV=1 - [LTOR1_MOUSE]	0.3043	1	3	3	7	0	64090000	107000000				0.968	1		0.921	6	5	0.925	6	7.5	0.969	6	3.6	0.996	6	5.7		0			43.31	0.0745	1	1	165.22	0.3043	3	6	161	17.7	5.15
Q8C1B7	Septin-11 OS=Mus musculus GN=Sept11 PE=1 SV=4 - [SEP11_MOUSE]	0.3039	3	7	14	80	762800000	396700000	2865000000	0.948	4	10.9	0.912	1		0.908	9	14	0.93	9	12.8	1.132	9	17.9	1.08	9	5	671.82	0.232	8	24	371.64	0.065	2	14	1141.01	0.2042	11	42	431	49.7	6.68
P62761	Visinin-like protein 1 OS=Mus musculus GN=Vsnl1 PE=1 SV=2 - [VISL1_MOUSE]	0.3037	1	6	7	65	615400000	160100000	2790000000	0.81	14	13.8	0.748	12	6.3	0.841	20	16.1	0.861	20	7.3	1.058	20	5.5	1.054	20	6	634.48	0.2147	4	22	669.5	0.199	4	15	858.39	0.2513	6	28	191	22.1	5.15
Q9D051	Pyruvate dehydrogenase E1 component subunit beta, mitochondrial OS=Mus musculus GN=Pdhb PE=1 SV=1 - [ODPB_MOUSE]	0.3036	1	11	11	96	830400000	470300000	3326000000	1.044	27	12.8	1.057	31	15.4	1.065	38	11.6	0.984	38	11.2	1.022	38	10.8	0.956	38	6.2	558.99	0.1811	7	27	842.14	0.2256	7	31	1131.67	0.3036	10	38	359	38.9	6.87
O55131	Septin-7 OS=Mus musculus GN=Sept7 PE=1 SV=1 - [SEPT7_MOUSE]	0.3028	3	13	14	92	1137000000	477300000	2952000000	0.848	14	4.7	1.005	8	4.4	0.901	20	17.6	0.948	20	9.1	1.021	20	9.3	1.074	20	8.2	799.03	0.094	4	29	556.15	0.1101	5	21	1142.1	0.2752	12	42	436	50.5	8.57
P35486	Pyruvate dehydrogenase E1 component subunit alpha, somatic form, mitochondrial OS=Mus musculus GN=Pdha1 PE=1 SV=1 - [ODPA_MOUSE]	0.3026	2	14	15	56	819500000	163800000	3165000000	0.934	14	9.6	1.106	12	14.2	1.027	29	11.8	1.01	29	11.4	1.045	29	9.3	0.966	29	6.1	534.74	0.0795	3	14	395.95	0.1333	6	12	941	0.2846	14	30	390	43.2	8.19
P05202	Aspartate aminotransferase, mitochondrial OS=Mus musculus GN=Got2 PE=1 SV=1 - [AATM_MOUSE]	0.3023	1	18	18	184	1097000000	1305000000	17810000000	1.046	37	14.7	1.083	39	10.9	0.94	107	10.3	0.847	107	15.5	1.137	107	14	0.997	107	6.9	887.49	0.2372	11	37	1106.06	0.1977	10	40	3113	0.2651	16	107	430	47.4	9
Q9CQD1	Ras-related protein Rab-5A OS=Mus musculus GN=Rab5a PE=1 SV=1 - [RAB5A_MOUSE]	0.3023	1	5	6	33	76260000	131700000	1020000000	1.161	2	8.5	0.861	5	7.6	0.941	17	16	0.923	17	12.4	1.022	17	18.1	1.006	17	11.7	91.38	0.107	2	3	362.16	0.1721	3	9	695.29	0.3023	6	21	215	23.6	8.15
P97807	Fumarate hydratase, mitochondrial OS=Mus musculus GN=Fh PE=1 SV=3 - [FUMH_MOUSE]	0.2998	1	14	14	84	303600000	244500000	2126000000	0.915	21	12	1.03	23	13	1.037	40	10.7	0.944	40	12.3	1.07	40	12.6	0.951	40	7.4	651.22	0.142	7	21	670.57	0.1677	8	23	1387.91	0.2623	12	40	507	54.3	9.04
P58771	Tropomyosin alpha-1 chain OS=Mus musculus GN=Tpm1 PE=1 SV=1 - [TPM1_MOUSE]	0.2993	2	5	10	28	1400000000	183300000	497000000	1.358	7	9.6																374.97	0.2535	9	20	71.49	0.0282	1	3	146.29	0.1338	4	5	284	32.7	4.74
Q64531	Hypoxanthine-guanine phosphoribosyltransferase (Fragment) OS=Mus spretus GN=Hprt1 PE=1 SV=3 - [HPRT_MUSSP]	0.2991	2	6	6	15	0	47110000	835000000				1.178	3	9.1	1.101	12	7	1.159	12	10.4	0.961	12	11.2	0.967	12	5.6		0			122.26	0.1075	2	3	415.91	0.2991	6	12	214	24.1	6.14
Q99PT1	Rho GDP-dissociation inhibitor 1 OS=Mus musculus GN=Arhgdia PE=1 SV=3 - [GDIR1_MOUSE]	0.299	1	5	5	43	362400000	211900000	2628000000	1.558	5	6	0.98	12	12	1.158	26	16.6	1.292	26	14.3	0.899	26	7.7	0.97	26	4.7	181.25	0.2108	3	5	557.8	0.299	4	12	894.74	0.299	5	26	204	23.4	5.2
P17710	Hexokinase-1 OS=Mus musculus GN=Hk1 PE=1 SV=3 - [HXK1_MOUSE]	0.2988	7	25	31	278	1868000000	1172000000	12190000000	1.038	70	18.1	1.544	45	18.6	1.079	93	18.3	0.906	93	11.7	1.124	93	16.4	0.942	93	7.4	2481.61	0.191	19	93	1565.4	0.1961	22	54	3992.78	0.2895	29	131	974	108.2	6.8
Q8K021	Secretory carrier-associated membrane protein 1 OS=Mus musculus GN=Scamp1 PE=1 SV=1 - [SCAM1_MOUSE]	0.2988	1	8	8	24	31470000	128600000	980800000	0.967	3	3.9	0.821	4	12.4	0.874	17	14.2	0.874	17	14.6	1.066	17	9.5	1.018	17	7.3	97.36	0.0562	2	3	122.76	0.1154	4	4	526.51	0.2988	8	17	338	38	7.71
P70441	Na(+)/H(+) exchange regulatory cofactor NHE-RF1 OS=Mus musculus GN=Slc9a3r1 PE=1 SV=3 - [NHRF1_MOUSE]	0.2986	1	9	9	29	172000000	114900000	1576000000	0.983	5	8.2	0.887	5	3.1	0.953	19	9.8	1.145	19	9.2	0.905	19	12.8	1.031	19	5	181.25	0.0986	3	5	147.36	0.1465	4	5	663.32	0.2507	8	19	355	38.6	5.9
P63040	Complexin-1 OS=Mus musculus GN=Cplx1 PE=1 SV=1 - [CPLX1_MOUSE]	0.2985	1	1	4	22	394200000	158600000	356200000	1.013	11	15.8				0.717	3	2.7	0.891	3	7.4	1.008	3	2.4	1.263	3	8.3	551.11	0.209	2	16	54.98	0.0597	1	1	236.79	0.2388	3	5	134	15.1	4.97
P61205	ADP-ribosylation factor 3 OS=Mus musculus GN=Arf3 PE=2 SV=2 - [ARF3_MOUSE]	0.2983	3	3	5	36	1028000000	307900000	719700000	0.834	2	23.5	0.866	7	4.9	0.932	7	6.4	1.041	7	7.8	0.995	7	6.5	1.162	7	3.9	280.08	0.2431	4	11	197.6	0.1823	3	7	667.45	0.2541	4	18	181	20.6	7.43
Q9CPW4	Actin-related protein 2/3 complex subunit 5 OS=Mus musculus GN=Arpc5 PE=2 SV=3 - [ARPC5_MOUSE]	0.298	1	5	5	18	246600000	131700000	1209000000	1.123	5	9.1	1.029	4	6.2	1.229	9	21.5	1.413	9	18.3	1.031	9	12.2	1.105	9	11.7	116.77	0.1192	2	5	107.61	0.1656	3	4	235.58	0.298	5	9	151	16.3	5.67
P20029	78 kDa glucose-regulated protein OS=Mus musculus GN=Hspa5 PE=1 SV=3 - [GRP78_MOUSE]	0.2977	1	17	20	91	310100000	2723000000	15540000000	1.394	7	19.2	1.233	9	10.5	1.308	43	16.4	1.358	43	20.6	0.967	43	11.9	0.972	43	9.3	316.53	0.1023	6	11	469.27	0.1267	7	17	1852.17	0.2977	19	63	655	72.4	5.16
Q9D172	ES1 protein homolog, mitochondrial OS=Mus musculus GN=D10Jhu81e PE=1 SV=1 - [ES1_MOUSE]	0.297	1	7	7	39	336700000	237500000	1446000000	0.919	17	31.5	1.334	7	9.7	0.952	14	13.5	0.958	14	8.1	0.941	14	9	0.988	14	9.3	489.13	0.2444	5	17	212.02	0.1353	4	8	397.91	0.297	7	14	266	28.1	8.78
P01942	Hemoglobin subunit alpha OS=Mus musculus GN=Hba PE=1 SV=2 - [HBA_MOUSE]	0.2958	2	4	4	38	280200000	298600000	6315000000	1.037	4	23.2	0.534	7	26.5	1.363	22	19	0.622	22	36.3	1.473	22	43.8	0.938	22	38.9	123.4	0.1056	1	4	349.35	0.2958	4	12	629.93	0.2958	4	22	142	15.1	8.22
P10639	Thioredoxin OS=Mus musculus GN=Txn PE=1 SV=3 - [THIO_MOUSE]	0.2952	1	4	4	16	1231000000	141000000	96100000	1.531	11	18.3	1.295	2	17	1.401	3	7	1.574	3	9	0.962	3	0.3	1.081	3	3.2	292.63	0.2095	2	11	63.33	0.1048	2	2	121.44	0.2952	3	3	105	11.7	4.92
Q64105	Sepiapterin reductase OS=Mus musculus GN=Spr PE=1 SV=1 - [SPRE_MOUSE]	0.295	1	6	6	20	146900000	31890000	338800000	1.465	1		0.836	5	11	1.008	14	12.7	0.98	14	9	0.975	14	9.7	0.931	14	7	67.12	0.0613	1	1	172.18	0.2069	4	5	562.72	0.295	6	14	261	27.9	5.74
Q9Z2U0	Proteasome subunit alpha type-7 OS=Mus musculus GN=Psma7 PE=1 SV=1 - [PSA7_MOUSE]	0.2944	2	7	7	21	87630000	68160000	382700000	1.263	8	14.2	1.143	7	8.7	1.517	6	4.7	1.668	6	13.5	0.885	6	10.1	1.029	6	3.6	178.34	0.1895	5	8	262.04	0.125	3	7	244.75	0.1774	4	6	248	27.8	8.46
Q9JLZ3	Methylglutaconyl-CoA hydratase, mitochondrial OS=Mus musculus GN=Auh PE=1 SV=1 - [AUHM_MOUSE]	0.293	1	8	8	12	0	183100000	619100000				1	4	2.6	0.99	8	12.3	0.902	8	6.6	1.045	8	8.9	0.945	8	15		0			87.36	0.1242	4	4	226.21	0.2325	6	8	314	33.4	9.51
P35278	Ras-related protein Rab-5C OS=Mus musculus GN=Rab5c PE=1 SV=2 - [RAB5C_MOUSE]	0.2917	1	4	5	30	96270000	215400000	1562000000	1.19	7	9.9	1.037	6	6.3	1.037	8	13.2	1.177	8	19.2	0.969	8	11.2	1.078	8	12.5	274.89	0.2269	4	8	413.57	0.2269	4	10	392.93	0.2917	5	12	216	23.4	8.41
P60521	Gamma-aminobutyric acid receptor-associated protein-like 2 OS=Mus musculus GN=Gabarapl2 PE=1 SV=1 - [GBRL2_MOUSE]	0.2906	3	5	5	14	530400000	53620000	238000000	1.122	3	10.9	0.747	1		1.174	10	15.4	1.09	10	14.3	1.02	10	12.1	0.89	10	16.7	107.48	0.1538	2	3	48.83	0.0598	1	1	234.73	0.2906	4	10	117	13.7	8.1
P13595	Neural cell adhesion molecule 1 OS=Mus musculus GN=Ncam1 PE=1 SV=3 - [NCAM1_MOUSE]	0.2906	1	26	26	115	667600000	719500000	5597000000	1.072	22	28.5	0.742	29	12.8	0.851	64	14.6	0.807	64	12.8	1.014	64	18	0.961	64	9.1	589.99	0.1256	11	22	796.9	0.1381	14	29	2172	0.2529	20	64	1115	119.4	4.83
P19157	Glutathione S-transferase P 1 OS=Mus musculus GN=Gstp1 PE=1 SV=2 - [GSTP1_MOUSE]	0.2905	2	5	5	45	50250000	72510000	1538000000	1.149	5	14.7	1.252	7	51.4	1.014	32	9.5	1.15	32	12.3	0.88	32	8.5	0.992	32	9.5	175.29	0.0762	1	5	187.66	0.0857	2	8	1246.71	0.2905	5	32	210	23.6	7.87
Q9D6J6	NADH dehydrogenase [ubiquinone] flavoprotein 2, mitochondrial OS=Mus musculus GN=Ndufv2 PE=1 SV=2 - [NDUV2_MOUSE]	0.2903	1	6	6	25	272700000	0	805900000	1.102	3	1.6				1.008	22	7.9	0.99	22	8.7	1.003	22	11	0.961	22	6.1	100.97	0.0847	2	3		0			603.1	0.2903	6	22	248	27.3	7.4
P42932	T-complex protein 1 subunit theta OS=Mus musculus GN=Cct8 PE=1 SV=3 - [TCPQ_MOUSE]	0.2901	1	15	15	46	112000000	56440000	1379000000	1.045	10	14.9	1.342	6	8.3	0.968	30	10.5	0.962	30	9.3	0.99	30	14.2	0.99	30	5.6	237.05	0.1369	6	10	198.5	0.0931	4	6	1020.62	0.2646	14	30	548	59.5	5.62
P62858	40S ribosomal protein S28 OS=Mus musculus GN=Rps28 PE=2 SV=1 - [RS28_MOUSE]	0.2899	1	2	2	2	0	0	52870000							1.25	2	8.6	1.181	2	17.9	1.114	2	28.6	1.036	2	1.7		0				0			52.87	0.2899	2	2	69	7.8	10.7
Q9JJU8	SH3 domain-binding glutamic acid-rich-like protein OS=Mus musculus GN=Sh3bgrl PE=3 SV=1 - [SH3L1_MOUSE]	0.2895	1	4	4	5	16600000	0	68870000	1.191	3	0.7				1.082	2	1.5	1.4	2	13.2	0.872	2	3.4	1.11	2	11.2	108.47	0.1667	2	3		0			136.56	0.1228	2	2	114	12.8	4.92
Q9DC07	LIM zinc-binding domain-containing Nebulette OS=Mus musculus GN=Nebl PE=2 SV=1 - [LNEBL_MOUSE]	0.2889	1	8	8	11	46190000	30890000	292700000	0.855	3	10.3	0.865	1		0.828	7	16.1	0.92	7	16.3	0.972	7	10.6	1.076	7	9.2	91.67	0.0778	3	3	80.15	0.0519	1	1	215.24	0.2519	6	7	270	31.1	8.31
P47757	F-actin-capping protein subunit beta OS=Mus musculus GN=Capzb PE=1 SV=3 - [CAPZB_MOUSE]	0.2888	1	6	6	16	55190000	73790000	1078000000	0.843	3	1.5	1.352	3	3.1	1.037	10	14.6	1.029	10	7.9	1.049	10	6.8	1.058	10	5.2	84.21	0.0794	2	3	127.07	0.0866	2	3	362.38	0.2383	5	10	277	31.3	5.74
O08547	Vesicle-trafficking protein SEC22b OS=Mus musculus GN=Sec22b PE=1 SV=3 - [SC22B_MOUSE]	0.2884	1	5	5	5	0	5618000	189500000				0.807	1		0.992	4	8	1.151	4	7.2	0.934	4	12.3	1.091	4	4.1		0			42.16	0.0465	1	1	160.47	0.2419	4	4	215	24.7	8.51
Q91XM9	Disks large homolog 2 OS=Mus musculus GN=Dlg2 PE=1 SV=2 - [DLG2_MOUSE]	0.2876	1	20	22	64	260200000	238200000	3569000000	0.67	8	18.7	1.128	4	8.4	0.799	47	21.3	0.781	47	16.5	1.005	47	12.1	1.051	47	6.6	288.38	0.0763	5	8	156.37	0.0411	3	4	1755.55	0.2758	21	52	852	94.8	6.24
Q91VD9	NADH-ubiquinone oxidoreductase 75 kDa subunit, mitochondrial OS=Mus musculus GN=Ndufs1 PE=1 SV=2 - [NDUS1_MOUSE]	0.2875	1	17	17	86	273200000	142400000	5294000000	0.835	20	23.9	1.138	12	26.2	0.964	54	10.4	0.839	54	11.5	1.093	54	11.2	0.95	54	9.4	462.95	0.1045	7	20	364.68	0.1224	8	12	1722.85	0.2875	17	54	727	79.7	5.72
Q61411	GTPase HRas OS=Mus musculus GN=Hras1 PE=1 SV=2 - [RASH_MOUSE]	0.2857	1	3	4	26	213700000	102900000	1430000000	0.758	1		0.857	4	3.3	0.965	10	10.8	0.861	10	12	1.109	10	8.5	0.985	10	5.2	208.76	0.1217	2	6	265.66	0.2011	3	7	369.25	0.2857	4	13	189	21.3	5.31
P08551	Neurofilament light polypeptide OS=Mus musculus GN=Nefl PE=1 SV=5 - [NFL_MOUSE]	0.2855	1	12	15	57	260500000	104200000	2765000000	1.131	5	10.3	1.194	6	7.6	0.889	31	13.1	1.266	31	24.8	0.781	31	25.1	1.102	31	19.3	285.62	0.0755	4	9	321.98	0.0866	5	9	1262.84	0.2449	13	39	543	61.5	4.64
Q9Z2Q6	Septin-5 OS=Mus musculus GN=Sept5 PE=1 SV=2 - [SEPT5_MOUSE]	0.2846	1	8	9	101	1016000000	325000000	7153000000	0.791	9	18.2	1.132	7	9.4	0.922	48	11.5	0.802	48	13.9	1.17	48	17.6	0.996	48	9.9	496.44	0.1843	5	18	490.18	0.1274	4	16	2000.19	0.2846	9	67	369	42.7	6.67
Q9QYB1	Chloride intracellular channel protein 4 OS=Mus musculus GN=Clic4 PE=1 SV=3 - [CLIC4_MOUSE]	0.2846	2	4	5	9	0	0	417400000							1.212	7	9.2	1.201	7	9.3	1.003	7	16.3	0.964	7	14.6		0				0			191.93	0.2846	5	9	253	28.7	5.59
P14869	60S acidic ribosomal protein P0 OS=Mus musculus GN=Rplp0 PE=1 SV=3 - [RLA0_MOUSE]	0.2839	1	6	6	11	0	0	632400000							1.212	11	24	1.126	11	17.5	0.958	11	10.4	0.838	11	16.8		0				0			382.18	0.2839	6	11	317	34.2	6.25
P60335	Poly(rC)-binding protein 1 OS=Mus musculus GN=Pcbp1 PE=1 SV=1 - [PCBP1_MOUSE]	0.2837	2	4	8	20	93750000	53510000	1008000000	0.972	1		0.915	1		1.033	6	6	1.067	6	2.3	0.998	6	3	1.014	6	9.3	73.28	0.0534	2	2	77.95	0.0871	2	2	574.56	0.2837	8	16	356	37.5	7.09
P07356	Annexin A2 OS=Mus musculus GN=Anxa2 PE=1 SV=2 - [ANXA2_MOUSE]	0.2832	1	11	11	26	103800000	51360000	1256000000	1.585	5	11.8	1.259	2	17.1	1.518	19	32.7	1.701	19	36.7	1.031	19	13.9	1.058	19	13.8	118.61	0.0531	2	5	54.25	0.0501	2	2	631.92	0.2596	10	19	339	38.7	7.69
Q8VDQ8	NAD-dependent protein deacetylase sirtuin-2 OS=Mus musculus GN=Sirt2 PE=1 SV=2 - [SIR2_MOUSE]	0.2828	1	11	11	28	5408000	18560000	1015000000	1.158	2	12.8	1.26	1		0.917	25	14.5	0.901	25	13.4	0.997	25	7.3	0.962	25	6.8	64.24	0.0797	2	2	45.7	0.018	1	1	882.18	0.2828	11	25	389	43.2	5.35
G5E829	Plasma membrane calcium-transporting ATPase 1 OS=Mus musculus GN=Atp2b1 PE=1 SV=1 - [AT2B1_MOUSE]	0.282	1	19	30	141	0	0	9384000000							0.882	65	15.9	0.863	65	10.5	1.016	65	9.6	1.018	65	8.5		0				0			4439.17	0.282	30	141	1220	134.7	5.91
Q9DAW9	Calponin-3 OS=Mus musculus GN=Cnn3 PE=1 SV=1 - [CNN3_MOUSE]	0.2818	2	6	7	9	0	51370000	264000000				1.695	2	21.5	1.916	6	22.4	2.223	6	36.9	0.918	6	20.2	1.032	6	7		0			80.11	0.0667	2	2	206.13	0.2545	6	7	330	36.4	5.72
P08752	Guanine nucleotide-binding protein G(i) subunit alpha-2 OS=Mus musculus GN=Gnai2 PE=1 SV=5 - [GNAI2_MOUSE]	0.2817	6	4	10	110	2377000000	920900000	12270000000	1.213	1					1.114	13	14.7	1.101	13	12.3	0.974	13	7.5	0.959	13	3.6	834.76	0.107	3	20	1053.88	0.0648	2	24	2164.29	0.2817	10	66	355	40.5	5.45
Q61335	B-cell receptor-associated protein 31 OS=Mus musculus GN=Bcap31 PE=1 SV=4 - [BAP31_MOUSE]	0.2816	1	6	6	7	13680000	0	179900000	0.928	2	15.3				1.1	5	7.9	1.266	5	6.4	0.929	5	10.7	1.033	5	2.1	80.89	0.0694	2	2		0			146.73	0.2122	4	5	245	27.9	8.7
O88737	Protein bassoon OS=Mus musculus GN=Bsn PE=1 SV=4 - [BSN_MOUSE]	0.2808	1	86	87	305	320600000	190400000	3183000000	0.818	81	20	1.029	41	28.7	0.753	182	23.9	0.788	182	19.9	1.086	182	12.4	1.08	182	9.1	2308.89	0.1329	39	81	1366.79	0.1025	28	41	5796.58	0.2484	74	183	3942	418.6	7.71
P97315	Cysteine and glycine-rich protein 1 OS=Mus musculus GN=Csrp1 PE=1 SV=3 - [CSRP1_MOUSE]	0.2798	1	4	4	10	781700	0	457600000	1.277	1					1.094	9	7.9	0.956	9	4.3	1.017	9	9	0.928	9	10	56.36	0.0777	1	1		0			331.94	0.2798	4	9	193	20.6	8.57
P17426	AP-2 complex subunit alpha-1 OS=Mus musculus GN=Ap2a1 PE=1 SV=1 - [AP2A1_MOUSE]	0.2794	1	18	28	98	478100000	137900000	4392000000	0.856	12	15.4	1.288	8	15.8	0.943	39	14.2	0.959	39	15.1	1.047	39	12	1.048	39	11.4	666.59	0.0942	10	21	297.41	0.0972	9	11	2035.55	0.262	26	66	977	107.6	7.03
Q62188	Dihydropyrimidinase-related protein 3 OS=Mus musculus GN=Dpysl3 PE=1 SV=1 - [DPYL3_MOUSE]	0.2789	1	9	13	61	457100000	492000000	5768000000	0.994	1		0.948	6	10.8	0.99	14	9.3	0.993	14	7.8	0.948	14	11.5	0.958	14	12	304.82	0.0579	3	10	512.95	0.1228	6	17	1225.4	0.2246	10	34	570	61.9	6.49
P15864	Histone H1.2 OS=Mus musculus GN=Hist1h1c PE=1 SV=2 - [H12_MOUSE]	0.2783	3	3	10	72	651800000	17190000	5369000000	2.248	3	4				1.678	8	19.3	0.645	8	53.3	2.428	8	69.9	0.973	8	11.1	769.76	0.2594	7	27	115.44	0.0425	1	3	1526.62	0.2358	9	42	212	21.3	11
Q61171	Peroxiredoxin-2 OS=Mus musculus GN=Prdx2 PE=1 SV=3 - [PRDX2_MOUSE]	0.2778	1	5	5	47	531900000	354100000	3460000000	0.989	13	18.1	0.823	12	9.1	0.993	22	9.9	1.05	22	6.3	0.948	22	24.4	0.97	22	7.8	325.49	0.1869	4	13	319.63	0.1465	3	12	661.16	0.2778	5	22	198	21.8	5.41
O08539	Myc box-dependent-interacting protein 1 OS=Mus musculus GN=Bin1 PE=1 SV=1 - [BIN1_MOUSE]	0.2772	1	14	16	57	341200000	582300000	2804000000	0.792	11	12.2	0.977	11	14.9	0.925	30	10.4	0.913	30	13.3	1.068	30	17.9	1.029	30	10.3	303.78	0.102	6	13	309.21	0.119	8	13	876.55	0.2483	13	31	588	64.4	5.03
P48771	Cytochrome c oxidase subunit 7A2, mitochondrial OS=Mus musculus GN=Cox7a2 PE=1 SV=2 - [CX7A2_MOUSE]	0.2771	1	2	2	4	0	108700000	405000000				0.804	2	4.5	0.9	2	7	1.178	2	13.2	0.76	2	18.5	0.979	2	1.8		0			105.46	0.1205	1	2	71.89	0.2771	2	2	83	9.3	10.27
P10637	Microtubule-associated protein tau OS=Mus musculus GN=Mapt PE=1 SV=3 - [TAU_MOUSE]	0.2769	1	18	18	127	1762000000	1191000000	3636000000	1.064	46	8	0.75	35	12	0.916	46	12.6	0.946	46	11.6	1.126	46	11.5	1.162	46	7.8	1228.22	0.1596	10	46	914.36	0.1924	14	35	1320.06	0.2769	17	46	733	76.2	6.79
O35098	Dihydropyrimidinase-related protein 4 OS=Mus musculus GN=Dpysl4 PE=1 SV=1 - [DPYL4_MOUSE]	0.2762	1	10	10	39	103300000	153500000	1071000000	0.921	7	4.2	1.015	5	17.7	1.018	27	8.6	1.003	27	8.1	0.979	27	11	0.99	27	8.5	203.97	0.0927	4	7	183.76	0.0559	2	5	966.89	0.2762	10	27	572	61.9	6.98
Q9D6M3	Mitochondrial glutamate carrier 1 OS=Mus musculus GN=Slc25a22 PE=1 SV=1 - [GHC1_MOUSE]	0.2755	1	7	9	28	272100000	233800000	5849000000	1.039	1		0.992	5	9.4	1.077	11	17.8	0.895	11	14.2	1.14	11	18.3	0.952	11	7.9	75.16	0.0619	2	2	237.42	0.1115	4	9	414.86	0.2755	9	17	323	34.6	9.09
P50446	Keratin, type II cytoskeletal 6A OS=Mus musculus GN=Krt6a PE=2 SV=3 - [K2C6A_MOUSE]	0.2749	3	5	20	215	9044000000	692100000	18520000000	1.768	15	40.4	0.683	2	29.4	3.314	19	42.3	0.8	18	17.3	3.864	16	42.4	0.925	19	8.1	2789.18	0.1826	13	109	507.78	0.1519	10	18	2469.4	0.2387	17	88	553	59.3	7.94
P12787	Cytochrome c oxidase subunit 5A, mitochondrial OS=Mus musculus GN=Cox5a PE=1 SV=2 - [COX5A_MOUSE]	0.274	2	6	6	30	1931000000	297000000	5648000000	1.148	9	12.3	0.776	8	8.6	0.849	13	23.9	0.89	13	6.1	1.034	13	15.6	1.013	13	2.5	147.63	0.0548	2	9	193.88	0.1712	5	8	318.37	0.1575	3	13	146	16.1	6.54
P21107	Tropomyosin alpha-3 chain OS=Mus musculus GN=Tpm3 PE=1 SV=3 - [TPM3_MOUSE]	0.2737	1	3	9	35	1566000000	194200000	760300000	1.7	9	11.1	0.973	1		1.254	3	12.3	1.413	3	2.3	0.912	3	4.7	0.921	3	3.3	411.85	0.1649	5	22	90.87	0.0737	2	4	247.73	0.1965	7	9	285	33	4.72
Q68FD5	Clathrin heavy chain 1 OS=Mus musculus GN=Cltc PE=1 SV=3 - [CLH1_MOUSE]	0.2728	1	45	45	261	1114000000	834700000	12760000000	0.825	56	28.1	1.311	27	17.6	1.004	178	13.9	0.944	178	14.2	1.085	178	13.4	1.025	178	11.7	1301.85	0.117	17	56	753.86	0.1194	18	27	5226.33	0.2675	44	178	1675	191.4	5.69
P63328	Serine/threonine-protein phosphatase 2B catalytic subunit alpha isoform OS=Mus musculus GN=Ppp3ca PE=1 SV=1 - [PP2BA_MOUSE]	0.2726	3	9	14	80	1332000000	640200000	11300000000	0.719	18	13.6	1.007	9	8.2	0.852	31	15.2	0.903	31	9.9	1.082	31	10.4	1.12	31	7.7	664.34	0.1363	6	25	396.75	0.1363	6	14	1237.19	0.2726	14	41	521	58.6	5.86
Q9R0K7	Plasma membrane calcium-transporting ATPase 2 OS=Mus musculus GN=Atp2b2 PE=1 SV=2 - [AT2B2_MOUSE]	0.2705	1	23	34	195	388000000	411500000	8198000000	0.714	16	23.2	1.088	10	9.4	0.654	64	28	0.742	64	20.8	1.066	64	12.2	1.105	64	11.2	1098.06	0.1018	12	34	790.44	0.0993	14	21	4549.42	0.2613	33	140	1198	132.5	5.96
Q9R1T4	Septin-6 OS=Mus musculus GN=Sept6 PE=1 SV=4 - [SEPT6_MOUSE]	0.2696	1	6	12	50	295400000	122300000	1540000000	0.977	10	19.6	0.909	7	8.6	0.896	17	17.1	0.812	17	7.7	1.087	17	6.9	1.016	17	5.1	427.59	0.2005	7	15	263.85	0.0691	2	7	877.98	0.2281	10	28	434	49.6	6.43
Q91VW3	SH3 domain-binding glutamic acid-rich-like protein 3 OS=Mus musculus GN=Sh3bgrl3 PE=1 SV=1 - [SH3L3_MOUSE]	0.2688	1	2	2	3	212000000	21220000	0	1.792	2	1																75.67	0.2688	2	2	38.97	0.1075	1	1		0			93	10.5	5.14
P97450	ATP synthase-coupling factor 6, mitochondrial OS=Mus musculus GN=Atp5j PE=1 SV=1 - [ATP5J_MOUSE]	0.2685	1	2	2	6	220900000	0	0	1.184	6	23.9																191.49	0.2685	2	6		0				0			108	12.5	9.36
Q01853	Transitional endoplasmic reticulum ATPase OS=Mus musculus GN=Vcp PE=1 SV=4 - [TERA_MOUSE]	0.268	3	22	22	72	319900000	96520000	1244000000	1.068	14	10.2	1.336	14	17.7	1.008	44	9.7	1.069	44	8.8	1.015	44	8.5	1.025	44	5.6	408.02	0.0881	6	14	446.2	0.0806	6	14	1381.93	0.2444	20	44	806	89.3	5.26
Q4KMM3	Oxidation resistance protein 1 OS=Mus musculus GN=Oxr1 PE=2 SV=3 - [OXR1_MOUSE]	0.2679	1	22	22	52	159000000	88260000	986100000	0.767	11	7.8	0.858	4	1.8	0.952	37	13.8	0.86	37	14.7	1.122	37	14.7	1	37	7.6	360.21	0.0751	6	11	135.23	0.0635	4	4	1043.91	0.246	19	37	866	95.9	5.33
P83940	Transcription elongation factor B polypeptide 1 OS=Mus musculus GN=Tceb1 PE=1 SV=1 - [ELOC_MOUSE]	0.2679	1	2	2	2	0	0	47410000							1.001	2	9.5	1.009	2	7.6	0.937	2	4.1	0.93	2	13.1		0				0			73.68	0.2679	2	2	112	12.5	4.78
Q9D6R2	Isocitrate dehydrogenase [NAD] subunit alpha, mitochondrial OS=Mus musculus GN=Idh3a PE=1 SV=1 - [IDH3A_MOUSE]	0.2678	1	10	10	62	912500000	258000000	3377000000	0.87	22	11.5	1.012	16	22.6	1.077	24	19.1	1.007	24	8.8	1.064	24	14.8	0.99	24	12.4	584.62	0.1366	5	22	423.09	0.1503	5	16	774.28	0.2678	10	24	366	39.6	6.73
Q9CQW1	Synaptobrevin homolog YKT6 OS=Mus musculus GN=Ykt6 PE=2 SV=1 - [YKT6_MOUSE]	0.2677	1	5	5	13	51020000	73720000	294000000	1.018	1		0.766	4	5.9	0.981	8	12.5	0.846	8	3.5	1.137	8	12.3	1.01	8	2	47.85	0.0354	1	1	136.42	0.1212	3	4	258.72	0.2323	4	8	198	22.3	6.35
P57780	Alpha-actinin-4 OS=Mus musculus GN=Actn4 PE=1 SV=1 - [ACTN4_MOUSE]	0.2675	2	13	19	48	104300000	101600000	1577000000	0.922	2	22.3	1.097	1		0.95	20	10.1	1.036	20	15.4	1.071	20	14.2	1.08	20	12.3	172.41	0.0296	3	6	66.72	0.0263	2	2	1170.07	0.2445	17	40	912	104.9	5.41
Q64727	Vinculin OS=Mus musculus GN=Vcl PE=1 SV=4 - [VINC_MOUSE]	0.2674	1	27	27	40	37390000	50480000	355500000	1.125	5	15.6	1.331	2	16.9	1.126	33	8.4	1.242	33	11.2	1.092	33	13.5	1.143	33	13.2	163.11	0.0488	5	5	50.08	0.0169	2	2	1013.04	0.2233	21	33	1066	116.6	6
Q9CZU6	Citrate synthase, mitochondrial OS=Mus musculus GN=Cs PE=1 SV=1 - [CISY_MOUSE]	0.2672	1	12	12	143	1442000000	1102000000	12150000000	1.049	31	9.1	1.254	35	14.8	0.983	77	12.2	0.894	77	11.6	1.046	77	12.7	0.951	77	7.8	628.27	0.1401	7	31	964.01	0.1918	8	35	2082.58	0.2672	12	77	464	51.7	8.57
Q60634	Flotillin-2 OS=Mus musculus GN=Flot2 PE=1 SV=2 - [FLOT2_MOUSE]	0.2664	1	11	11	36	131600000	81320000	931600000	0.809	8	24.6	1.028	6	12.6	0.95	22	9.7	0.873	22	18	1.042	22	11.6	0.907	22	8.3	184.41	0.1542	6	8	184.9	0.0935	4	6	746.44	0.229	9	22	428	47	5.2
P62835	Ras-related protein Rap-1A OS=Mus musculus GN=Rap1a PE=2 SV=1 - [RAP1A_MOUSE]	0.2663	1	1	6	26	127000000	117500000	1412000000	1.321	1		1.056	1		1.041	5	7.8	1.056	5	9.5	0.991	5	10.1	0.992	5	5.3	114.47	0.1413	2	3	276.07	0.2609	4	8	439.3	0.2663	5	15	184	21	6.67
Q99JI6	Ras-related protein Rap-1b OS=Mus musculus GN=Rap1b PE=2 SV=2 - [RAP1B_MOUSE]	0.2663	1	1	6	24	140200000	117400000	1414000000				1.304	1		1.165	4	4	1.039	4	5.6	1.198	4	10.9	1.052	4	10.4	96.23	0.0598	1	2	274.15	0.2609	4	8	432.51	0.2663	5	14	184	20.8	5.78
Q8BFZ3	Beta-actin-like protein 2 OS=Mus musculus GN=Actbl2 PE=1 SV=1 - [ACTBL_MOUSE]	0.266	1	1	11	181	3152000000	1371000000	42860000000							1.173	1		0.959	1		1.177	1		0.947	1		681.77	0.0931	3	28	1606.21	0.1676	8	66	2603.66	0.2606	8	87	376	42	5.49
Q9D164	FXYD domain-containing ion transport regulator 6 OS=Mus musculus GN=Fxyd6 PE=1 SV=2 - [FXYD6_MOUSE]	0.266	1	1	1	1	0	0	104400000							0.836	1		0.78	1		1.067	1		0.981	1			0				0			37.48	0.266	1	1	94	10.4	5.11
P55258	Ras-related protein Rab-8A OS=Mus musculus GN=Rab8a PE=1 SV=2 - [RAB8A_MOUSE]	0.2657	5	1	6	57	256000000	318000000	3554000000							1.004	1		0.967	1		1.026	1		0.973	1		460.17	0.1449	3	15	661.46	0.1739	4	22	659.01	0.2126	5	20	207	23.7	9.07
Q8R1I1	Cytochrome b-c1 complex subunit 9 OS=Mus musculus GN=Uqcr10 PE=1 SV=1 - [QCR9_MOUSE]	0.2656	1	1	1	2	0	0	37320000							1.096	2	1.3	0.87	2	4.6	1.121	2	1.6	0.875	2	1.6		0				0			84.64	0.2656	1	2	64	7.4	9.19
Q921M7	Protein FAM49B OS=Mus musculus GN=Fam49b PE=2 SV=1 - [FA49B_MOUSE]	0.2654	1	5	7	15	163700000	177700000	1318000000	0.934	2	4.2	1.024	1		0.922	4	3.1	1.1	4	12.8	1.016	4	11.2	1.115	4	12.1	65.43	0.0247	1	2	87.05	0.0525	2	3	284.75	0.2407	6	10	324	36.8	6.06
Q61990	Poly(rC)-binding protein 2 OS=Mus musculus GN=Pcbp2 PE=1 SV=1 - [PCBP2_MOUSE]	0.2652	3	4	8	20	96800000	39120000	958900000							0.988	8	14.4	0.991	8	7.6	0.986	8	8.8	0.985	8	7.4	45.15	0.0221	1	1	49.89	0.0552	1	1	655.92	0.2652	8	18	362	38.2	6.79
P43274	Histone H1.4 OS=Mus musculus GN=Hist1h1e PE=1 SV=2 - [H14_MOUSE]	0.2648	3	2	9	64	651800000	17190000	4389000000	1.068	2	35.4				1.135	1		1.24	1		0.958	1		1.029	1		766.23	0.2511	7	26	115.44	0.0411	1	3	1251.21	0.2237	8	35	219	22	11.11
P04370	Myelin basic protein OS=Mus musculus GN=Mbp PE=1 SV=2 - [MBP_MOUSE]	0.264	1	8	8	165	4346000000	3641000000	38980000000	1.561	15	12.8	0.625	57	14.1	0.805	93	22.1	0.811	93	14.5	0.93	93	17.2	0.926	93	8.6	401.26	0.176	4	15	1722.9	0.224	7	57	2655.43	0.224	7	93	250	27.2	9.58
Q922U2	Keratin, type II cytoskeletal 5 OS=Mus musculus GN=Krt5 PE=1 SV=1 - [K2C5_MOUSE]	0.2638	1	10	20	211	13820000000	778000000	9213000000	2.025	55	26.8	0.653	11	10.7	1.781	24	31.2	1.047	22	8.8	1.601	22	31.2	0.923	24	10	2731.44	0.1621	12	120	678.66	0.1638	13	25	1876.24	0.2431	17	66	580	61.7	7.75
Q6PHN9	Ras-related protein Rab-35 OS=Mus musculus GN=Rab35 PE=1 SV=1 - [RAB35_MOUSE]	0.2637	5	3	6	56	402900000	302900000	3359000000	0.842	2	2.4	0.708	1		0.839	6	15.4	0.948	6	3.2	0.948	6	21.6	1.021	6	9.2	484.36	0.1841	4	16	633.07	0.1841	4	20	731.48	0.209	5	20	201	23	8.29
Q61696	Heat shock 70 kDa protein 1A OS=Mus musculus GN=Hspa1a PE=1 SV=2 - [HS71A_MOUSE]	0.2637	2	11	17	103	764300000	3181000000	22380000000	0.97	5	22.7				1.078	9	17.7	0.956	9	6.6	1.215	9	10.6	1.052	9	7.2	756.94	0.1217	7	22	1205.02	0.2012	13	43	1167.62	0.2184	12	38	641	70	5.72
P80315	T-complex protein 1 subunit delta OS=Mus musculus GN=Cct4 PE=1 SV=3 - [TCPD_MOUSE]	0.2635	1	13	13	35	74420000	47710000	808600000	0.953	4	16.4	1.095	6	15	0.939	25	12.6	0.891	25	10.3	1.033	25	14.5	0.952	25	9.5	114.38	0.0594	3	4	155.29	0.0538	3	6	807.64	0.2635	13	25	539	58	8.02
Q9WTT4	V-type proton ATPase subunit G 2 OS=Mus musculus GN=Atp6v1g2 PE=2 SV=1 - [VATG2_MOUSE]	0.2627	1	2	2	19	200000000	118000000	236100000	1.005	8	7.6	0.845	5	6.9	0.82	6	9.8	1.214	6	7.4	0.774	6	14.3	1.116	6	3.2	297.03	0.2627	2	8	280.33	0.2627	2	5	247.79	0.2627	2	6	118	13.6	10.26
Q02248	Catenin beta-1 OS=Mus musculus GN=Ctnnb1 PE=1 SV=1 - [CTNB1_MOUSE]	0.2625	1	15	17	71	202400000	112700000	2862000000	0.884	5	12.7	1.484	4	3	0.803	46	17.6	0.841	46	13.8	1.004	46	13.9	1.043	46	7.9	198.06	0.073	6	7	181.52	0.0423	4	9	1801.67	0.2535	16	55	781	85.4	5.86
P62814	V-type proton ATPase subunit B, brain isoform OS=Mus musculus GN=Atp6v1b2 PE=1 SV=1 - [VATB2_MOUSE]	0.2622	1	16	16	128	658500000	669700000	8634000000	0.818	26	21	1.095	27	11.4	0.968	75	15.6	0.944	75	12.9	1.081	75	12.7	1.033	75	13.2	903.03	0.137	6	26	882.76	0.1624	8	27	2575.8	0.2622	14	75	511	56.5	5.81
Q76MZ3	Serine/threonine-protein phosphatase 2A 65 kDa regulatory subunit A alpha isoform OS=Mus musculus GN=Ppp2r1a PE=1 SV=3 - [2AAA_MOUSE]	0.2615	2	14	14	49	354700000	192000000	3009000000	0.833	11	9.8	1.608	8	13.6	0.908	30	11.7	1.01	30	8.8	0.935	30	8.4	1.031	30	7.2	311.14	0.0458	3	11	227.67	0.0441	3	8	885.38	0.2615	14	30	589	65.3	5.11
P56135	ATP synthase subunit f, mitochondrial OS=Mus musculus GN=Atp5j2 PE=1 SV=3 - [ATPK_MOUSE]	0.2614	1	2	2	5	0	141900000	2586000000				0.952	2	4.1	1.088	3	4	0.835	3	6.1	1.055	3	0.5	0.795	3	10.1		0			60.44	0.2614	2	2	83.83	0.1364	1	3	88	10.3	9.95
Q9D855	Cytochrome b-c1 complex subunit 7 OS=Mus musculus GN=Uqcrb PE=1 SV=3 - [QCR7_MOUSE]	0.2613	1	3	3	10	376000000	143500000	2246000000	1.146	5	22.1	0.758	1		0.932	4	3.7	1.135	4	3.7	0.807	4	8.4	0.98	4	2	129.68	0.1712	2	5	53.72	0.0721	1	1	101.24	0.1892	2	4	111	13.5	9.11
P84086	Complexin-2 OS=Mus musculus GN=Cplx2 PE=1 SV=1 - [CPLX2_MOUSE]	0.2612	1	1	4	17	535900000	219300000	717600000	0.881	4	13.1	0.79	2	19.7	1.164	3	1.4	1.15	3	11.8	1.039	3	3.6	1.037	3	2.8	238.25	0.1716	2	9	117.94	0.1716	2	3	178.94	0.2015	3	5	134	15.4	5.08
P63001	Ras-related C3 botulinum toxin substrate 1 OS=Mus musculus GN=Rac1 PE=1 SV=1 - [RAC1_MOUSE]	0.2604	3	4	6	29	0	264000000	2155000000				1.07	5	3.1	0.935	11	13.8	0.797	11	13.1	1.13	11	14	1.018	11	4.6		0			319.89	0.1823	4	12	542.43	0.2604	6	17	192	21.4	8.5
Q9CQS8	Protein transport protein Sec61 subunit beta OS=Mus musculus GN=Sec61b PE=1 SV=3 - [SC61B_MOUSE]	0.2604	1	2	2	2	0	0	86880000							1.544	2	16.1	1.143	2	66.9	1.229	2	55.4	0.896	2	25.5		0				0			89.37	0.2604	2	2	96	10	11.56
P48758	Carbonyl reductase [NADPH] 1 OS=Mus musculus GN=Cbr1 PE=1 SV=3 - [CBR1_MOUSE]	0.2599	1	5	6	10	0	31570000	691500000							1.111	9	11.6	0.955	9	11	1.051	9	11.8	0.961	9	7.1		0			38.6	0.0289	1	1	267.77	0.231	5	9	277	30.6	8.31
Q91X97	Neurocalcin-delta OS=Mus musculus GN=Ncald PE=1 SV=4 - [NCALD_MOUSE]	0.2591	1	2	6	25	103000000	0	1176000000							1.082	8	15.4	0.797	8	6.4	1.129	8	11.5	0.849	8	7.2	211.57	0.057	2	8		0			525.18	0.2591	6	17	193	22.2	5.35
P26040	Ezrin OS=Mus musculus GN=Ezr PE=1 SV=3 - [EZRI_MOUSE]	0.2577	1	8	17	29	101300000	64970000	284600000	1.361	4	3.4				1.246	9	6.2	1.299	9	30.3	0.931	9	28.1	1.034	9	12	104.66	0.0427	3	4	52.61	0.0307	2	2	654.57	0.2287	13	23	586	69.4	6.1
P50396	Rab GDP dissociation inhibitor alpha OS=Mus musculus GN=Gdi1 PE=1 SV=3 - [GDIA_MOUSE]	0.2573	1	10	11	47	244000000	155000000	1637000000	0.805	5	16.9	1.185	9	10.9	0.974	32	16.2	0.92	32	13.9	1.03	32	8.1	0.978	32	6.9	177.89	0.0783	3	5	289.74	0.0537	2	9	933.04	0.2573	11	33	447	50.5	5.08
Q9DBG3	AP-2 complex subunit beta OS=Mus musculus GN=Ap2b1 PE=1 SV=1 - [AP2B1_MOUSE]	0.2561	1	17	27	88	543600000	206300000	4119000000	0.745	17	22	1.319	7	25.1	0.966	33	9.6	0.964	33	9.3	1.042	33	12.8	1.013	33	10.4	797.59	0.1089	11	26	288.68	0.0736	6	8	1767.73	0.2316	24	54	937	104.5	5.38
F6SEU4	Ras/Rap GTPase-activating protein SynGAP OS=Mus musculus GN=Syngap1 PE=1 SV=2 - [SYGP1_MOUSE]	0.256	2	27	29	161	185100000	128200000	3665000000	0.707	12	23.9	1.163	18	21.2	0.728	126	27.8	0.741	126	20.1	1.012	126	9.1	1.033	126	11.5	530.1	0.1007	9	13	682.3	0.1396	13	18	4870.61	0.256	29	130	1340	148.1	8.98
Q9QXV0	ProSAAS OS=Mus musculus GN=Pcsk1n PE=1 SV=2 - [PCSK1_MOUSE]	0.2558	1	6	6	31	243400000	88130000	244500000	1.867	14	16.9	1.028	8	8	1.093	9	14.5	1.255	9	23.4	0.78	9	24.5	0.908	9	8.6	637.18	0.1512	3	14	303.01	0.1512	3	8	331.42	0.2558	6	9	258	27.3	5.85
P84084	ADP-ribosylation factor 5 OS=Mus musculus GN=Arf5 PE=1 SV=2 - [ARF5_MOUSE]	0.2556	1	2	4	26	640700000	127200000	785400000	0.829	1		0.8	1		0.865	4	9.9	1.132	4	4	0.973	4	9.2	1.191	4	5.5	251.38	0.1722	3	10	49.55	0.0556	1	1	576.84	0.2556	4	15	180	20.5	6.79
Q61599	Rho GDP-dissociation inhibitor 2 OS=Mus musculus GN=Arhgdib PE=1 SV=3 - [GDIR2_MOUSE]	0.255	1	3	3	6	222500000	0	52880000	1.794	2	5.1	5.681	1		1.671	3	26.4	1.961	3	14	0.887	3	6	1.046	3	6.8	79.01	0.08	1	2	40.34	0.105	1	1	125.57	0.175	2	3	200	22.8	5.11
P01837	Ig kappa chain C region OS=Mus musculus PE=1 SV=1 - [IGKC_MOUSE]	0.2547	1	3	3	21	1065000000	801900000	2716000000	1.246	9	172.3	14.043	5	45.1	4.234	6	87	5.008	6	41.9	0.757	6	10.3	1.079	6	4.4	189.92	0.0755	1	9	152.68	0.2075	2	6	177.61	0.2547	2	6	106	11.8	5.41
Q3UHJ0	AP2-associated protein kinase 1 OS=Mus musculus GN=Aak1 PE=1 SV=2 - [AAK1_MOUSE]	0.2544	3	16	17	65	206000000	120300000	1094000000	0.865	8	10.1	1.159	14	19.5	0.956	38	10.5	0.903	38	12.7	1.082	38	11.5	1.017	38	9.8	244.59	0.0511	5	9	468.54	0.1397	8	14	1571.65	0.2377	15	42	959	103.3	6.7
P12960	Contactin-1 OS=Mus musculus GN=Cntn1 PE=1 SV=1 - [CNTN1_MOUSE]	0.2539	1	24	24	167	469000000	830200000	7623000000	0.842	23	15.8	0.83	43	6.7	0.769	101	19.8	0.782	101	15.7	0.98	101	13	1.005	101	7.5	684.76	0.1245	11	23	1349.29	0.2	19	43	3348.21	0.2373	22	101	1020	113.3	6.16
Q9Z1G3	V-type proton ATPase subunit C 1 OS=Mus musculus GN=Atp6v1c1 PE=1 SV=4 - [VATC1_MOUSE]	0.2539	1	12	12	32	220900000	184600000	2824000000	0.858	10	14.9	0.975	9	11.1	0.943	13	16.1	0.992	13	13.5	1.077	13	13.2	1.111	13	3.6	254.61	0.1178	5	10	204.74	0.1047	5	9	404.7	0.1911	8	13	382	43.9	7.46
Q9CQI6	Coactosin-like protein OS=Mus musculus GN=Cotl1 PE=1 SV=3 - [COTL1_MOUSE]	0.2535	1	4	4	27	250400000	170900000	1407000000	1.311	6	12.4	1.359	9	10.4	1.386	12	20.3	1.74	12	23.2	0.773	12	9.2	1.043	12	12.6	163.35	0.1197	2	6	234.21	0.1972	3	9	339.89	0.2535	4	12	142	15.9	5.4
Q02053	Ubiquitin-like modifier-activating enzyme 1 OS=Mus musculus GN=Uba1 PE=1 SV=1 - [UBA1_MOUSE]	0.2533	2	25	25	87	209100000	160700000	3056000000	0.917	13	11.6	1.406	18	15.4	1.051	56	12.2	0.999	56	12.3	1.062	56	14.1	0.979	56	9.1	308.53	0.087	9	13	452.15	0.1399	14	18	1782.63	0.241	22	56	1058	117.7	5.66
Q9CXW3	Calcyclin-binding protein OS=Mus musculus GN=Cacybp PE=1 SV=1 - [CYBP_MOUSE]	0.2533	1	4	4	9	0	0	161900000							1.097	9	7.9	1.024	9	3.5	1.089	9	6.2	0.971	9	6.8		0				0			191.24	0.2533	4	9	229	26.5	7.87
P58281	Dynamin-like 120 kDa protein, mitochondrial OS=Mus musculus GN=Opa1 PE=1 SV=1 - [OPA1_MOUSE]	0.2531	2	21	21	66	221500000	92910000	1479000000	0.958	15	10.4	1.274	8	8.3	1.04	43	10.7	0.891	43	14	1.112	43	10.5	0.953	43	9.8	474.48	0.0698	7	15	262.39	0.0583	6	8	1294.25	0.2333	19	43	960	111.3	7.55
Q62420	Endophilin-A1 OS=Mus musculus GN=Sh3gl2 PE=1 SV=2 - [SH3G2_MOUSE]	0.2528	1	7	10	86	563900000	469100000	2379000000	0.77	13	14.5	0.7	20	7.5	0.906	19	16.3	0.906	19	10.2	1.071	19	9.3	1.093	19	9	569.79	0.1619	6	24	897.43	0.1591	6	31	899.71	0.2102	8	31	352	39.9	5.39
O55023	Inositol monophosphatase 1 OS=Mus musculus GN=Impa1 PE=1 SV=1 - [IMPA1_MOUSE]	0.2527	1	7	7	13	0	102000000	919500000				0.9	4	0.7	0.913	9	10.3	1.03	9	6	0.971	9	6.7	1.038	9	4.8		0			122.87	0.1372	3	4	287.37	0.2527	7	9	277	30.4	5.19
P26350	Prothymosin alpha OS=Mus musculus GN=Ptma PE=1 SV=2 - [PTMA_MOUSE]	0.2523	1	3	3	14	216000000	0	15130000	1.754	13	20.2				1.453	1		2.84	1		0.596	1		1.148	1		475.59	0.2523	3	13		0			33.49	0.1171	1	1	111	12.2	3.79
Q60864	Stress-induced-phosphoprotein 1 OS=Mus musculus GN=Stip1 PE=1 SV=1 - [STIP1_MOUSE]	0.2523	1	14	14	39	69820000	0	494400000	0.965	7	11.5				1.025	32	8.1	0.938	32	14.1	1.106	32	13.9	0.973	32	10.9	195.92	0.0755	4	7		0			837.34	0.2523	13	32	543	62.5	6.8
Q9WV34	MAGUK p55 subfamily member 2 OS=Mus musculus GN=Mpp2 PE=1 SV=1 - [MPP2_MOUSE]	0.2518	1	12	14	33	54110000	75650000	1440000000	0.723	5	12.6	0.759	4	12.8	0.715	20	17.5	0.83	20	14.4	1.039	20	9.4	1.15	20	7.9	206.35	0.0634	3	5	190.95	0.0888	4	5	702.51	0.2518	14	23	552	61.5	6.44
Q9CXZ1	NADH dehydrogenase [ubiquinone] iron-sulfur protein 4, mitochondrial OS=Mus musculus GN=Ndufs4 PE=1 SV=3 - [NDUS4_MOUSE]	0.2514	1	4	4	26	1172000000	68710000	129700000	1.405	19	11.7	0.658	6	3.7	0.9	1		1.199	1		0.752	1		0.986	1		495.73	0.2514	4	19	183.63	0.1943	3	6	38.96	0.0514	1	1	175	19.8	9.99
P84096	Rho-related GTP-binding protein RhoG OS=Mus musculus GN=Rhog PE=2 SV=1 - [RHOG_MOUSE]	0.2513	3	4	5	12	84670000	27390000	788800000	2.136	1		1.718	2	4.1	1.192	6	9.8	1.58	6	18.3	0.871	6	9.3	1.046	6	3.8	49.8	0.0419	1	1	87.23	0.2094	3	3	243.73	0.2513	5	8	191	21.3	8.12
O55022	Membrane-associated progesterone receptor component 1 OS=Mus musculus GN=Pgrmc1 PE=1 SV=4 - [PGRC1_MOUSE]	0.2513	1	3	4	13	30350000	0	871200000	1.366	1					1.079	9	17.1	1.263	9	7.8	0.886	9	4.1	0.992	9	9	60.23	0.1026	1	1		0			327.72	0.2513	4	12	195	21.7	4.7
P50171	Estradiol 17-beta-dehydrogenase 8 OS=Mus musculus GN=Hsd17b8 PE=1 SV=2 - [DHB8_MOUSE]	0.251	1	5	5	6	0	44460000	121800000				0.976	1		0.98	5	14.4	0.993	5	10.3	0.876	5	4.8	1.002	5	1.6		0			69.65	0.0502	1	1	182.47	0.251	5	5	259	26.6	6.54
P26883	Peptidyl-prolyl cis-trans isomerase FKBP1A OS=Mus musculus GN=Fkbp1a PE=1 SV=2 - [FKB1A_MOUSE]	0.25	1	2	2	26	703700000	527200000	5060000000	1.141	11	6.1	0.747	5	15.3	1.07	10	8.1	1.109	10	13.5	0.96	10	6.7	0.985	10	4.3	415.18	0.25	2	11	191.86	0.25	2	5	399.09	0.25	2	10	108	11.9	8.16
P15105	Glutamine synthetase OS=Mus musculus GN=Glul PE=1 SV=6 - [GLNA_MOUSE]	0.2493	1	10	10	20	13690000	28990000	2259000000	0.396	3	23.9	0.844	2	1.1	0.721	15	21.5	0.853	15	8.5	0.895	15	17.7	0.947	15	8.7	78.15	0.0429	2	3	62.66	0.0724	2	2	391.83	0.2306	9	15	373	42.1	7.08
Q91V12	Cytosolic acyl coenzyme A thioester hydrolase OS=Mus musculus GN=Acot7 PE=1 SV=2 - [BACH_MOUSE]	0.2493	1	7	7	21	0	72070000	2063000000				0.89	3	8.2	1.067	18	14.7	0.892	18	8.3	1.061	18	10.4	0.942	18	8.5		0			104.91	0.063	2	3	555.69	0.2493	7	18	381	42.5	8.68
Q6P9K8	Caskin-1 OS=Mus musculus GN=Caskin1 PE=1 SV=2 - [CSKI1_MOUSE]	0.2488	2	26	26	43	74310000	40590000	382000000	0.873	7	10.7	0.929	6	6.7	0.898	30	16	0.844	30	9.1	1.042	30	9.9	0.99	30	8.5	255.92	0.0524	5	7	193.65	0.0447	4	6	926.9	0.2411	24	30	1431	150.4	9.17
P08553	Neurofilament medium polypeptide OS=Mus musculus GN=Nefm PE=1 SV=4 - [NFM_MOUSE]	0.2488	1	19	22	69	243900000	86820000	5613000000	1.12	9	6.8	1.096	4	4.4	0.81	41	13.9	1.381	41	28.4	0.719	41	23.3	1.197	41	10.1	401.95	0.0802	8	13	270.75	0.0531	4	7	1529.54	0.2476	21	49	848	95.9	4.77
P61161	Actin-related protein 2 OS=Mus musculus GN=Actr2 PE=1 SV=1 - [ARP2_MOUSE]	0.2487	1	9	9	33	146000000	65890000	2328000000	0.837	10	8.4	0.966	3	10.4	1.101	20	12	1.031	20	7.5	1.039	20	13.5	1.006	20	12.1	278.99	0.0482	2	10	70.45	0.0685	3	3	588.89	0.2487	9	20	394	44.7	6.74
P26043	Radixin OS=Mus musculus GN=Rdx PE=1 SV=3 - [RADI_MOUSE]	0.2487	1	6	16	27	174900000	48830000	286500000	1.208	2	10.8	1.196	1		1.082	6	16.6	1.242	6	23.8	0.886	6	24.6	0.964	6	12.1	89.96	0.0446	3	3	104.57	0.0617	4	4	551.89	0.235	13	20	583	68.5	6.2
Q6PHZ2	Calcium/calmodulin-dependent protein kinase type II subunit delta OS=Mus musculus GN=Camk2d PE=1 SV=1 - [KCC2D_MOUSE]	0.2485	1	6	13	161	662500000	910900000	27600000000	1.066	9	23.9	1.744	2	3.4	0.978	15	14.8	0.732	15	22.5	1.069	15	11	0.888	15	8.6	902.15	0.1683	9	41	821.3	0.1263	7	31	2336.08	0.2465	12	89	499	56.3	7.25
Q8C8R3	Ankyrin-2 OS=Mus musculus GN=Ank2 PE=1 SV=2 - [ANK2_MOUSE]	0.2476	1	69	78	253	268300000	142200000	3164000000	1.088	50	19.9	1.153	24	29.6	0.978	135	11.9	1.041	135	17	1.009	135	14.3	1.056	135	10.7	1512.01	0.0911	29	56	840.97	0.0495	15	26	5512.52	0.2116	65	171	3898	426	5.17
O55074	A-kinase anchor protein 7 isoform alpha OS=Mus musculus GN=Akap7 PE=1 SV=4 - [AKA7A_MOUSE]	0.2469	2	2	2	5	0	67900000	229400000				0.78	2	3.5	0.739	3	7.1	0.805	3	25	0.912	3	8.7	1.026	3	6.3		0			79.32	0.0988	1	2	93.85	0.2469	2	3	81	9.2	5.27
Q9WUM5	Succinyl-CoA ligase [ADP/GDP-forming] subunit alpha, mitochondrial OS=Mus musculus GN=Suclg1 PE=1 SV=4 - [SUCA_MOUSE]	0.2457	1	8	8	53	208600000	156700000	1257000000	0.897	4	17.5	1.096	9	18.6	1.011	40	14.3	0.933	40	13.5	1.106	40	17.9	0.99	40	15.2	117.03	0.104	3	4	309.1	0.1618	5	9	1077.06	0.2139	7	40	346	36.1	9.39
Q9CYZ2	Tumor protein D54 OS=Mus musculus GN=Tpd52l2 PE=1 SV=1 - [TPD54_MOUSE]	0.2455	1	4	4	8	37760000	45940000	102600000	1.143	3	2	0.955	1		0.964	4	8.2	1.178	4	6.7	0.987	4	7.4	1.171	4	9.7	115.04	0.1091	2	3	63.3	0.0636	1	1	167.5	0.2	3	4	220	24	6.15
Q9CPV4	Glyoxalase domain-containing protein 4 OS=Mus musculus GN=Glod4 PE=2 SV=1 - [GLOD4_MOUSE]	0.245	1	6	6	13	6435000	51810000	254900000	1.133	1		1.017	2	6	1.035	10	15.5	0.953	10	12.3	1.059	10	18.6	0.956	10	11.7	43.85	0.0336	1	1	69.99	0.0671	2	2	318.33	0.2114	5	10	298	33.3	5.47
Q8R0S4	Voltage-dependent L-type calcium channel subunit beta-4 OS=Mus musculus GN=Cacnb4 PE=1 SV=2 - [CACB4_MOUSE]	0.2447	1	6	11	29	62240000	3146000	824800000	0.816	4	6.9				0.673	9	14.5	0.795	9	29.5	1.027	9	6.6	1.081	9	15.1	144.15	0.0751	4	6	44.03	0.0173	1	1	652.5	0.2447	11	22	519	57.9	9.28
P59999	Actin-related protein 2/3 complex subunit 4 OS=Mus musculus GN=Arpc4 PE=1 SV=3 - [ARPC4_MOUSE]	0.244	1	5	5	31	203500000	198400000	2694000000	0.729	3	5.3	0.885	8	4	1.048	20	7.2	1.16	20	5.3	0.955	20	8.4	1.018	20	6.3	92.17	0.1131	2	3	208.73	0.1964	4	8	503.41	0.244	5	20	168	19.7	8.43
Q9CZ13	Cytochrome b-c1 complex subunit 1, mitochondrial OS=Mus musculus GN=Uqcrc1 PE=1 SV=2 - [QCR1_MOUSE]	0.2438	1	9	9	52	615400000	341500000	3531000000	0.92	11	17.1	1.291	12	10.2	1.007	29	7.4	0.827	29	15.5	1.14	29	14.1	0.896	29	7.8	401.11	0.1375	5	11	320.24	0.1521	6	12	1147.89	0.1875	6	29	480	52.8	6.21
Q9QUI0	Transforming protein RhoA OS=Mus musculus GN=Rhoa PE=1 SV=1 - [RHOA_MOUSE]	0.2435	2	4	4	10	39360000	11260000	208700000	1.379	1		0.89	1		1.02	8	13.2	0.974	8	16.7	1.075	8	7.4	0.981	8	5.9	49.07	0.057	1	1	56.06	0.057	1	1	342.75	0.2435	4	8	193	21.8	6.1
Q02257	Junction plakoglobin OS=Mus musculus GN=Jup PE=1 SV=3 - [PLAK_MOUSE]	0.243	1	15	17	86	493600000	76370000	1853000000	1.776	29	23.2	0.726	4	8.7	1.617	37	19.3	1.125	37	12.4	1.392	37	18.4	0.981	37	5.6	808.65	0.1503	11	31	196.66	0.0497	4	9	1441.46	0.243	17	46	745	81.7	6.14
Q9CQ75	NADH dehydrogenase [ubiquinone] 1 alpha subcomplex subunit 2 OS=Mus musculus GN=Ndufa2 PE=1 SV=3 - [NDUA2_MOUSE]	0.2424	1	3	3	17	0	150600000	638300000				1.035	7	6.6	0.922	10	9.4	1.048	10	6.2	0.887	10	8	0.997	10	4.9		0			261.2	0.2424	2	7	432.63	0.2424	3	10	99	10.9	9.99
Q9JKK7	Tropomodulin-2 OS=Mus musculus GN=Tmod2 PE=1 SV=2 - [TMOD2_MOUSE]	0.2422	1	6	7	28	209500000	74230000	411400000	1.111	5	5.5	0.836	4	12.4	1.008	11	8.6	1.12	11	14.2	0.935	11	6.3	0.989	11	6	209.88	0.0969	4	8	155.5	0.1481	4	6	415.05	0.1966	5	14	351	39.5	5.35
Q9QZ88	Vacuolar protein sorting-associated protein 29 OS=Mus musculus GN=Vps29 PE=1 SV=1 - [VPS29_MOUSE]	0.2418	1	5	5	19	39790000	271300000	911800000	0.908	3	27.2	0.759	2	1.9	1.027	14	14.3	1.244	14	6.7	0.943	14	7.3	1.077	14	5.6	80.32	0.0989	2	3	67.48	0.0549	1	2	397.82	0.2418	5	14	182	20.5	6.79
O55143	Sarcoplasmic/endoplasmic reticulum calcium ATPase 2 OS=Mus musculus GN=Atp2a2 PE=1 SV=2 - [AT2A2_MOUSE]	0.2414	3	27	27	71	233000000	271900000	2951000000	0.996	9	22.3	1.368	2	23.6	0.978	60	16.6	1.019	60	12.3	1.004	60	12.5	1.024	60	9.4	265.9	0.0508	5	9	66.01	0.023	2	2	1898.26	0.2414	27	60	1044	114.8	5.34
P45591	Cofilin-2 OS=Mus musculus GN=Cfl2 PE=1 SV=1 - [COF2_MOUSE]	0.241	1	2	5	25	900600000	278300000	2711000000				0.757	2	6.2	0.851	2	11.4	1.041	2	17.3	0.941	2	22.5	1.132	2	6.3	234.19	0.1084	2	7	197.06	0.1928	4	7	345.99	0.2048	4	11	166	18.7	7.88
Q9WV55	Vesicle-associated membrane protein-associated protein A OS=Mus musculus GN=Vapa PE=1 SV=2 - [VAPA_MOUSE]	0.241	1	4	4	22	102100000	54500000	1079000000	0.838	5	9	1.239	3	4.9	0.963	14	12.6	0.953	14	16.1	1.102	14	10.5	1.066	14	4.7	127.11	0.0884	2	5	97.78	0.1647	3	3	457.26	0.1647	3	14	249	27.8	8.4
Q61316	Heat shock 70 kDa protein 4 OS=Mus musculus GN=Hspa4 PE=1 SV=1 - [HSP74_MOUSE]	0.2402	5	17	19	45	65180000	168700000	1114000000	0.886	8	6.4	1.226	6	11.1	1.015	28	11.5	1.073	28	11.2	0.985	28	12.6	1.052	28	9.6	241.39	0.0678	5	8	126.09	0.0547	6	7	1029.51	0.1974	15	30	841	94.1	5.24
P20065	Thymosin beta-4 OS=Mus musculus GN=Tmsb4x PE=1 SV=1 - [TYB4_MOUSE]	0.24	1	2	2	4	5390000000	0	16360000	0.987	3	10.5				1.206	1		1.126	1		1.403	1		1.288	1		68.78	0.12	1	3		0			45.4	0.24	1	1	50	5.7	5.06
Q9CZW5	Mitochondrial import receptor subunit TOM70 OS=Mus musculus GN=Tomm70a PE=1 SV=2 - [TOM70_MOUSE]	0.239	1	16	16	34	190400000	86750000	2167000000	0.918	8	9	1.339	6	15.5	0.972	20	9.8	0.875	20	10.1	1.074	20	11.5	0.961	20	2.3	194.66	0.0507	4	8	136.24	0.072	5	6	451.85	0.1899	12	20	611	67.5	7.53
Q9Z0X1	Apoptosis-inducing factor 1, mitochondrial OS=Mus musculus GN=Aifm1 PE=1 SV=1 - [AIFM1_MOUSE]	0.2386	1	12	12	26	28950000	31820000	364800000	1.024	2	11.8	0.952	2	20.7	1.046	22	14.2	0.986	22	15.3	1.023	22	11.3	0.969	22	9	72.9	0.0376	2	2	74	0.0441	2	2	654.65	0.2255	11	22	612	66.7	9.17
Q62048	Astrocytic phosphoprotein PEA-15 OS=Mus musculus GN=Pea15 PE=1 SV=1 - [PEA15_MOUSE]	0.2385	1	4	4	17	586200000	47840000	609900000	1.264	8	6.5	0.89	3	14	1.174	6	9.9	1.244	6	16.4	0.918	6	24.6	0.976	6	6.8	184.85	0.1231	2	8	90.56	0.1231	2	3	191.62	0.2385	4	6	130	15	5.02
P17665	Cytochrome c oxidase subunit 7C, mitochondrial OS=Mus musculus GN=Cox7c PE=1 SV=1 - [COX7C_MOUSE]	0.2381	2	2	2	2	0	34380000	91970000				0.78	1		1.113	1		0.833	1		1.325	1		0.976	1			0			32.25	0.0952	1	1	38.54	0.1429	1	1	63	7.3	11
P47708	Rabphilin-3A OS=Mus musculus GN=Rph3a PE=1 SV=2 - [RP3A_MOUSE]	0.2379	1	10	10	31	269900000	162700000	1133000000	0.717	10	16.2	0.817	6	14.4	0.846	15	11.4	0.923	15	12	1.036	15	7.4	1.103	15	11.4	347.21	0.1424	5	10	174.19	0.1336	6	6	447.15	0.2291	8	15	681	75.4	8.27
O08749	Dihydrolipoyl dehydrogenase, mitochondrial OS=Mus musculus GN=Dld PE=1 SV=2 - [DLDH_MOUSE]	0.2377	1	12	12	69	1105000000	119100000	3119000000	1.289	33	24.1	1.151	5	3.9	1.054	31	9.3	0.957	31	10.8	1.035	31	11	0.995	31	8.9	1168.26	0.1631	7	33	194.17	0.0413	2	5	990.22	0.2259	10	31	509	54.2	7.9
Q80TJ1	Calcium-dependent secretion activator 1 OS=Mus musculus GN=Cadps PE=1 SV=3 - [CAPS1_MOUSE]	0.2376	1	21	24	45	72780000	58310000	1056000000	0.853	2	28.6	1.187	3	26.6	0.9	32	11	0.914	32	10.3	0.991	32	11.8	1.003	32	6.8	113.93	0.0251	3	4	131.23	0.031	4	5	1058.05	0.2199	22	36	1355	153	5.74
Q8BLK3	Limbic system-associated membrane protein OS=Mus musculus GN=Lsamp PE=1 SV=1 - [LSAMP_MOUSE]	0.2375	1	7	7	45	163900000	277500000	2118000000	0.965	9	7.9	0.689	8	2.5	0.873	28	15.2	0.861	28	17.6	0.978	28	11.5	0.963	28	5.7	299.59	0.0704	2	9	271.05	0.0704	2	8	827.12	0.2375	7	28	341	38.1	6.65
Q9CZT8	Ras-related protein Rab-3B OS=Mus musculus GN=Rab3b PE=1 SV=1 - [RAB3B_MOUSE]	0.2374	5	4	6	35	123800000	336900000	2029000000	0.514	1					0.88	4	31.1	0.752	4	21.6	1.159	4	13.8	0.993	4	30.7	122.58	0.137	3	4	461.8	0.1005	2	12	676.99	0.1872	5	19	219	24.7	5.11
Q9CR68	Cytochrome b-c1 complex subunit Rieske, mitochondrial OS=Mus musculus GN=Uqcrfs1 PE=1 SV=1 - [UCRI_MOUSE]	0.2372	1	6	6	31	615300000	405300000	3207000000	1.106	6	11.7	1.04	7	11.5	1.049	18	17.5	0.959	18	6.5	1.049	18	12.7	0.971	18	8.8	147.95	0.0803	2	6	189.51	0.1095	4	7	500.17	0.1898	5	18	274	29.3	8.7
O88384	Vesicle transport through interaction with t-SNAREs homolog 1B OS=Mus musculus GN=Vti1b PE=1 SV=1 - [VTI1B_MOUSE]	0.2371	1	5	5	11	29910000	47250000	363600000	0.924	1		0.864	3	4.5	0.836	7	13.6	1.002	7	4.8	0.933	7	3.6	1.057	7	6.2	51.83	0.0474	1	1	102.36	0.1509	3	3	264.07	0.1853	4	7	232	26.7	8.79
P17427	AP-2 complex subunit alpha-2 OS=Mus musculus GN=Ap2a2 PE=1 SV=2 - [AP2A2_MOUSE]	0.2356	1	14	24	88	437400000	143500000	3566000000	0.995	9	15	1.37	4	2.6	1.021	36	12.1	0.964	36	13.5	1.122	36	12	0.994	36	7	538.08	0.1119	11	18	206.41	0.08	7	7	1759.53	0.226	22	63	938	104	6.93
Q9CYT6	Adenylyl cyclase-associated protein 2 OS=Mus musculus GN=Cap2 PE=1 SV=1 - [CAP2_MOUSE]	0.2353	1	7	8	31	75440000	124800000	870900000	0.776	4	24.8	0.775	8	7.7	0.905	18	7.7	0.91	18	12.5	1.065	18	11.4	1.055	18	9.2	107.88	0.0798	3	4	251.08	0.0798	3	8	631.83	0.2353	8	19	476	52.8	6.43
Q9D1K2	V-type proton ATPase subunit F OS=Mus musculus GN=Atp6v1f PE=1 SV=2 - [VATF_MOUSE]	0.2353	1	3	3	16	254700000	145000000	511400000	1.017	8	10.8	0.574	4	1.4	1.218	4	16.4	1.262	4	41.5	0.902	4	21.9	0.99	4	4.4	151.03	0.1681	2	8	100.99	0.1681	2	4	95.86	0.1597	2	4	119	13.4	5.82
Q61016	Guanine nucleotide-binding protein G(I)/G(S)/G(O) subunit gamma-7 OS=Mus musculus GN=Gng7 PE=2 SV=2 - [GBG7_MOUSE]	0.2353	1	1	1	1	0	0	23150000							1.07	1		0.943	1		1.001	1		0.868	1			0				0			54.46	0.2353	1	1	68	7.5	8.51
Q8BH59	Calcium-binding mitochondrial carrier protein Aralar1 OS=Mus musculus GN=Slc25a12 PE=1 SV=1 - [CMC1_MOUSE]	0.2349	2	12	12	73	320900000	144700000	2703000000	0.993	11	15.9	1.096	10	3.4	1.014	52	9.7	0.813	52	14.7	1.18	52	15.2	0.944	52	9	342.01	0.1093	6	11	368.53	0.1196	6	10	1679.93	0.2349	12	52	677	74.5	8.25
Q9D0F9	Phosphoglucomutase-1 OS=Mus musculus GN=Pgm1 PE=1 SV=4 - [PGM1_MOUSE]	0.2349	1	12	12	17	30190000	51540000	480100000	0.859	2	3.5	1.064	3	0.1	0.988	12	12.3	0.967	12	11.6	1.019	12	14	0.968	12	11	61.01	0.0427	2	2	85.52	0.0552	3	3	381.64	0.1975	9	12	562	61.4	6.57
Q8BMS1	Trifunctional enzyme subunit alpha, mitochondrial OS=Mus musculus GN=Hadha PE=1 SV=1 - [ECHA_MOUSE]	0.2346	2	17	17	37	58610000	30680000	958000000	1.289	4	21.1	1.305	3	17	1.156	30	12.4	1.317	30	14.8	0.94	30	12.2	0.966	30	7.1	120.15	0.059	4	4	61.41	0.0315	3	3	858.77	0.2346	17	30	763	82.6	9.14
P47857	6-phosphofructokinase, muscle type OS=Mus musculus GN=Pfkm PE=1 SV=3 - [K6PF_MOUSE]	0.2346	1	11	15	74	524700000	157600000	4721000000	1.097	11	13.4	0.895	4	7.4	0.985	43	14.2	0.864	43	11.7	1.079	43	14.7	0.919	43	7.8	371.84	0.1231	8	14	166.16	0.0628	4	6	1794.2	0.2205	14	54	780	85.2	8
P12367	cAMP-dependent protein kinase type II-alpha regulatory subunit OS=Mus musculus GN=Prkar2a PE=1 SV=2 - [KAP2_MOUSE]	0.2344	1	5	7	20	96630000	34870000	647600000	0.722	2	34.8	0.843	3	15.2	0.955	6	15.9	0.908	6	6	1.092	6	2.6	1.021	6	5.7	81.63	0.0723	2	2	91.12	0.0424	2	3	502.44	0.2145	6	15	401	45.4	4.89
P30275	Creatine kinase U-type, mitochondrial OS=Mus musculus GN=Ckmt1 PE=1 SV=1 - [KCRU_MOUSE]	0.2344	1	14	14	189	4833000000	327400000	6236000000	1.286	64	7.9	1.146	22	12.4	1.014	103	7.9	0.806	103	19.6	1.161	103	17.1	0.904	103	7.4	2066.28	0.1603	6	64	769.99	0.1507	7	22	3387.81	0.2344	14	103	418	47	8.16
P09671	Superoxide dismutase [Mn], mitochondrial OS=Mus musculus GN=Sod2 PE=1 SV=3 - [SODM_MOUSE]	0.2342	1	6	6	32	1306000000	543000000	5216000000	1.128	11	11.5	0.946	5	8.9	1.003	16	11.4	1.036	16	9.1	0.949	16	9.8	0.976	16	3.5	219.68	0.1622	4	11	153.08	0.0991	2	5	412.57	0.2342	5	16	222	24.6	8.62
Q9WUR9	Adenylate kinase 4, mitochondrial OS=Mus musculus GN=Ak4 PE=1 SV=1 - [KAD4_MOUSE]	0.2332	1	5	5	16	87580000	46900000	558400000	0.924	4	7.7	0.819	5	7.6	1.038	7	9.6	1.08	7	3.4	0.969	7	5.9	0.964	7	3.6	126.78	0.0493	1	4	192.86	0.1435	3	5	231.73	0.2332	5	7	223	25	7.53
P63321	Ras-related protein Ral-A OS=Mus musculus GN=Rala PE=1 SV=1 - [RALA_MOUSE]	0.233	2	4	4	24	157800000	188200000	1168000000	1.093	8	7.6	0.707	6	6.6	0.94	10	17.9	1.083	10	5.7	1.041	10	17.8	1.121	10	14.7	283.45	0.0922	2	8	216.9	0.1602	3	6	309.56	0.165	3	10	206	23.5	7.11
P62852	40S ribosomal protein S25 OS=Mus musculus GN=Rps25 PE=2 SV=1 - [RS25_MOUSE]	0.232	1	3	3	4	0	0	135800000							1.29	4	13.1	1.18	4	13.2	1.07	4	6.3	0.999	4	11.5		0				0			129.12	0.232	3	4	125	13.7	10.11
Q6PH08	ERC protein 2 OS=Mus musculus GN=Erc2 PE=2 SV=2 - [ERC2_MOUSE]	0.2309	3	19	24	55	132400000	85640000	834100000	0.807	11	9.4	0.818	7	9.1	0.763	18	16.8	0.857	18	9.5	1.011	18	11	1.066	18	6	495.96	0.092	9	19	269.36	0.0899	9	10	657.55	0.1766	17	26	957	110.6	7.03
Q9Z1P6	NADH dehydrogenase [ubiquinone] 1 alpha subcomplex subunit 7 OS=Mus musculus GN=Ndufa7 PE=1 SV=3 - [NDUA7_MOUSE]	0.2301	1	3	3	17	63450000	261700000	485400000	1.19	3	7.8	0.917	7	7.5	0.971	7	11.6	1.082	7	9.9	0.881	7	20.1	0.977	7	10.1	156.16	0.1062	1	3	257.64	0.2212	2	7	318.58	0.2301	3	7	113	12.6	10.17
P80314	T-complex protein 1 subunit beta OS=Mus musculus GN=Cct2 PE=1 SV=4 - [TCPB_MOUSE]	0.2299	1	12	12	24	0	54260000	1236000000				1.405	1		0.945	23	16.1	1.005	23	8	0.957	23	11.9	0.989	23	4.9		0			74.38	0.0262	1	1	759.86	0.2299	12	23	535	57.4	6.4
P56371	Ras-related protein Rab-4A OS=Mus musculus GN=Rab4a PE=1 SV=2 - [RAB4A_MOUSE]	0.2294	5	3	4	8	35790000	343200000	87060000							1.008	3	12.7	0.932	3	5.5	1.055	3	10.3	0.976	3	15.3	44.48	0.0505	1	1	101.02	0.0505	1	4	123.74	0.1789	3	3	218	24.4	6.07
Q9CQU0	Thioredoxin domain-containing protein 12 OS=Mus musculus GN=Txndc12 PE=2 SV=1 - [TXD12_MOUSE]	0.2294	1	3	3	3	0	0	76680000							1.072	3	1.8	1.225	3	5.5	0.932	3	6.4	1.021	3	0.1		0				0			109.29	0.2294	3	3	170	19	5.26
Q91WD5	NADH dehydrogenase [ubiquinone] iron-sulfur protein 2, mitochondrial OS=Mus musculus GN=Ndufs2 PE=1 SV=1 - [NDUS2_MOUSE]	0.2289	1	10	10	24	0	48950000	1431000000				1.116	2	20.1	1.075	22	10.9	0.827	22	11.2	1.2	22	12.5	0.925	22	3.6		0			75.31	0.0626	2	2	602.16	0.2117	9	22	463	52.6	6.99
P08003	Protein disulfide-isomerase A4 OS=Mus musculus GN=Pdia4 PE=1 SV=3 - [PDIA4_MOUSE]	0.2288	1	13	13	24	40050000	83530000	322900000	1.124	2	12	2.123	5	14.6	1.423	15	22.8	1.96	15	17.8	0.806	15	17.4	1.004	15	6.2	68.53	0.0125	1	2	174	0.0674	4	5	496.18	0.2038	12	17	638	71.9	5.31
Q9D0K2	Succinyl-CoA:3-ketoacid coenzyme A transferase 1, mitochondrial OS=Mus musculus GN=Oxct1 PE=1 SV=1 - [SCOT1_MOUSE]	0.2288	1	10	10	45	98420000	195800000	773400000	0.949	6	21.5	1.253	11	8.9	0.965	28	8.9	0.98	28	14.6	1.026	28	9.3	1.077	28	7.2	166.75	0.0808	4	6	365.6	0.1154	6	11	1050.89	0.2288	10	28	520	56	8.53
Q9Z1G4	V-type proton ATPase 116 kDa subunit a isoform 1 OS=Mus musculus GN=Atp6v0a1 PE=1 SV=3 - [VPP1_MOUSE]	0.2288	2	20	20	122	614800000	280800000	6853000000	0.698	25	22.6	1.104	19	10.8	0.924	78	17.7	0.82	78	13.6	1.12	78	11.9	0.986	78	8.7	611.1	0.1466	11	25	544.15	0.1001	7	19	2456.91	0.2277	18	78	839	96.4	6.76
Q6ZWX6	Eukaryotic translation initiation factor 2 subunit 1 OS=Mus musculus GN=Eif2s1 PE=1 SV=3 - [IF2A_MOUSE]	0.2286	1	6	6	11	0	46570000	313800000				1.045	1		1.055	10	8	1.071	10	8	0.921	10	19.3	0.999	10	7		0			59.79	0.0381	1	1	303.11	0.2286	6	10	315	36.1	5.08
D3Z7P3	Glutaminase kidney isoform, mitochondrial OS=Mus musculus GN=Gls PE=1 SV=1 - [GLSK_MOUSE]	0.2285	2	13	13	38	136300000	99050000	1354000000	0.641	9	7.7	1.114	6	5.2	0.756	20	10	0.724	20	14.2	1.091	20	10.1	1.068	20	7.1	215.54	0.0475	4	9	142.47	0.0401	3	6	634.86	0.2181	11	23	674	73.9	7.99
Q9D0J8	Parathymosin OS=Mus musculus GN=Ptms PE=2 SV=3 - [PTMS_MOUSE]	0.2277	1	3	3	32	1780000000	0	255000000	1.275	30	12.1				0.938	2	12	1.336	2	3.6	0.855	2	1	1.198	2	7.3	1139.93	0.2277	3	30		0			62.6	0.2277	2	2	101	11.4	4.22
Q8R570	Synaptosomal-associated protein 47 OS=Mus musculus GN=Snap47 PE=1 SV=1 - [SNP47_MOUSE]	0.2276	1	7	7	11	3928000	29810000	281200000	1.077	1		0.78	2	7.7	0.995	8	11.2	0.822	8	14.9	1.139	8	11.1	0.951	8	4.5	46.37	0.0169	1	1	78.11	0.063	2	2	230.33	0.2107	6	8	413	46.5	5.76
P46097	Synaptotagmin-2 OS=Mus musculus GN=Syt2 PE=1 SV=1 - [SYT2_MOUSE]	0.2275	1	2	9	47	542900000	357900000	9660000000							0.636	2	7.6	0.617	2	0.3	1.299	2	20.1	1.241	2	12.7	94.23	0.045	2	3	657.85	0.09	6	23	503.18	0.2014	7	21	422	47.2	7.99
P60202	Myelin proteolipid protein OS=Mus musculus GN=Plp1 PE=1 SV=2 - [MYPR_MOUSE]	0.2274	1	7	7	38	190600000	178200000	6606000000	1.651	2	67.6	1.078	6	4.6	0.792	30	22.1	0.928	30	8.3	0.812	30	12.3	0.959	30	16.1	85.56	0.0397	1	2	241.9	0.1227	3	6	934.23	0.1913	6	30	277	30.1	8.35
Q9D1A2	Cytosolic non-specific dipeptidase OS=Mus musculus GN=Cndp2 PE=1 SV=1 - [CNDP2_MOUSE]	0.2274	1	9	9	21	67920000	76110000	856400000	1.306	1		1.573	6	4.6	1.246	14	18.3	1.523	14	18.5	0.916	14	21.8	1.024	14	3.9	48.92	0.0253	1	1	191.83	0.0716	3	6	362.01	0.2274	9	14	475	52.7	5.66
Q8VEM8	Phosphate carrier protein, mitochondrial OS=Mus musculus GN=Slc25a3 PE=1 SV=1 - [MPCP_MOUSE]	0.2269	1	11	11	61	1021000000	1135000000	17580000000	0.904	15	11.4	1.064	9	10.9	0.999	36	17.5	0.911	36	10.7	1.098	36	12.1	1.01	36	9.9	384.93	0.1457	5	15	246.94	0.1092	5	10	906.29	0.2269	11	36	357	39.6	9.26
Q9CVB6	Actin-related protein 2/3 complex subunit 2 OS=Mus musculus GN=Arpc2 PE=1 SV=3 - [ARPC2_MOUSE]	0.2267	1	8	8	19	82150000	236000000	1553000000	1.04	6	8.4	0.834	2	8.1	1.023	11	8.6	1.071	11	7.9	1.007	11	11.4	1.089	11	9.1	191.17	0.0867	3	6	50.2	0.02	1	2	300.03	0.2033	7	11	300	34.3	7.36
P63216	Guanine nucleotide-binding protein G(I)/G(S)/G(O) subunit gamma-3 OS=Mus musculus GN=Gng3 PE=1 SV=1 - [GBG3_MOUSE]	0.2267	1	2	2	3	0	0	58450000							0.981	3	12.5	1.283	3	12.3	1.021	3	2.9	1.184	3	3.1		0				0			146.22	0.2267	2	3	75	8.3	7.78
P23819	Glutamate receptor 2 OS=Mus musculus GN=Gria2 PE=1 SV=3 - [GRIA2_MOUSE]	0.2265	2	17	20	58	209100000	130800000	2496000000	0.652	7	10.2	0.844	1		0.72	39	19.9	0.772	39	15.1	1.026	39	9.8	1.083	39	9.2	291.51	0.0691	6	11	89.07	0.0328	3	3	1454.05	0.2174	18	44	883	98.6	7.39
O70456	14-3-3 protein sigma OS=Mus musculus GN=Sfn PE=1 SV=2 - [1433S_MOUSE]	0.2258	1	3	7	112	4318000000	1579000000	17190000000							2.397	3	11.7	0.852	3	10.6	3.039	3	2.5	0.999	3	1.4	1126.71	0.1048	3	41	765.61	0.1331	4	30	1298.91	0.1976	6	41	248	27.7	4.78
P53026	60S ribosomal protein L10a OS=Mus musculus GN=Rpl10a PE=1 SV=3 - [RL10A_MOUSE]	0.2258	1	5	5	11	56330000	60690000	587100000	1.275	2	9.9	1.098	2	7.9	1.138	7	14.6	1.099	7	16.1	0.975	7	13.9	0.953	7	7.4	63.54	0.0369	1	2	79.25	0.0968	2	2	229.15	0.2258	5	7	217	24.9	9.98
Q640R3	Hepatocyte cell adhesion molecule OS=Mus musculus GN=Hepacam PE=1 SV=2 - [HECAM_MOUSE]	0.2249	1	8	8	45	150500000	155700000	2209000000	1.416	7	13.5	0.737	14	16	0.968	24	12	0.948	24	8.4	0.938	24	12.5	0.872	24	11.2	224.97	0.0574	2	7	476.38	0.11	3	14	803.21	0.2249	8	24	418	46.3	9.42
P14069	Protein S100-A6 OS=Mus musculus GN=S100a6 PE=1 SV=3 - [S10A6_MOUSE]	0.2247	1	3	3	9	161200000	15530000	767700000	2.605	2	0.6	0.432	3	716.4	1.198	4	20.6	1.772	4	46.4	0.849	4	16	1.367	4	16.5	68.13	0.0787	1	2	78.38	0.1685	2	3	96.09	0.2247	3	4	89	10	5.48
Q9D0M3	Cytochrome c1, heme protein, mitochondrial OS=Mus musculus GN=Cyc1 PE=1 SV=1 - [CY1_MOUSE]	0.2246	1	5	5	16	71900000	0	1421000000	1.14	1					1.067	15	11.3	0.934	15	7.1	1.144	15	12	0.945	15	9.6	47.83	0.0738	1	1		0			423.42	0.2246	5	15	325	35.3	9.16
P62631	Elongation factor 1-alpha 2 OS=Mus musculus GN=Eef1a2 PE=1 SV=1 - [EF1A2_MOUSE]	0.2246	1	5	14	77	1483000000	1710000000	15080000000	0.931	6	7.6				0.805	12	13.4	0.876	12	9.9	0.896	12	17.1	0.992	12	8.5	627.58	0.1469	7	24	520.29	0.0929	5	19	976.49	0.1965	10	34	463	50.4	9.03
P17095	High mobility group protein HMG-I/HMG-Y OS=Mus musculus GN=Hmga1 PE=1 SV=4 - [HMGA1_MOUSE]	0.2243	1	2	2	2	80610000	0	0	1.557	2	16.6																74.82	0.2243	2	2		0				0			107	11.6	10.32
Q5EBJ4	Ermin OS=Mus musculus GN=Ermn PE=1 SV=1 - [ERMIN_MOUSE]	0.2242	1	4	4	6	99280000	0	127900000	1.667	3	11.8				0.967	3	9.8	1.256	3	12.1	0.843	3	5.9	1.052	3	16.4	99.65	0.1068	2	3		0			82.51	0.1495	3	3	281	32.1	4.59
O70435	Proteasome subunit alpha type-3 OS=Mus musculus GN=Psma3 PE=1 SV=3 - [PSA3_MOUSE]	0.2235	1	5	5	9	25800000	50540000	405500000	1.19	1		1.072	1		1.171	7	12.9	0.981	7	13.1	1.026	7	14.1	0.97	7	4.4	47.71	0.0471	1	1	39.68	0.0471	1	1	219.09	0.2235	5	7	255	28.4	5.44
P99026	Proteasome subunit beta type-4 OS=Mus musculus GN=Psmb4 PE=1 SV=1 - [PSB4_MOUSE]	0.2235	1	5	5	13	54630000	112700000	509800000	1.664	1		1.075	6	4.9	1.18	6	8.1	1.569	6	12.5	0.866	6	8.9	1.028	6	6.5	49.13	0.0341	1	1	182.88	0.1477	4	6	198.78	0.2045	4	6	264	29.1	5.64
Q923T9	Calcium/calmodulin-dependent protein kinase type II subunit gamma OS=Mus musculus GN=Camk2g PE=1 SV=1 - [KCC2G_MOUSE]	0.2231	1	7	13	87	220000000	272000000	4940000000	0.715	1		1.187	1		0.731	11	21.6	0.686	11	7.5	1.056	11	9.5	1.044	11	13.7	473.25	0.0756	4	20	302.76	0.1153	5	12	1481.84	0.2231	13	55	529	59.6	7.58
P48453	Serine/threonine-protein phosphatase 2B catalytic subunit beta isoform OS=Mus musculus GN=Ppp3cb PE=1 SV=2 - [PP2BB_MOUSE]	0.2229	1	5	10	67	649000000	249600000	4452000000	0.969	5	2.4	1.014	14	11.8	0.96	26	7.7	1.008	26	10.3	0.983	26	11.8	1.022	26	3.7	311.75	0.1067	4	12	545.63	0.1067	4	19	1318.2	0.2229	10	36	525	59.1	5.91
Q9QZ85	Interferon-inducible GTPase 1 OS=Mus musculus GN=Iigp1 PE=1 SV=2 - [IIGP1_MOUSE]	0.2228	1	9	9	26	103600000	88100000	937500000	3.239	6	63.6	4.882	5	30	3.68	15	87.1	5.708	15	126.1	0.836	15	18.3	0.949	15	11.6	235.02	0.0726	2	6	164.65	0.0993	4	5	562.97	0.2228	9	15	413	47.5	6.33
P48036	Annexin A5 OS=Mus musculus GN=Anxa5 PE=1 SV=1 - [ANXA5_MOUSE]	0.2226	1	8	8	31	128300000	398400000	2846000000	1.68	6	7.9	1.569	10	22.1	1.665	15	24.9	2.643	15	24.7	0.567	15	9.7	0.979	15	8.6	170.33	0.0878	3	6	273.53	0.1693	6	10	436.63	0.1661	6	15	319	35.7	4.96
P01756	Ig heavy chain V region MOPC 104E OS=Mus musculus PE=1 SV=1 - [HVM12_MOUSE]	0.2222	7	2	2	5	37070000	58190000	89150000	5.099	1		3.422	2	65.7	2.358	2	47.8	2.341	2	14.8	1.037	2	26.8	1.013	2	4.3	53.11	0.1624	1	1	89.58	0.1624	1	2	83.94	0.2222	2	2	117	13	7.11
P80318	T-complex protein 1 subunit gamma OS=Mus musculus GN=Cct3 PE=1 SV=1 - [TCPG_MOUSE]	0.222	1	10	10	21	9533000	50830000	1212000000	1.061	1		1.2	2	10.8	0.992	18	8.2	0.931	18	9.9	1.042	18	9.4	0.978	18	8	47.95	0.0183	1	1	64.76	0.0385	2	2	561.66	0.222	10	18	545	60.6	6.7
Q8K1M6	Dynamin-1-like protein OS=Mus musculus GN=Dnm1l PE=1 SV=2 - [DNM1L_MOUSE]	0.221	1	13	14	41	169200000	67080000	1093000000	0.923	10	15	1.122	4	1.4	0.958	23	10.2	0.922	23	15.8	1.013	23	17.5	0.959	23	4.6	250.85	0.0903	6	11	131.93	0.0606	4	4	735.32	0.221	13	26	742	82.6	7.05
P24472	Glutathione S-transferase A4 OS=Mus musculus GN=Gsta4 PE=1 SV=3 - [GSTA4_MOUSE]	0.2207	1	5	5	21	0	293900000	458000000				0.877	7	5.3	1.034	14	7.9	1.196	14	10	0.809	14	8.5	0.957	14	4.5		0			229.1	0.1351	3	7	519.86	0.2207	5	14	222	25.5	7.39
Q4VAA2	Protein CDV3 OS=Mus musculus GN=Cdv3 PE=1 SV=2 - [CDV3_MOUSE]	0.2206	1	4	4	7	33870000	0	61920000	0.85	4	14				1.362	3	11.3	0.981	3	17.7	1.276	3	12.1	0.905	3	16.8	194.19	0.0854	2	4		0			112.48	0.1352	2	3	281	29.7	6.1
Q9QYC0	Alpha-adducin OS=Mus musculus GN=Add1 PE=1 SV=2 - [ADDA_MOUSE]	0.2204	1	12	14	50	358500000	52890000	1259000000	1.105	19	6.7	1.222	2	5.5	0.972	26	10.2	1.039	26	17.3	0.931	26	16	1.03	26	9.2	551.42	0.0912	6	19	88.63	0.049	4	4	789.5	0.1728	11	27	735	80.6	5.9
P97351	40S ribosomal protein S3a OS=Mus musculus GN=Rps3a PE=1 SV=3 - [RS3A_MOUSE]	0.2197	1	6	6	8	42480000	0	265700000	1.474	3	17.1				0.993	5	16.5	1.232	5	3	0.871	5	8.7	0.975	5	12	100.92	0.0909	3	3		0			148.24	0.1591	4	5	264	29.9	9.73
Q9Z2K1	Keratin, type I cytoskeletal 16 OS=Mus musculus GN=Krt16 PE=1 SV=3 - [K1C16_MOUSE]	0.2196	8	7	13	188	5609000000	1411000000	20220000000	2.637	36	51.5	0.477	15	28.2	3.348	58	120.6	0.799	58	33.8	3.825	56	198.7	0.941	58	8.1	2048.32	0.1876	9	68	1095.19	0.1642	8	30	3642.04	0.2047	12	90	469	51.6	5.2
Q99LC5	Electron transfer flavoprotein subunit alpha, mitochondrial OS=Mus musculus GN=Etfa PE=1 SV=2 - [ETFA_MOUSE]	0.2192	1	5	5	14	39760000	52530000	240000000	1.024	1		1.055	1		0.974	12	15.1	0.969	12	7	0.955	12	6	0.951	12	8.5	47.32	0.0541	1	1	65.91	0.0571	1	1	464.03	0.2192	5	12	333	35	8.38
Q9ER00	Syntaxin-12 OS=Mus musculus GN=Stx12 PE=1 SV=1 - [STX12_MOUSE]	0.219	1	5	5	15	94990000	62670000	329100000	1.166	3	7.7	1.036	4	7.9	1.047	8	14.4	0.998	8	9.9	1.037	8	5.4	0.974	8	12.6	78.37	0.0876	2	3	117.06	0.1241	3	4	236.6	0.1861	4	8	274	31.2	5.44
Q7TQF7	Amphiphysin OS=Mus musculus GN=Amph PE=1 SV=1 - [AMPH_MOUSE]	0.2187	1	14	16	80	1178000000	895500000	2843000000	1.122	30	33.9	0.711	22	15.4	0.999	23	10.4	0.995	23	10	1.058	23	13.2	1.079	23	4.6	974.09	0.1647	10	32	735.65	0.1808	12	24	848.55	0.1924	13	24	686	75	4.63
P97427	Dihydropyrimidinase-related protein 1 OS=Mus musculus GN=Crmp1 PE=1 SV=1 - [DPYL1_MOUSE]	0.2185	1	7	11	98	1029000000	861100000	9535000000	0.993	8	13.2	0.896	10	8.4	0.961	16	10.9	0.859	16	7.6	1.005	16	11.8	0.947	16	10.3	622.38	0.1049	5	20	1100.94	0.1573	8	29	1813.31	0.1766	8	49	572	62.1	7.12
P80317	T-complex protein 1 subunit zeta OS=Mus musculus GN=Cct6a PE=1 SV=3 - [TCPZ_MOUSE]	0.2185	2	11	11	26	84110000	8061000	386100000	1	4	5.3	1.139	2	16.3	0.951	18	13.6	0.893	18	11	1.028	18	8.6	0.973	18	13.3	138.36	0.0546	3	4	69.46	0.0358	2	2	631.91	0.2185	11	20	531	58	7.08
Q62433	Protein NDRG1 OS=Mus musculus GN=Ndrg1 PE=1 SV=1 - [NDRG1_MOUSE]	0.2183	1	6	6	14	0	0	625400000							0.945	14	6.1	0.954	14	11.9	0.95	14	7	0.932	14	11.2		0				0			514.91	0.2183	6	14	394	43	6.1
Q9CQ60	6-phosphogluconolactonase OS=Mus musculus GN=Pgls PE=2 SV=1 - [6PGL_MOUSE]	0.2179	1	4	4	8	0	0	282400000							1.054	8	6.7	1.314	8	4.3	0.833	8	7	0.989	8	2.3		0				0			268.56	0.2179	4	8	257	27.2	5.85
O88712	C-terminal-binding protein 1 OS=Mus musculus GN=Ctbp1 PE=1 SV=2 - [CTBP1_MOUSE]	0.2177	2	10	10	18	154800000	75910000	1696000000	0.743	5	17	1.082	1		0.986	12	16.9	0.888	12	12.8	1.127	12	18.2	1.019	12	16.2	112.88	0.1043	5	5	37.84	0.0136	1	1	288.3	0.2041	8	12	441	47.7	6.77
Q99N28	Cell adhesion molecule 3 OS=Mus musculus GN=Cadm3 PE=1 SV=1 - [CADM3_MOUSE]	0.2172	1	6	6	18	52790000	95520000	322000000	1.088	2	5	0.804	6	9.8	0.978	10	27.4	0.828	10	14.3	1.112	10	44.1	0.892	10	10.1	85.11	0.1136	2	2	205.97	0.1515	4	6	368.45	0.1389	4	10	396	42.9	5.8
P70175	Disks large homolog 3 OS=Mus musculus GN=Dlg3 PE=1 SV=1 - [DLG3_MOUSE]	0.2167	1	14	15	34	72110000	78800000	1976000000	0.822	3	11.4	1.002	4	4	0.785	26	8.5	0.825	26	8	1.007	26	7	1.012	26	12.3	99.81	0.0424	3	3	117.37	0.04	3	4	805.09	0.2167	15	27	849	93.4	6.79
Q80XI4	Phosphatidylinositol 5-phosphate 4-kinase type-2 beta OS=Mus musculus GN=Pip4k2b PE=1 SV=1 - [PI42B_MOUSE]	0.2163	1	4	7	17	76220000	81190000	296500000	0.846	1					0.861	8	8	0.929	8	8	0.993	8	7.3	1.073	8	5.7	96.98	0.0889	3	3	43.93	0.0409	1	1	431.69	0.2163	7	13	416	47.3	7.33
Q91VN4	Coiled-coil-helix-coiled-coil-helix domain-containing protein 6, mitochondrial OS=Mus musculus GN=Chchd6 PE=2 SV=2 - [CHCH6_MOUSE]	0.2161	1	5	5	14	57570000	6013000	133100000	0.818	4	20.6	1.205	1		1.009	9	6.5	1.001	9	5.5	0.923	9	3.3	0.936	9	5.3	127.47	0.0879	2	4	39.58	0.0513	1	1	317.62	0.1795	4	9	273	29.8	8.41
Q80TE7	Leucine-rich repeat-containing protein 7 OS=Mus musculus GN=Lrrc7 PE=1 SV=2 - [LRRC7_MOUSE]	0.2161	3	28	29	51	97790000	37220000	1405000000	0.651	4	15.7	1.044	2	20.8	0.732	31	21.2	0.722	31	12	1.019	31	11.6	1.011	31	6.8	222.84	0.0282	5	9	104.24	0.0188	3	3	1091.86	0.2101	27	39	1490	166.8	6.61
Q9CPY7	Cytosol aminopeptidase OS=Mus musculus GN=Lap3 PE=1 SV=3 - [AMPL_MOUSE]	0.2158	1	11	11	33	83580000	112800000	973500000	1.82	7	45	2.155	6	22.3	1.441	20	23.4	1.668	20	28.2	0.889	20	15.8	1.023	20	7.9	203.66	0.0848	3	7	218.49	0.0944	4	6	624.54	0.1927	10	20	519	56.1	7.72
Q8VDD5	Myosin-9 OS=Mus musculus GN=Myh9 PE=1 SV=4 - [MYH9_MOUSE]	0.2158	1	32	41	73	34200000	17660000	458200000	1.325	3	5.7				1.075	47	16	1.66	47	22.9	0.942	47	19.2	1.343	47	28.3	119.75	0.0153	3	5	342.02	0.0367	6	13	1733.69	0.2005	38	55	1960	226.2	5.66
P63085	Mitogen-activated protein kinase 1 OS=Mus musculus GN=Mapk1 PE=1 SV=3 - [MK01_MOUSE]	0.2151	1	6	7	54	283300000	232900000	2695000000	0.88	11	11.6	1.351	8	15.5	1.06	29	8.5	0.846	29	23.1	1.14	29	17.4	0.915	29	10.2	283.19	0.0922	4	12	327.6	0.0922	4	10	924.4	0.2151	7	32	358	41.2	6.98
Q9D0S9	Histidine triad nucleotide-binding protein 2, mitochondrial OS=Mus musculus GN=Hint2 PE=1 SV=1 - [HINT2_MOUSE]	0.2147	1	3	3	4	0	92220000	344800000				1	2	13.6	1.015	2	10.5	1.159	2	7.6	0.913	2	1.6	1.026	2	4.5		0			78.15	0.1718	2	2	85.58	0.1227	2	2	163	17.3	9.82
Q80Z38	SH3 and multiple ankyrin repeat domains protein 2 OS=Mus musculus GN=Shank2 PE=1 SV=2 - [SHAN2_MOUSE]	0.2141	1	26	26	59	63740000	76810000	1470000000	0.76	6	20	1.067	6	13.6	0.737	47	29	0.75	47	16.6	1.075	47	7.8	1.061	47	8	167	0.0359	5	6	172.53	0.0427	5	6	1459.26	0.208	25	47	1476	158.9	7.18
Q6IRU5	Clathrin light chain B OS=Mus musculus GN=Cltb PE=2 SV=1 - [CLCB_MOUSE]	0.214	1	6	6	37	1504000000	439500000	1749000000	0.944	23	17.1	0.802	9	13.5	0.878	5	12.9	1.405	5	11.7	0.824	5	6.6	1.185	5	3	571.4	0.1747	5	23	234.58	0.0699	2	9	170.02	0.1092	3	5	229	25.2	4.63
P57759	Endoplasmic reticulum resident protein 29 OS=Mus musculus GN=Erp29 PE=1 SV=2 - [ERP29_MOUSE]	0.2137	1	5	5	8	40430000	7729000	166100000	1.405	1		1.016	1		1.144	6	8.2	1.359	6	13.1	0.873	6	6.4	1.008	6	10.4	31	0.0191	1	1	39.79	0.0458	1	1	222.68	0.1947	4	6	262	28.8	6.15
Q8BKZ9	Pyruvate dehydrogenase protein X component, mitochondrial OS=Mus musculus GN=Pdhx PE=2 SV=1 - [ODPX_MOUSE]	0.2136	1	9	9	26	207400000	97840000	990200000	0.926	4	12.1	1.067	8	6.1	0.997	14	12.9	0.965	14	8.2	1.04	14	8	0.967	14	5.7	103.33	0.0319	2	4	244.07	0.0798	4	8	413.29	0.1776	7	14	501	54	7.75
Q5M8N0	CB1 cannabinoid receptor-interacting protein 1 OS=Mus musculus GN=Cnrip1 PE=1 SV=1 - [CNRP1_MOUSE]	0.2134	1	3	3	9	178100000	112600000	469600000	0.935	2	8.5	0.903	4	2.7	1.007	3	14.7	0.977	3	11.2	1.034	3	13.3	1.064	3	3.9	72.91	0.0671	1	2	150.67	0.1646	2	4	126.51	0.1463	2	3	164	18.6	7.96
P47963	60S ribosomal protein L13 OS=Mus musculus GN=Rpl13 PE=2 SV=3 - [RL13_MOUSE]	0.2133	1	6	6	15	49930000	0	269500000	1.214	4	14.3				1.172	11	5.4	1.127	11	4.3	1.02	11	7.5	0.934	11	6.3	105.4	0.1896	4	4		0			319.87	0.2133	6	11	211	24.3	11.55
Q80SW1	Putative adenosylhomocysteinase 2 OS=Mus musculus GN=Ahcyl1 PE=1 SV=1 - [SAHH2_MOUSE]	0.2132	2	7	11	33	112100000	72990000	1479000000	0.788	3	10				0.849	14	26.1	0.679	14	17.7	1.046	14	22.3	0.889	14	7.3	213.64	0.0698	4	8	51.18	0.0226	1	1	724.07	0.1981	10	24	530	58.9	6.89
P02301	Histone H3.3C OS=Mus musculus GN=H3f3c PE=3 SV=3 - [H3C_MOUSE]	0.2132	4	3	3	6	1914000000	32810000	12980000	2.562	2	15.1				0.824	1		0.977	1		1.584	1		1.849	1		61.37	0.0662	1	2	77.4	0.1471	2	3	50.08	0.0662	1	1	136	15.3	11.14
Q0VBF8	Uncharacterized membrane protein C1orf95 homolog OS=Mus musculus PE=2 SV=1 - [CA095_MOUSE]	0.2128	1	2	2	23	270100000	180500000	1656000000	1.105	6	14	0.765	6	13.4	1.018	11	9.5	0.939	11	10.2	1.105	11	10.5	1	11	5.1	254.37	0.2128	2	6	218.65	0.2128	2	6	442.39	0.2128	2	11	141	15	7.21
P14131	40S ribosomal protein S16 OS=Mus musculus GN=Rps16 PE=2 SV=4 - [RS16_MOUSE]	0.2123	1	4	4	7	0	0	440300000							1.294	7	12.9	1.101	7	17.8	0.988	7	20.7	0.843	7	20.1		0				0			181.05	0.2123	4	7	146	16.4	10.21
Q99PJ0	Neurotrimin OS=Mus musculus GN=Ntm PE=2 SV=2 - [NTRI_MOUSE]	0.2122	1	8	8	47	459100000	326500000	2671000000	0.797	8	11.3	0.584	15	29.6	0.813	24	17.7	0.775	24	13.3	1.082	24	10.8	1.039	24	6.6	216.43	0.093	3	8	423.5	0.1453	4	15	767.4	0.189	7	24	344	38	7.81
O35643	AP-1 complex subunit beta-1 OS=Mus musculus GN=Ap1b1 PE=1 SV=2 - [AP1B1_MOUSE]	0.2121	1	10	20	53	244700000	36010000	2357000000	0.809	5	9	1.21	1		1.021	16	12.2	1.052	16	9.1	0.954	16	10	1.032	16	6.2	439.14	0.0615	6	14	79.57	0.0233	2	2	1251.67	0.2036	19	37	943	103.9	5.17
Q61879	Myosin-10 OS=Mus musculus GN=Myh10 PE=1 SV=2 - [MYH10_MOUSE]	0.212	1	32	40	72	73880000	36770000	651900000	0.931	12	6.3	1.17	6	7.5	0.95	42	11.6	1.026	42	9.5	0.979	42	13.9	1.041	42	7	364.13	0.0638	12	14	259.23	0.0415	7	9	1483.92	0.1872	35	49	1976	228.9	5.54
B2RSH2	Guanine nucleotide-binding protein G(i) subunit alpha-1 OS=Mus musculus GN=Gnai1 PE=2 SV=1 - [GNAI1_MOUSE]	0.2119	6	3	9	102	2334000000	920900000	12620000000	0.814	1					0.738	5	8.4	0.66	5	23.1	1.161	5	7.7	0.988	5	5.9	799.28	0.0876	3	20	1053.88	0.065	2	24	1855.09	0.1893	8	58	354	40.3	5.97
Q99L13	3-hydroxyisobutyrate dehydrogenase, mitochondrial OS=Mus musculus GN=Hibadh PE=1 SV=1 - [3HIDH_MOUSE]	0.2119	1	6	6	10	0	11480000	199700000				1.258	1		1.022	9	3.1	1.058	9	12.6	0.948	9	11.1	1.004	9	5.4		0			37	0.0537	1	1	332.64	0.2119	6	9	335	35.4	8.13
P62874	Guanine nucleotide-binding protein G(I)/G(S)/G(T) subunit beta-1 OS=Mus musculus GN=Gnb1 PE=1 SV=3 - [GBB1_MOUSE]	0.2118	2	5	7	66	1153000000	702600000	9231000000	0.783	4	11.4	1.409	4	3.4	1.021	17	12.4	0.772	17	9.4	1.163	17	8.5	0.866	17	13.2	570.76	0.1147	4	24	385.04	0.0941	3	9	1120.48	0.1912	6	33	340	37.4	6
Q9D394	Protein RUFY3 OS=Mus musculus GN=Rufy3 PE=1 SV=1 - [RUFY3_MOUSE]	0.2111	2	9	9	24	101400000	50960000	707800000	0.931	3	1.3	0.894	4	16.3	0.934	17	11.8	0.996	17	10.1	0.969	17	10.3	0.996	17	7.4	93.75	0.0469	2	3	133.55	0.0704	3	4	533.02	0.2111	9	17	469	53	5.49
O88643	Serine/threonine-protein kinase PAK 1 OS=Mus musculus GN=Pak1 PE=1 SV=1 - [PAK1_MOUSE]	0.211	1	5	9	36	199800000	147100000	970400000	0.754	6	4.7	0.724	5	2.8	0.859	14	9.6	0.92	14	9.4	0.976	14	3.9	1.052	14	4.6	316.24	0.0752	4	10	210.02	0.055	3	6	673.01	0.211	9	20	545	60.7	5.74
E9PUL5	Proline-rich transmembrane protein 2 OS=Mus musculus GN=Prrt2 PE=1 SV=1 - [PRRT2_MOUSE]	0.211	1	5	5	22	960700000	636000000	1170000000	1	7	3.9	0.722	3	8.2	0.734	12	14.8	0.812	12	13.7	0.943	12	11.5	1.023	12	14	126.35	0.052	2	7	87.44	0.0607	2	3	377.73	0.1618	3	12	346	35.9	4.63
Q9CWS0	N(G),N(G)-dimethylarginine dimethylaminohydrolase 1 OS=Mus musculus GN=Ddah1 PE=1 SV=3 - [DDAH1_MOUSE]	0.2105	1	5	6	30	90560000	78930000	1169000000	1.063	3	3.6	1.026	4	10.6	0.939	11	15.5	1.008	11	11.4	0.989	11	24.3	0.953	11	6.2	163.8	0.0982	3	5	205.47	0.0982	3	7	471.7	0.2105	6	18	285	31.4	5.97
Q9CYR0	Single-stranded DNA-binding protein, mitochondrial OS=Mus musculus GN=Ssbp1 PE=2 SV=1 - [SSBP_MOUSE]	0.2105	1	3	3	5	69180000	0	65940000	1.492	3	3.7				1.126	2	5.5	1.108	2	9.5	0.992	2	1.5	0.961	2	2.5	105.46	0.1118	2	3		0			62.07	0.0987	1	2	152	17.3	9.92
Q8BUV3	Gephyrin OS=Mus musculus GN=Gphn PE=1 SV=2 - [GEPH_MOUSE]	0.2094	1	14	14	33	91370000	48680000	482500000	0.919	10	7.1	1.183	3	3.2	0.98	20	5.3	0.936	20	12.4	1.042	20	10	1.009	20	8.6	292.67	0.0832	6	10	83.68	0.0351	3	3	642.84	0.2003	13	20	769	83.2	5.6
Q62465	Synaptic vesicle membrane protein VAT-1 homolog OS=Mus musculus GN=Vat1 PE=1 SV=3 - [VAT1_MOUSE]	0.2094	1	7	7	16	48470000	84230000	880500000	0.977	1		1.025	3	6.9	1.022	12	13	1.056	12	9.1	0.935	12	10.6	0.915	12	4.8	42.6	0.0222	1	1	169.24	0.0862	2	3	344.07	0.2094	7	12	406	43.1	6.37
Q8R1Q8	Cytoplasmic dynein 1 light intermediate chain 1 OS=Mus musculus GN=Dync1li1 PE=1 SV=1 - [DC1L1_MOUSE]	0.2084	1	8	8	11	30530000	78810000	205500000	0.703	1		0.959	1		1.005	9	7.6	1.005	9	8.5	0.997	9	13.5	1.025	9	4.5	52.12	0.0229	1	1	33.11	0.0134	1	1	267.85	0.195	7	9	523	56.6	6.42
P59279	Ras-related protein Rab-2B OS=Mus musculus GN=Rab2b PE=2 SV=1 - [RAB2B_MOUSE]	0.2083	1	1	4	13	0	193900000	1710000000							0.987	1		0.974	1		1.003	1		0.974	1			0			141.77	0.1065	2	4	347.25	0.2083	4	9	216	24.2	6.68
P54116	Erythrocyte band 7 integral membrane protein OS=Mus musculus GN=Stom PE=1 SV=3 - [STOM_MOUSE]	0.2077	1	5	5	7	0	0	234200000							1.388	7	32.9	1.703	7	63.9	0.852	7	51.4	0.972	7	9.1		0				0			219.52	0.2077	5	7	284	31.4	6.93
Q9JJZ2	Tubulin alpha-8 chain OS=Mus musculus GN=Tuba8 PE=1 SV=1 - [TBA8_MOUSE]	0.2071	2	3	10	206	5778000000	2282000000	45090000000	1.006	1					0.872	3	3.3	1.005	3	0.4	0.975	3	5.1	1.144	3	6.4	1685.42	0.118	5	48	1098.57	0.1203	5	34	4023.93	0.1759	8	124	449	50	5.1
Q9CQQ7	ATP synthase F(0) complex subunit B1, mitochondrial OS=Mus musculus GN=Atp5f1 PE=1 SV=1 - [AT5F1_MOUSE]	0.207	1	9	9	58	1009000000	573900000	4588000000	0.899	12	4.8	1.044	22	10.6	0.924	24	14.3	1.092	24	14.4	0.884	24	18.2	1.008	24	7.1	285.58	0.1016	3	12	668.62	0.1758	6	22	673.63	0.207	9	24	256	28.9	9.06
Q9D2G2	Dihydrolipoyllysine-residue succinyltransferase component of 2-oxoglutarate dehydrogenase complex, mitochondrial OS=Mus musculus GN=Dlst PE=1 SV=1 - [ODO2_MOUSE]	0.207	1	9	9	50	993500000	748300000	3369000000	0.976	14	19.3	0.991	15	17.7	1.022	21	10.8	1.033	21	12	1.025	21	8.7	1.037	21	5.1	384.56	0.0859	4	14	378.87	0.1057	5	15	629.36	0.207	9	21	454	49	8.95
P55821	Stathmin-2 OS=Mus musculus GN=Stmn2 PE=1 SV=1 - [STMN2_MOUSE]	0.2067	2	1	4	16	2999000000	161300000	456600000				0.816	1														134.58	0.0503	1	6	151.05	0.1508	3	6	115.91	0.1508	3	4	179	20.8	8.32
P63318	Protein kinase C gamma type OS=Mus musculus GN=Prkcg PE=1 SV=1 - [KPCG_MOUSE]	0.2066	1	12	13	30	284800000	224700000	3265000000	1	2	59	1.202	3	24.3	0.883	22	16.1	0.816	22	17.8	1.061	22	10.4	0.887	22	7	81.9	0.0387	2	2	106.21	0.0603	4	4	693.74	0.1951	12	24	697	78.3	7.46
Q8BWT1	3-ketoacyl-CoA thiolase, mitochondrial OS=Mus musculus GN=Acaa2 PE=1 SV=3 - [THIM_MOUSE]	0.2065	1	6	6	6	0	0	210400000							0.809	6	11.6	0.847	6	5.9	0.965	6	12.8	1.021	6	2.9		0				0			263.17	0.2065	6	6	397	41.8	8.09
Q7TPR4	Alpha-actinin-1 OS=Mus musculus GN=Actn1 PE=1 SV=1 - [ACTN1_MOUSE]	0.2063	2	9	15	41	162500000	169300000	1890000000	0.834	2	4.1				0.847	14	19.8	0.824	14	19.5	1.257	14	18.9	1.266	14	11.8	190.1	0.0224	2	6	43.81	0.0146	1	1	1093.18	0.1917	14	34	892	103	5.38
P14873	Microtubule-associated protein 1B OS=Mus musculus GN=Map1b PE=1 SV=2 - [MAP1B_MOUSE]	0.2058	1	39	40	124	267600000	107700000	1303000000	1.123	31	8.4	0.944	15	31.8	0.949	65	14.1	0.984	65	14.1	1.016	65	12.1	1.019	65	7.1	828.34	0.0743	16	31	449.4	0.0548	11	17	2406.07	0.1928	37	76	2464	270.1	4.83
P26039	Talin-1 OS=Mus musculus GN=Tln1 PE=1 SV=2 - [TLN1_MOUSE]	0.2058	1	34	44	74	2519000	52680000	800300000	0.916	1					1.212	53	16.7	1.072	53	22.4	1.218	53	21.1	1.045	53	13.6	58.74	0.0079	2	2	48.87	0.0055	2	2	2170.69	0.2035	43	70	2541	269.7	6.18
Q99JY9	Actin-related protein 3 OS=Mus musculus GN=Actr3 PE=1 SV=3 - [ARP3_MOUSE]	0.2057	1	6	7	20	2554000	75140000	1129000000	1.28	1		1.227	2	17.1	1.011	14	4.5	1.028	14	12.3	1.068	14	11.6	1.081	14	5.6	68.19	0.0383	2	2	79.59	0.067	2	2	451.58	0.2057	7	16	418	47.3	5.88
P48774	Glutathione S-transferase Mu 5 OS=Mus musculus GN=Gstm5 PE=1 SV=1 - [GSTM5_MOUSE]	0.2054	1	4	4	6	0	3461000	238400000				0.678	1		0.68	5	14.2	0.754	5	12.3	1.03	5	5.7	1.049	5	6.2		0			48.79	0.0402	1	1	178.64	0.1652	3	5	224	26.6	7.21
Q791V5	Mitochondrial carrier homolog 2 OS=Mus musculus GN=Mtch2 PE=1 SV=1 - [MTCH2_MOUSE]	0.2046	1	4	4	6	0	228700000	26890000				1.006	2	5.6	1.131	4	6.4	1.019	4	14.2	1.018	4	10.7	0.905	4	14.7		0			61.41	0.0297	1	2	110.54	0.1749	3	4	303	33.5	8.25
Q99L04	Dehydrogenase/reductase SDR family member 1 OS=Mus musculus GN=Dhrs1 PE=2 SV=1 - [DHRS1_MOUSE]	0.2045	1	6	6	12	94080000	103300000	557000000	1.394	2	0.3	2.544	1		1.415	9	9	1.655	9	14.9	0.857	9	8.7	0.986	9	1.8	97.37	0.0383	1	2	53.97	0.0383	1	1	215.59	0.2045	6	9	313	34	8.35
Q2NL51	Glycogen synthase kinase-3 alpha OS=Mus musculus GN=Gsk3a PE=1 SV=2 - [GSK3A_MOUSE]	0.2041	1	5	7	12	46910000	0	240600000							0.954	10	11.5	0.89	10	12.4	1.045	10	16.3	1	10	10.8	46.27	0.0204	1	1		0			337.16	0.1837	6	11	490	51.6	8.81
Q9QXS6	Drebrin OS=Mus musculus GN=Dbn1 PE=1 SV=4 - [DREB_MOUSE]	0.204	1	10	10	27	103500000	88730000	743400000	0.779	6	21.1	1.027	1		0.803	20	22.7	0.811	20	18.2	1.097	20	15.5	1.062	20	8	172.62	0.0892	5	6	45.24	0.0227	1	1	704.74	0.1926	9	20	706	77.2	4.49
Q9JLM8	Serine/threonine-protein kinase DCLK1 OS=Mus musculus GN=Dclk1 PE=1 SV=1 - [DCLK1_MOUSE]	0.2037	2	13	13	35	63100000	42230000	598300000	0.931	5	4.2	1.103	2	2.1	0.959	28	16.1	0.925	28	9.6	1.043	28	9.9	1.008	28	7.5	145.62	0.0476	4	5	79.28	0.0291	2	2	855.84	0.1944	12	28	756	84.1	8.87
Q9Z2U1	Proteasome subunit alpha type-5 OS=Mus musculus GN=Psma5 PE=1 SV=1 - [PSA5_MOUSE]	0.2033	1	4	4	10	116800000	92910000	645000000	1.085	2	10.4	1.017	3	5.9	1.262	5	6.8	1.381	5	14.1	0.9	5	9.4	0.965	5	2.6	59.34	0.0705	2	2	129.1	0.1494	3	3	196.86	0.2033	4	5	241	26.4	4.79
Q6PCP5	Mitochondrial fission factor OS=Mus musculus GN=Mff PE=1 SV=1 - [MFF_MOUSE]	0.2027	1	4	4	7	0	0	105500000							1.01	7	11.3	0.893	7	8.7	1.083	7	5.3	0.968	7	4.6		0				0			205.68	0.2027	4	7	291	32.9	6.83
Q8R5M8	Cell adhesion molecule 1 OS=Mus musculus GN=Cadm1 PE=1 SV=2 - [CADM1_MOUSE]	0.2018	1	6	6	12	100000000	0	415500000	0.832	3	16.2				0.985	9	15.6	0.731	9	6.9	1.168	9	13.2	0.942	9	9.7	91.97	0.0461	2	3		0			280.35	0.2018	6	9	456	49.8	5.03
O35685	Nuclear migration protein nudC OS=Mus musculus GN=Nudc PE=1 SV=1 - [NUDC_MOUSE]	0.2018	1	7	7	8	0	11120000	121000000				0.733	2	4.1	1	6	7.5	1.134	6	20.5	0.915	6	15.2	1.001	6	8.8		0			80.42	0.0602	2	2	166.96	0.1747	6	6	332	38.3	5.26
Q8BHE3	Caytaxin OS=Mus musculus GN=Atcay PE=1 SV=1 - [ATCAY_MOUSE]	0.2016	1	5	5	7	75680000	123000000	241100000	0.496	1		0.906	1		1.006	5	10.3	0.914	5	10.1	1.138	5	5.9	1.001	5	11	47.03	0.0349	1	1	37.02	0.0376	1	1	153.06	0.1667	4	5	372	42.2	4.68
P42225	Signal transducer and activator of transcription 1 OS=Mus musculus GN=Stat1 PE=1 SV=1 - [STAT1_MOUSE]	0.2016	1	13	13	28	55810000	244000000	1292000000	2.199	1		4.075	4	70.6	2.488	23	50.2	2.654	23	51.3	0.936	23	20	0.956	23	7.4	45.58	0.0174	1	1	134.8	0.0347	2	4	615.19	0.2016	13	23	749	87.1	5.58
Q6IRU2	Tropomyosin alpha-4 chain OS=Mus musculus GN=Tpm4 PE=2 SV=3 - [TPM4_MOUSE]	0.2016	1	4	5	7	36090000	0	45830000	1.34	4	2.6				1.201	2	4.5	1.083	2	11	1.084	2	19.7	0.962	2	4	108.14	0.1331	3	4		0			84.12	0.1008	3	3	248	28.5	4.68
P10852	4F2 cell-surface antigen heavy chain OS=Mus musculus GN=Slc3a2 PE=1 SV=1 - [4F2_MOUSE]	0.2015	1	11	11	67	530900000	388600000	5434000000	0.82	17	12.7	0.862	10	9	0.936	40	14.1	0.827	40	8.1	1.087	40	15.5	0.947	40	9.1	492.58	0.1483	8	17	341.02	0.1008	5	10	1239.58	0.1768	9	40	526	58.3	5.91
P11983	T-complex protein 1 subunit alpha OS=Mus musculus GN=Tcp1 PE=1 SV=3 - [TCPA_MOUSE]	0.2014	1	10	10	18	59620000	102700000	883300000	1.15	1		1.176	3	3.9	0.941	14	11.3	0.959	14	5.4	0.99	14	8.9	0.971	14	5.6	45.35	0.018	1	1	101.92	0.036	2	3	435.07	0.2014	10	14	556	60.4	6.16
P32883	GTPase KRas OS=Mus musculus GN=Kras PE=1 SV=1 - [RASK_MOUSE]	0.2011	1	2	3	18	212200000	119500000	997200000	0.859	1		0.856	3	3.6	0.932	3	6.9	0.816	3	5.3	1.138	3	8.8	0.981	3	7.7	211.01	0.1217	2	6	243.71	0.1217	2	6	181.96	0.2011	3	6	189	21.6	6.77
O88569	Heterogeneous nuclear ribonucleoproteins A2/B1 OS=Mus musculus GN=Hnrnpa2b1 PE=1 SV=2 - [ROA2_MOUSE]	0.2011	2	4	5	10	0	0	619000000							1.265	9	16.3	0.941	9	17.6	1.121	9	10.2	0.843	9	13.6		0				0			313.25	0.2011	5	10	353	37.4	8.95
Q9R0Y5	Adenylate kinase isoenzyme 1 OS=Mus musculus GN=Ak1 PE=1 SV=1 - [KAD1_MOUSE]	0.201	1	5	5	18	171000000	38450000	400400000	1.126	3	5.4	0.67	8	5.9	0.917	7	18.2	0.931	7	8.5	0.996	7	9.6	0.998	7	8.2	127.97	0.1082	2	3	377.42	0.1082	2	8	253.47	0.1546	4	7	194	21.5	5.81
Q8BWF0	Succinate-semialdehyde dehydrogenase, mitochondrial OS=Mus musculus GN=Aldh5a1 PE=1 SV=1 - [SSDH_MOUSE]	0.2008	1	10	10	25	133700000	59960000	563200000	0.852	7	9.5	1.362	5	9.6	0.875	13	12.1	0.845	13	8.4	0.989	13	9.6	0.945	13	13.5	249.43	0.0535	3	7	168.41	0.0784	4	5	379.26	0.1644	8	13	523	55.9	8.25
Q9CR62	Mitochondrial 2-oxoglutarate/malate carrier protein OS=Mus musculus GN=Slc25a11 PE=1 SV=3 - [M2OM_MOUSE]	0.2006	1	4	4	27	45050000	86940000	1670000000	0.998	2	18.8	0.94	5	12.7	0.984	20	11.4	0.8	20	16.2	1.145	20	15.2	0.927	20	12.7	77.6	0.0796	2	2	216.04	0.1561	3	5	722.4	0.2006	4	20	314	34.1	9.94
Q921H8	3-ketoacyl-CoA thiolase A, peroxisomal OS=Mus musculus GN=Acaa1a PE=1 SV=1 - [THIKA_MOUSE]	0.2005	2	5	5	9	101700000	57240000	544400000	0.983	1		1.379	1		1.09	7	8.5	1.182	7	19.4	0.953	7	12.2	0.977	7	3.8	51.35	0.0354	1	1	45.97	0.0354	1	1	306.96	0.2005	5	7	424	43.9	8.44
Q63810	Calcineurin subunit B type 1 OS=Mus musculus GN=Ppp3r1 PE=1 SV=3 - [CANB1_MOUSE]	0.2	1	3	3	17	507300000	0	320700000	1.143	16	9.2				0.826	1		1.008	1		0.882	1		1.06	1		396.34	0.2	3	16		0			46.67	0.0588	1	1	170	19.3	4.81
Q99LD8	N(G),N(G)-dimethylarginine dimethylaminohydrolase 2 OS=Mus musculus GN=Ddah2 PE=1 SV=1 - [DDAH2_MOUSE]	0.2	1	3	4	16	7585000	58810000	346500000							1.216	4	23	1.219	4	14.7	0.995	4	25.3	1.017	4	15.3	71.58	0.0281	1	2	95.87	0.0281	1	3	347.03	0.2	4	11	285	29.6	6.01
Q9D882	Uncharacterized protein C10orf35 homolog OS=Mus musculus PE=2 SV=1 - [CJ035_MOUSE]	0.2	1	2	2	2	0	0	84040000							0.989	2	11.9	1.203	2	4	0.789	2	13.8	0.945	2	2		0				0			80.11	0.2	2	2	120	13.1	11.41
Q922Q4	Pyrroline-5-carboxylate reductase 2 OS=Mus musculus GN=Pycr2 PE=2 SV=1 - [P5CR2_MOUSE]	0.2	2	5	5	6	0	0	222600000							0.943	6	14.9	0.826	6	7.4	1.01	6	15.7	0.923	6	5.1		0				0			161.73	0.2	5	6	320	33.6	7.77
P43006	Excitatory amino acid transporter 2 OS=Mus musculus GN=Slc1a2 PE=1 SV=1 - [EAA2_MOUSE]	0.1993	1	14	14	130	1164000000	531600000	20250000000	0.424	39	39.6	0.473	16	8.7	0.574	75	21.5	0.446	75	38.5	1.227	75	14.8	0.942	75	10.5	1132.93	0.0874	5	39	551.23	0.0577	3	16	2242.22	0.1993	13	75	572	62	6.68
P48722	Heat shock 70 kDa protein 4L OS=Mus musculus GN=Hspa4l PE=1 SV=2 - [HS74L_MOUSE]	0.1993	5	15	16	29	40150000	91270000	613300000	0.758	3	5.7	1.2	4	9.2	0.925	21	9.2	0.892	21	11.2	1.025	21	9.5	0.971	21	7.8	117.32	0.0394	3	3	105.45	0.0489	5	5	690.95	0.1706	13	21	838	94.3	5.74
P62482	Voltage-gated potassium channel subunit beta-2 OS=Mus musculus GN=Kcnab2 PE=2 SV=1 - [KCAB2_MOUSE]	0.1989	2	7	7	17	46270000	82450000	784300000	0.923	2	26.1	0.842	1		0.784	14	19.2	0.723	14	16.2	1.135	14	14.2	1.039	14	11.2	52.95	0.0272	1	2	52.79	0.0327	1	1	355.28	0.1989	7	14	367	41	9
Q61753	D-3-phosphoglycerate dehydrogenase OS=Mus musculus GN=Phgdh PE=1 SV=3 - [SERA_MOUSE]	0.1989	1	10	10	29	133500000	156200000	1705000000	0.916	5	14.6	1.237	6	7.7	0.949	18	10.6	1.159	18	12.5	0.879	18	11.9	1.028	18	4.3	207.51	0.0694	3	5	209.21	0.1013	5	6	694.59	0.182	9	18	533	56.5	6.54
Q9CPT4	UPF0556 protein C19orf10 homolog OS=Mus musculus GN=D17Wsu104e PE=2 SV=1 - [CS010_MOUSE]	0.1988	1	3	3	3	26560000	41830000	38370000	1.715	1		0.854	1		1.102	1		1.387	1		0.978	1		1.211	1		49.76	0.0904	1	1	42.02	0.0361	1	1	62.27	0.0723	1	1	166	18	6.79
P56375	Acylphosphatase-2 OS=Mus musculus GN=Acyp2 PE=2 SV=2 - [ACYP2_MOUSE]	0.1981	1	2	2	4	0	0	17340000							0.891	4	2.1	0.961	4	2.8	0.951	4	18.5	1.071	4	6.7		0				0			106.67	0.1981	2	4	106	11.9	9.26
Q9QYX7	Protein piccolo OS=Mus musculus GN=Pclo PE=1 SV=4 - [PCLO_MOUSE]	0.1979	1	77	78	185	234200000	115800000	1412000000	0.791	36	11.8	0.944	21	10.7	0.775	127	16.2	0.772	127	16.9	1.08	127	11.7	1.062	127	7.4	975.76	0.0566	26	36	608.73	0.042	17	21	3893.59	0.1875	72	128	5068	550.5	6.51
Q8R3Z5	Voltage-dependent L-type calcium channel subunit beta-1 OS=Mus musculus GN=Cacnb1 PE=1 SV=1 - [CACB1_MOUSE]	0.1977	1	5	10	22	61850000	3146000	718300000							0.89	6	9.9	0.796	6	9.7	1.03	6	6	0.965	6	9.2	75.09	0.0352	2	2	44.03	0.0151	1	1	548.3	0.1977	10	19	597	65.4	6.62
Q810U3	Neurofascin OS=Mus musculus GN=Nfasc PE=1 SV=1 - [NFASC_MOUSE]	0.1976	1	22	22	74	262700000	357800000	4124000000	0.902	10	11.4	0.844	18	7.9	0.844	46	15.9	0.9	46	9.8	0.951	46	14.2	1.053	46	9.5	236.02	0.0621	7	10	546.51	0.1242	12	18	1390.17	0.1726	19	46	1240	137.9	6.19
P61089	Ubiquitin-conjugating enzyme E2 N OS=Mus musculus GN=Ube2n PE=1 SV=1 - [UBE2N_MOUSE]	0.1974	1	4	4	28	242400000	335400000	2153000000	0.8	10	5	0.739	9	7.8	0.941	8	15.8	1.013	8	14.3	1.002	8	7.6	1.085	8	4.1	342.15	0.1974	3	10	358.47	0.1974	4	10	264.14	0.1974	3	8	152	17.1	6.57
P63248	cAMP-dependent protein kinase inhibitor alpha OS=Mus musculus GN=Pkia PE=1 SV=2 - [IPKA_MOUSE]	0.1974	1	1	1	1	52000000	0	0	1.134	1																	56.5	0.1974	1	1		0				0			76	8	4.54
Q9CQI3	Glia maturation factor beta OS=Mus musculus GN=Gmfb PE=1 SV=3 - [GMFB_MOUSE]	0.1972	2	4	4	12	173400000	43480000	357800000	0.889	5	9.2	0.923	2	9.1	0.963	5	3.7	1.02	5	7.4	1.029	5	9	1.032	5	2	167.9	0.0634	1	5	82.69	0.0634	1	2	179.71	0.1972	4	5	142	16.7	5.16
Q8R5C5	Beta-centractin OS=Mus musculus GN=Actr1b PE=1 SV=1 - [ACTY_MOUSE]	0.1968	1	3	5	15	34070000	123500000	826700000	1.001	1					1.068	4	10.8	0.994	4	7.4	1.03	4	9.6	0.961	4	11.3	69.63	0.0612	1	1	106.13	0.0266	1	3	331.18	0.1356	4	11	376	42.3	6.4
P10630	Eukaryotic initiation factor 4A-II OS=Mus musculus GN=Eif4a2 PE=2 SV=2 - [IF4A2_MOUSE]	0.1966	1	2	7	25	172200000	21300000	859300000	0.88	1		0.952	1		0.976	2	8.8	0.908	2	6.7	1.098	2	4	1.006	2	6.1	49.2	0.0369	1	1	44.97	0.0369	1	1	716.83	0.1966	7	23	407	46.4	5.48
Q8BMF4	Dihydrolipoyllysine-residue acetyltransferase component of pyruvate dehydrogenase complex, mitochondrial OS=Mus musculus GN=Dlat PE=1 SV=2 - [ODP2_MOUSE]	0.1963	1	12	12	107	749700000	663100000	3632000000	1.078	18	11.8	1.086	33	16.9	1.076	56	11.6	1.002	56	11.7	1.018	56	12.9	0.937	56	10.4	466.25	0.1153	7	18	1123.05	0.1168	6	33	1953.44	0.1963	12	56	642	67.9	8.57
O88844	Isocitrate dehydrogenase [NADP] cytoplasmic OS=Mus musculus GN=Idh1 PE=1 SV=2 - [IDHC_MOUSE]	0.1957	1	9	9	15	38980000	38370000	256700000	1.202	3	17.7	1.254	2	8.2	1.091	10	17.7	1.06	10	15.2	1.001	10	9.8	1	10	12.2	99.03	0.0483	2	3	87.85	0.058	2	2	324.42	0.1473	7	10	414	46.6	7.17
Q921J2	GTP-binding protein Rheb OS=Mus musculus GN=Rheb PE=1 SV=1 - [RHEB_MOUSE]	0.1957	1	6	6	10	43370000	90180000	214800000	0.852	4	15.4	0.621	2	5.8	0.998	4	8.1	1.014	4	15.3	1.007	4	9.4	0.969	4	6.1	130.01	0.0924	2	4	58.92	0.0815	2	2	131.49	0.1957	4	4	184	20.4	5.92
P18242	Cathepsin D OS=Mus musculus GN=Ctsd PE=1 SV=1 - [CATD_MOUSE]	0.1951	1	8	8	22	70950000	135100000	1020000000	1.822	3	37.5	1.323	10	14.9	0.934	9	26.6	1.375	9	35.8	0.7	9	31.9	1.06	9	6	116.09	0.0732	3	3	330.32	0.0927	4	10	291.21	0.1951	7	9	410	44.9	7.15
Q9QUM9	Proteasome subunit alpha type-6 OS=Mus musculus GN=Psma6 PE=1 SV=1 - [PSA6_MOUSE]	0.1951	1	4	4	6	0	85540000	362500000				1.027	1		1.133	5	16.6	1.389	5	33.9	0.843	5	10.6	1.08	5	8.9		0			71.31	0.0528	1	1	162.52	0.1951	4	5	246	27.4	6.76
Q8BZ98	Dynamin-3 OS=Mus musculus GN=Dnm3 PE=1 SV=1 - [DYN3_MOUSE]	0.1947	1	9	17	111	1958000000	642600000	8610000000				1.029	1		0.935	12	6.7	0.849	12	9.7	1.053	12	6.3	1.015	12	4.1	831.94	0.0487	5	41	384.57	0.0603	6	15	1502.17	0.1866	16	55	863	97.1	8.35
P50247	Adenosylhomocysteinase OS=Mus musculus GN=Ahcy PE=1 SV=3 - [SAHH_MOUSE]	0.1944	1	7	8	14	115200000	43240000	338800000	0.933	1		1.34	1		1.023	11	4.4	1.096	11	8.7	0.929	11	9	0.972	11	8.2	67.9	0.0394	2	2	47.41	0.0347	1	1	358.25	0.1759	7	11	432	47.7	6.54
P35979	60S ribosomal protein L12 OS=Mus musculus GN=Rpl12 PE=1 SV=2 - [RL12_MOUSE]	0.1939	1	3	3	7	0	76640000	451300000				1.069	2	2.4	1.205	5	8.5	1.158	5	15.4	0.973	5	15.7	0.975	5	3.5		0			76.4	0.0545	1	2	146.66	0.1939	3	5	165	17.8	9.42
P18528	Ig heavy chain V region 6.96 OS=Mus musculus PE=4 SV=1 - [HVM57_MOUSE]	0.1939	1	1	1	1	0	0	29370000							2.734	1		1.221	1		1.976	1		0.869	1			0				0			34.2	0.1939	1	1	98	11	7.93
Q9R111	Guanine deaminase OS=Mus musculus GN=Gda PE=1 SV=1 - [GUAD_MOUSE]	0.1938	1	9	9	23	171500000	111500000	1894000000	0.763	4	4.3	1.061	4	14.4	0.967	15	9.7	0.981	15	3.7	1.099	15	19.2	1.044	15	4.6	150.62	0.0639	3	4	151.13	0.0683	3	4	478.18	0.1762	8	15	454	51	5.53
O55234	Proteasome subunit beta type-5 OS=Mus musculus GN=Psmb5 PE=1 SV=3 - [PSB5_MOUSE]	0.1932	1	5	5	5	0	0	148100000							0.779	5	7.1	0.693	5	23.2	1.09	5	1.5	1.021	5	2.5		0				0			179.04	0.1932	5	5	264	28.5	7.02
P21460	Cystatin-C OS=Mus musculus GN=Cst3 PE=2 SV=2 - [CYTC_MOUSE]	0.1929	1	2	2	13	392700000	15150000	118400000	2.064	9	22.8	0.785	1		1.015	3	2	1.011	3	0.5	0.972	3	11.6	1.03	3	0	292.39	0.1929	2	9	41.82	0.1143	1	1	74.28	0.1929	2	3	140	15.5	9
Q93092	Transaldolase OS=Mus musculus GN=Taldo1 PE=1 SV=2 - [TALDO_MOUSE]	0.1929	1	8	8	21	136400000	237700000	1038000000	1.28	4	20.3	1.139	2	1.8	1.108	14	19	1.293	14	8.8	0.917	14	14.6	1.014	14	5.8	127.64	0.0534	2	4	130.41	0.0475	2	3	365.34	0.1929	8	14	337	37.4	7.03
P09103	Protein disulfide-isomerase OS=Mus musculus GN=P4hb PE=1 SV=2 - [PDIA1_MOUSE]	0.1925	3	9	10	19	31020000	0	760600000	1.639	3	14.3				1.2	12	8	1.444	12	21.9	0.9	12	7	1.022	12	8	103.08	0.0472	2	3		0			528.9	0.1768	9	16	509	57	4.88
Q80XN0	D-beta-hydroxybutyrate dehydrogenase, mitochondrial OS=Mus musculus GN=Bdh1 PE=1 SV=2 - [BDH_MOUSE]	0.1924	1	6	6	10	0	136500000	1517000000				0.996	5	13.7	0.985	5	6.5	0.978	5	14.8	1.068	5	4.2	1.044	5	4.9		0			152.31	0.1487	4	5	142.56	0.0729	3	5	343	38.3	9.01
P60761	Neurogranin OS=Mus musculus GN=Nrgn PE=1 SV=1 - [NEUG_MOUSE]	0.1923	1	2	2	25	448800000	292100000	1303000000	0.776	17	8.3	1.305	3	6.2	0.794	5	11.7	1.083	5	5.9	1.051	5	12.5	1.38	5	17.3	753.31	0.1923	2	17	166.07	0.1923	2	3	268.78	0.1923	2	5	78	7.5	7.05
P21279	Guanine nucleotide-binding protein G(q) subunit alpha OS=Mus musculus GN=Gnaq PE=1 SV=4 - [GNAQ_MOUSE]	0.1922	5	3	7	38	225500000	50290000	1363000000	0.891	4	2.1	0.956	2	25.9	0.942	11	8.1	0.902	11	10.5	0.979	11	7.4	0.969	11	9.1	198.76	0.1365	5	8	310.59	0.1114	4	8	668.12	0.1922	7	22	359	42.1	5.68
Q6R891	Neurabin-2 OS=Mus musculus GN=Ppp1r9b PE=1 SV=1 - [NEB2_MOUSE]	0.1922	1	10	10	28	55040000	118900000	716700000	0.923	8	13.2	0.858	2	8.2	0.922	18	7.6	0.839	18	14	1.092	18	13.7	1.005	18	6.3	258.74	0.0649	4	8	89.98	0.0343	2	2	585.56	0.1799	9	18	817	89.5	4.92
O35963	Ras-related protein Rab-33B OS=Mus musculus GN=Rab33b PE=1 SV=1 - [RB33B_MOUSE]	0.1921	5	2	4	15	276500000	278800000	1358000000							1.085	2	5.4	1.034	2	7.9	0.966	2	3.8	0.907	2	1.3	99.09	0.0742	2	5	116.55	0.0742	2	5	136.19	0.1441	3	5	229	25.7	7.69
P60843	Eukaryotic initiation factor 4A-I OS=Mus musculus GN=Eif4a1 PE=1 SV=1 - [IF4A1_MOUSE]	0.1921	1	2	7	24	0	39230000	518500000				0.99	1		1.227	2	17.2	1.243	2	6.8	1.02	2	17.3	1.018	2	6.7		0			48.31	0.0369	1	1	736.85	0.1921	7	23	406	46.1	5.48
Q9D892	Inosine triphosphate pyrophosphatase OS=Mus musculus GN=Itpa PE=1 SV=2 - [ITPA_MOUSE]	0.1919	1	3	3	4	0	0	239800000							1.045	4	8.1	1.171	4	8.4	0.945	4	9.6	0.997	4	5.2		0				0			128.14	0.1919	3	4	198	21.9	5.87
P61164	Alpha-centractin OS=Mus musculus GN=Actr1a PE=2 SV=1 - [ACTZ_MOUSE]	0.1915	1	3	5	15	10970000	123500000	803100000	0.922	1					1.007	4	13.3	1.044	4	16.1	0.956	4	6.1	0.935	4	9.2	44.72	0.0213	1	1	106.13	0.0266	1	3	290.64	0.1915	5	11	376	42.6	6.64
Q9JL62	Glycolipid transfer protein OS=Mus musculus GN=Gltp PE=2 SV=3 - [GLTP_MOUSE]	0.1914	1	4	4	4	0	0	89070000							0.978	4	6.4	1.368	4	16.8	0.633	4	2.2	0.934	4	5.8		0				0			141.39	0.1914	4	4	209	23.7	7.39
Q8K354	Carbonyl reductase [NADPH] 3 OS=Mus musculus GN=Cbr3 PE=2 SV=1 - [CBR3_MOUSE]	0.1913	1	4	5	6	12120000	31570000	91550000	1.075	1					0.957	4	1.5	1.119	4	10.1	0.899	4	6.1	1.051	4	2.4	48.7	0.0325	1	1	38.6	0.0289	1	1	143.44	0.1625	4	4	277	30.9	6.57
P62880	Guanine nucleotide-binding protein G(I)/G(S)/G(T) subunit beta-2 OS=Mus musculus GN=Gnb2 PE=1 SV=3 - [GBB2_MOUSE]	0.1912	1	3	6	47	1651000000	1006000000	9137000000							0.947	5	5.5	0.811	5	2.7	0.978	5	0.8	0.891	5	11.8	458.22	0.0588	2	20	138.64	0.0588	2	5	688.65	0.1912	6	22	340	37.3	6
Q8CHH9	Septin-8 OS=Mus musculus GN=Sept8 PE=1 SV=4 - [SEPT8_MOUSE]	0.1911	3	4	8	68	596000000	446700000	2834000000	0.96	1		1.536	1		0.907	8	9.9	1.084	8	4.5	0.972	8	8.2	1.104	8	5.5	486.33	0.0606	3	17	375.51	0.042	2	14	964.25	0.1911	8	37	429	49.8	6
Q99JP6	Homer protein homolog 3 OS=Mus musculus GN=Homer3 PE=1 SV=2 - [HOME3_MOUSE]	0.191	1	5	5	6	0	0	84460000							0.974	6	9.8	0.976	6	7.2	0.908	6	12.7	0.903	6	3.9		0				0			179.95	0.191	5	6	356	39.7	5.36
P01899	H-2 class I histocompatibility antigen, D-B alpha chain OS=Mus musculus GN=H2-D1 PE=1 SV=2 - [HA11_MOUSE]	0.1906	13	6	7	16	66020000	96340000	315300000	3.909	2	35	2.647	4	19	1.715	9	78.3	2.228	9	71.2	0.806	9	10.2	0.956	9	10.4	89.16	0.0552	2	2	114.38	0.1243	4	5	372.11	0.116	4	9	362	40.8	6.73
Q9WV60	Glycogen synthase kinase-3 beta OS=Mus musculus GN=Gsk3b PE=1 SV=2 - [GSK3B_MOUSE]	0.1905	1	4	6	6	46910000	0	230700000							1.011	4	1.6	0.871	4	18.1	1.046	4	6.9	0.896	4	7.9	46.27	0.0238	1	1		0			143.32	0.1667	5	5	420	46.7	8.78
Q91VR7	Microtubule-associated proteins 1A/1B light chain 3A OS=Mus musculus GN=Map1lc3a PE=1 SV=1 - [MLP3A_MOUSE]	0.1901	1	1	3	10	187400000	71620000	639800000				0.897	1		0.85	4	6	0.874	4	4.6	1.067	4	2.9	1.069	4	4.4	51.16	0.0579	1	1	75.19	0.1901	3	3	179.17	0.1736	2	6	121	14.3	8.68
Q9WUA3	6-phosphofructokinase type C OS=Mus musculus GN=Pfkp PE=1 SV=1 - [K6PP_MOUSE]	0.1901	1	11	13	43	292600000	227800000	4719000000	1.031	1					1.066	21	12.6	0.988	21	12.5	1.057	21	12.1	0.959	21	9.9	116.52	0.0574	3	4	226.64	0.0357	2	6	1269.04	0.1901	13	33	784	85.4	7.11
Q8CFV4	Neuritin OS=Mus musculus GN=Nrn1 PE=1 SV=1 - [NRN1_MOUSE]	0.1901	1	2	2	2	0	0	81500000							0.734	2	12.6	0.858	2	7.1	1.032	2	3.7	1.188	2	16		0				0			80.39	0.1901	2	2	142	15.3	6.99
Q8K0U4	Heat shock 70 kDa protein 12A OS=Mus musculus GN=Hspa12a PE=1 SV=1 - [HS12A_MOUSE]	0.1896	2	12	12	44	226300000	82520000	1084000000	0.768	13	15.2	1.037	10	11	0.906	21	8.5	1.01	21	6.4	0.929	21	9.9	1.008	21	7.7	376.63	0.0711	4	13	355.9	0.0726	5	10	837.64	0.1896	12	21	675	74.8	6.77
Q6WVG3	BTB/POZ domain-containing protein KCTD12 OS=Mus musculus GN=Kctd12 PE=1 SV=1 - [KCD12_MOUSE]	0.1896	1	4	4	7	97460000	0	208600000	1.169	1					1.049	6	20.2	1.06	6	5.4	1.006	6	20.2	1.028	6	2.2	46.23	0.052	1	1		0			180.34	0.1896	4	6	327	35.9	5.81
P40336	Vacuolar protein sorting-associated protein 26A OS=Mus musculus GN=Vps26a PE=2 SV=1 - [VP26A_MOUSE]	0.1896	1	4	4	4	41070000	53720000	101400000	1.255	1		1.061	1		1.076	2	14.9	1.178	2	15.3	0.955	2	0.9	1.03	2	0.5	47.13	0.055	1	1	54.82	0.0367	1	1	63.62	0.0979	2	2	327	38.1	6.57
Q9DC51	Guanine nucleotide-binding protein G(k) subunit alpha OS=Mus musculus GN=Gnai3 PE=1 SV=3 - [GNAI3_MOUSE]	0.1893	6	2	8	98	3460000000	920900000	12270000000							0.922	2	12.3	0.959	2	6.2	0.98	2	8.4	1.002	2	2.3	786.27	0.065	2	19	1053.88	0.065	2	24	1746.95	0.1893	8	55	354	40.5	5.69
P61971	Nuclear transport factor 2 OS=Mus musculus GN=Nutf2 PE=2 SV=1 - [NTF2_MOUSE]	0.189	1	2	2	2	0	70400000	34710000				0.995	1		1.065	1		0.954	1		1.047	1		0.924	1			0			47.61	0.063	1	1	56.18	0.126	1	1	127	14.5	5.38
Q8K386	Ras-related protein Rab-15 OS=Mus musculus GN=Rab15 PE=1 SV=1 - [RAB15_MOUSE]	0.1887	5	2	4	42	220900000	248800000	4802000000	1.03	1		0.852	1		0.987	1		0.844	1		1.509	1		1.271	1		378.29	0.1415	3	11	619.69	0.1509	3	19	448.9	0.0896	2	12	212	24.3	5.71
Q99MN9	Propionyl-CoA carboxylase beta chain, mitochondrial OS=Mus musculus GN=Pccb PE=1 SV=2 - [PCCB_MOUSE]	0.1885	1	7	7	11	37620000	0	180500000	1.082	3	11.5				1.075	8	11.5	1.005	8	7.9	1.031	8	18.8	0.95	8	11	95.36	0.0425	2	3		0			275.59	0.1608	6	8	541	58.4	7.66
O88951	Protein lin-7 homolog B OS=Mus musculus GN=Lin7b PE=1 SV=2 - [LIN7B_MOUSE]	0.1884	3	1	3	8	0	309100000	857000000							0.924	2	2.8	0.901	2	5.6	1.05	2	3.8	1.008	2	4.6		0			52.91	0.029	1	2	145.4	0.1884	3	6	207	22.9	8.68
Q8K2B3	Succinate dehydrogenase [ubiquinone] flavoprotein subunit, mitochondrial OS=Mus musculus GN=Sdha PE=1 SV=1 - [DHSA_MOUSE]	0.1883	1	12	12	42	128400000	193100000	2713000000	1.04	8	11.1	1.192	5	5.9	0.947	29	10.2	0.941	29	6.2	1.026	29	7.7	1.027	29	5.6	214.5	0.0828	5	8	165.91	0.0768	5	5	908.29	0.1883	12	29	664	72.5	7.37
P12658	Calbindin OS=Mus musculus GN=Calb1 PE=1 SV=2 - [CALB1_MOUSE]	0.1877	1	4	5	7	20410000	0	110400000	0.851	1					0.818	5	11.6	0.911	5	6.5	0.957	5	3.7	1.07	5	1.9	57.21	0.0383	1	1		0			185.93	0.1877	5	6	261	30	4.83
P67984	60S ribosomal protein L22 OS=Mus musculus GN=Rpl22 PE=2 SV=2 - [RL22_MOUSE]	0.1875	1	2	2	6	107200000	0	779200000	1.476	4	25.6				1.143	2	0.6	1.234	2	7.8	0.942	2	3.8	1.001	2	4.5	157.54	0.1875	2	4		0			92.44	0.1016	1	2	128	14.7	9.19
Q3UHD9	Arf-GAP with GTPase, ANK repeat and PH domain-containing protein 2 OS=Mus musculus GN=Agap2 PE=2 SV=1 - [AGAP2_MOUSE]	0.1872	1	14	14	26	17790000	18710000	551300000	0.963	2	2.5	0.813	1		0.891	23	11.3	0.849	23	18	1.025	23	18.1	0.982	23	7	80.76	0.0143	2	2	44.43	0.0202	1	1	776.19	0.1728	12	23	1186	124.4	9.89
Q9DD18	D-tyrosyl-tRNA(Tyr) deacylase 1 OS=Mus musculus GN=Dtd1 PE=1 SV=2 - [DTD1_MOUSE]	0.1866	1	3	3	9	19210000	39360000	324000000	1.005	2	22.9	0.7	3	24.5	0.869	4	9.7	0.942	4	4	0.979	4	9.5	1.01	4	3.8	74.08	0.1148	2	2	138.98	0.1483	2	3	255.63	0.1483	2	4	209	23.4	7.87
P35980	60S ribosomal protein L18 OS=Mus musculus GN=Rpl18 PE=2 SV=3 - [RL18_MOUSE]	0.1862	1	3	3	6	188500000	0	300500000	2.058	2	24.4				1.33	4	9.9	1.432	4	5.7	0.812	4	6.7	0.894	4	6.5	88.13	0.117	2	2		0			149.32	0.1383	2	4	188	21.6	11.78
Q9DCJ5	NADH dehydrogenase [ubiquinone] 1 alpha subcomplex subunit 8 OS=Mus musculus GN=Ndufa8 PE=1 SV=3 - [NDUA8_MOUSE]	0.186	1	3	3	8	0	340100000	1846000000				0.902	6	9.1	0.899	2	18.5	1.038	2	16.2	0.841	2	4.6	0.955	2	2.4		0			121.44	0.186	3	6	66.71	0.1453	2	2	172	20	8.46
Q9CQC7	NADH dehydrogenase [ubiquinone] 1 beta subcomplex subunit 4 OS=Mus musculus GN=Ndufb4 PE=1 SV=3 - [NDUB4_MOUSE]	0.186	1	2	2	5	0	541600000	1526000000				0.884	2	3.5	0.951	3	34.3	1.023	3	8.9	0.831	3	0.9	0.928	3	18.5		0			63.16	0.186	2	2	99.6	0.186	2	3	129	15.1	9.89
Q9WVA4	Transgelin-2 OS=Mus musculus GN=Tagln2 PE=1 SV=4 - [TAGL2_MOUSE]	0.1859	1	2	3	13	68080000	60580000	525300000							1.285	5	20.8	1.192	5	21.3	1.043	5	3.8	1.134	5	9	100.08	0.0704	1	2	111.29	0.0704	1	2	348.11	0.1859	3	9	199	22.4	8.24
O70492	Sorting nexin-3 OS=Mus musculus GN=Snx3 PE=1 SV=3 - [SNX3_MOUSE]	0.1852	1	3	3	8	107700000	158000000	393500000	1.174	1		0.769	2	5.3	1.098	5	4.8	1.244	5	25.3	0.881	5	13.2	1.091	5	9	48.52	0.0556	1	1	70.07	0.0556	1	2	146.76	0.1852	3	5	162	18.7	8.66
Q61233	Plastin-2 OS=Mus musculus GN=Lcp1 PE=1 SV=4 - [PLSL_MOUSE]	0.185	1	9	10	26	27560000	30540000	845400000	2.517	1		2.883	1		1.653	15	31.8	2.209	15	54.2	1	15	28.6	1.11	15	27.1	43.88	0.0144	1	1	143.31	0.0399	2	4	639.09	0.185	9	21	627	70.1	5.33
P27546	Microtubule-associated protein 4 OS=Mus musculus GN=Map4 PE=1 SV=3 - [MAP4_MOUSE]	0.1849	1	15	15	35	119500000	97180000	761600000	1.152	10	12.7	0.927	6	6.3	1.028	19	7.7	1.023	19	8.4	0.996	19	11.3	1.004	19	7.8	266.32	0.0462	6	10	235.3	0.0382	3	6	631.89	0.1636	11	19	1125	117.4	4.98
P62137	Serine/threonine-protein phosphatase PP1-alpha catalytic subunit OS=Mus musculus GN=Ppp1ca PE=1 SV=1 - [PP1A_MOUSE]	0.1848	1	2	6	11	140200000	37830000	501800000	0.997	3	11.7	1.331	1		0.899	3	11.4	0.919	3	6.3	1.129	3	4.9	1.089	3	6	76.65	0.0606	2	3	45.59	0.0333	1	1	191.63	0.1848	6	7	330	37.5	6.33
P97371	Proteasome activator complex subunit 1 OS=Mus musculus GN=Psme1 PE=2 SV=2 - [PSME1_MOUSE]	0.1847	1	4	4	10	0	117900000	228900000				3.267	2	62.2	2.443	8	24.5	3.458	8	34.8	0.771	8	9.8	1.065	8	4.2		0			43.48	0.0843	2	2	300.09	0.1566	3	8	249	28.7	5.97
Q9JI46	Diphosphoinositol polyphosphate phosphohydrolase 1 OS=Mus musculus GN=Nudt3 PE=1 SV=1 - [NUDT3_MOUSE]	0.1845	1	3	3	7	0	0	178500000							0.933	7	19.6	0.999	7	7.6	0.98	7	12.1	1.071	7	9.2		0				0			270.78	0.1845	3	7	168	19	6.34
Q9CQV6	Microtubule-associated proteins 1A/1B light chain 3B OS=Mus musculus GN=Map1lc3b PE=1 SV=3 - [MLP3B_MOUSE]	0.184	1	1	3	9	187400000	89350000	359600000							1.078	4	5.2	1.031	4	10.4	1.048	4	1.3	0.982	4	2.3	51.16	0.056	1	1	56.74	0.072	2	2	171.23	0.168	2	6	125	14.6	8.43
O70439	Syntaxin-7 OS=Mus musculus GN=Stx7 PE=1 SV=3 - [STX7_MOUSE]	0.1839	1	4	4	13	34920000	23460000	334700000	1.027	1		1.049	1		0.967	11	7.4	1.054	11	8	0.951	11	9.5	1.034	11	7.2	49.45	0.0575	1	1	44.44	0.0575	1	1	401.11	0.1839	4	11	261	29.8	5.78
P02088	Hemoglobin subunit beta-1 OS=Mus musculus GN=Hbb-b1 PE=1 SV=2 - [HBB1_MOUSE]	0.1837	2	2	2	5	0	161600000	136300000				0.441	1		1.345	4	2	0.734	4	6.4	1.258	4	8.1	0.662	4	9.1		0			47.59	0.0544	1	1	152.1	0.1293	1	4	147	15.8	7.65
Q8BGD9	Eukaryotic translation initiation factor 4B OS=Mus musculus GN=Eif4b PE=1 SV=1 - [IF4B_MOUSE]	0.1833	1	9	9	23	26710000	95270000	285300000	0.928	9	20.4	0.774	3	20	0.949	11	10.9	0.97	11	8.1	1.054	11	14	1.035	11	4.8	334.16	0.1227	6	9	97.19	0.0491	2	3	331.4	0.1637	6	11	611	68.8	5.67
Q9DCT8	Cysteine-rich protein 2 OS=Mus musculus GN=Crip2 PE=1 SV=1 - [CRIP2_MOUSE]	0.1827	1	2	2	2	0	0	260600000							0.902	2	0.4	0.882	2	2.2	1.09	2	5.8	1.05	2	3.2		0				0			50.68	0.1827	2	2	208	22.7	8.63
Q61301	Catenin alpha-2 OS=Mus musculus GN=Ctnna2 PE=1 SV=3 - [CTNA2_MOUSE]	0.1826	1	13	16	46	22060000	44330000	792500000				1.32	2	10.7	0.843	30	6.6	0.795	30	14	1.005	30	11.9	0.945	30	10.8	94.58	0.0241	2	2	160.9	0.043	3	5	1299.41	0.1763	15	39	953	105.2	5.71
P62702	40S ribosomal protein S4, X isoform OS=Mus musculus GN=Rps4x PE=2 SV=2 - [RS4X_MOUSE]	0.1825	1	6	6	15	28310000	0	316600000	1.118	2	9.3				1.25	13	10.1	1.29	13	4.1	0.969	13	5.7	0.991	13	2.9	74.91	0.0608	2	2		0			335.61	0.1825	6	13	263	29.6	10.15
O88544	COP9 signalosome complex subunit 4 OS=Mus musculus GN=Cops4 PE=1 SV=1 - [CSN4_MOUSE]	0.1823	1	5	5	10	3702000	68260000	354100000	1.052	1		0.943	2	2.1	1.01	7	3.5	0.916	7	7.1	1.055	7	13.1	0.972	7	5.5	46.84	0.0296	1	1	73.66	0.0591	2	2	195.32	0.1823	5	7	406	46.3	5.83
Q8BVE3	V-type proton ATPase subunit H OS=Mus musculus GN=Atp6v1h PE=1 SV=1 - [VATH_MOUSE]	0.1822	1	8	8	41	454200000	228300000	3403000000	0.937	8	10	1.143	10	6.9	0.976	23	16.1	0.988	23	7.5	1.05	23	13	1.053	23	10.9	285.12	0.0745	3	8	339.48	0.0932	4	10	747.86	0.1822	8	23	483	55.8	6.61
P63242	Eukaryotic translation initiation factor 5A-1 OS=Mus musculus GN=Eif5a PE=1 SV=2 - [IF5A1_MOUSE]	0.1818	2	3	3	15	185500000	0	225200000	1.196	10	10.2				1.214	5	20.7	1.087	5	7.7	1.217	5	3.1	1.003	5	17	243.15	0.1039	2	10		0			184.45	0.1299	2	5	154	16.8	5.24
P63300	Selenoprotein W OS=Mus musculus GN=Sepw1 PE=1 SV=3 - [SELW_MOUSE]	0.1818	1	2	2	4	20770000	0	42650000	1.293	1					1.081	3	3.6	1.24	3	2.4	0.91	3	8.4	1.019	3	4.8	67.86	0.1136	1	1		0			98.96	0.1818	2	3	88	9.7	8.72
O88342	WD repeat-containing protein 1 OS=Mus musculus GN=Wdr1 PE=1 SV=3 - [WDR1_MOUSE]	0.1815	1	10	10	20	98900000	47160000	1328000000	0.919	3	13.5	1.116	4	11	1.016	13	16.6	1.139	13	18.9	1.01	13	18.4	1.085	13	6.2	90.86	0.0396	3	3	98.61	0.0446	3	4	368.17	0.1518	7	13	606	66.4	6.6
D3YZU1	SH3 and multiple ankyrin repeat domains protein 1 OS=Mus musculus GN=Shank1 PE=1 SV=1 - [SHAN1_MOUSE]	0.1814	1	29	29	66	31040000	36200000	886400000	0.699	4	5.8	1.133	1		0.757	61	19.1	0.773	61	16	0.998	61	9.9	1.05	61	8.7	138.99	0.0097	2	4	39.88	0.0083	1	1	1890.78	0.1731	28	61	2167	226.2	8.34
Q8CIN4	Serine/threonine-protein kinase PAK 2 OS=Mus musculus GN=Pak2 PE=1 SV=1 - [PAK2_MOUSE]	0.1813	1	5	7	14	191800000	95500000	508400000				0.973	1		1.022	4	20.2	1.045	4	3.5	1.006	4	7.1	1.066	4	8.5	131.5	0.0172	1	4	102.62	0.0553	2	2	201.64	0.1431	6	8	524	57.9	5.77
Q8C0M9	Isoaspartyl peptidase/L-asparaginase OS=Mus musculus GN=Asrgl1 PE=1 SV=1 - [ASGL1_MOUSE]	0.181	1	5	5	12	65930000	47170000	503500000	0.908	3	2.4	1.044	1		0.846	8	7.6	0.91	8	7.5	0.925	8	13.3	1.021	8	3.5	98.45	0.0644	2	3	52.8	0.046	1	1	231.28	0.1472	4	8	326	33.9	7.65
Q8CC35	Synaptopodin OS=Mus musculus GN=Synpo PE=1 SV=2 - [SYNPO_MOUSE]	0.1808	1	11	11	18	0	0	578500000							0.726	18	17	0.833	18	9.7	1.065	18	8.2	1.167	18	10.4		0				0			437.06	0.1808	11	18	929	99.5	9.42
P31324	cAMP-dependent protein kinase type II-beta regulatory subunit OS=Mus musculus GN=Prkar2b PE=1 SV=3 - [KAP3_MOUSE]	0.1803	1	5	7	23	152700000	40820000	793900000	0.757	1		0.845	3	23.6	0.889	10	27.7	0.837	10	4.1	1.172	10	26.7	1.038	10	4.9	50.55	0.0192	1	1	85.27	0.0433	3	3	553.32	0.1611	6	19	416	46.1	4.98
Q9QXS1	Plectin OS=Mus musculus GN=Plec PE=1 SV=3 - [PLEC_MOUSE]	0.1803	1	60	75	108	0	0	954800000							0.849	83	16.2	1.028	83	11.7	0.976	83	12.8	1.138	83	10.4		0				0			2964.8	0.1803	75	108	4691	533.9	5.96
P62751	60S ribosomal protein L23a OS=Mus musculus GN=Rpl23a PE=1 SV=1 - [RL23A_MOUSE]	0.1795	1	3	3	11	157400000	29480000	447700000	1.741	6	21.3	0.744	2	0.5	1.079	3	7.4	1.196	3	6.9	0.925	3	4.4	1.031	3	3.4	143.99	0.1282	2	6	70.83	0.0833	1	2	88.62	0.1346	2	3	156	17.7	10.45
P51863	V-type proton ATPase subunit d 1 OS=Mus musculus GN=Atp6v0d1 PE=1 SV=2 - [VA0D1_MOUSE]	0.1795	1	8	8	46	753800000	232300000	5657000000	0.751	13	9.1	1.227	5	2.6	0.925	28	13.5	0.839	28	14.7	1.085	28	12.9	1.007	28	7.2	365.19	0.1111	4	13	114.81	0.0912	3	5	875.16	0.1795	8	28	351	40.3	5
P43276	Histone H1.5 OS=Mus musculus GN=Hist1h1b PE=1 SV=2 - [H15_MOUSE]	0.1794	1	4	6	33	206400000	17190000	2104000000							1.592	12	23.5	0.573	12	65.6	3.109	12	40.4	0.973	12	56.3	197.07	0.0404	1	9	115.44	0.0404	1	3	788.89	0.1794	6	21	223	22.6	10.92
P06745	Glucose-6-phosphate isomerase OS=Mus musculus GN=Gpi PE=1 SV=4 - [G6PI_MOUSE]	0.1792	1	12	12	63	559900000	328900000	4193000000	0.936	18	13.7	1.143	5	8	0.986	40	15	0.967	40	24.8	1.091	40	23	0.966	40	6.7	385.81	0.1165	7	18	126.52	0.0412	3	5	1059.09	0.1237	8	40	558	62.7	8.13
Q8CI94	Glycogen phosphorylase, brain form OS=Mus musculus GN=Pygb PE=1 SV=3 - [PYGB_MOUSE]	0.1791	1	13	14	34	130300000	92510000	1179000000	0.76	9	20.1	1.014	1		0.897	22	10.3	0.883	22	14	1.016	22	15.1	0.96	22	10	204.94	0.0581	4	9	79.41	0.0142	1	1	807.13	0.1673	12	24	843	96.7	6.73
O35295	Transcriptional activator protein Pur-beta OS=Mus musculus GN=Purb PE=1 SV=3 - [PURB_MOUSE]	0.179	1	3	3	7	52400000	45540000	222200000	0.427	1		0.877	2	10.6	0.797	4	7	1.047	4	6.2	0.843	4	2	1.097	4	5.1	54.08	0.0556	1	1	118.27	0.0556	1	2	303.2	0.179	3	4	324	33.9	5.43
Q9DBP5	UMP-CMP kinase OS=Mus musculus GN=Cmpk1 PE=1 SV=1 - [KCY_MOUSE]	0.1786	1	3	3	8	109400000	31200000	225800000	1.121	3	3	0.862	1		0.972	4	3.8	1.023	4	3.6	0.972	4	11.7	0.989	4	0.9	93.32	0.0561	1	3	49.64	0.0561	1	1	147.34	0.1786	3	4	196	22.2	5.83
Q9DC70	NADH dehydrogenase [ubiquinone] iron-sulfur protein 7, mitochondrial OS=Mus musculus GN=Ndufs7 PE=1 SV=1 - [NDUS7_MOUSE]	0.1786	1	5	5	27	218400000	292700000	1796000000	0.936	9	21.7	0.966	9	6.3	0.936	9	9.7	0.899	9	5.5	1.053	9	12.8	1.043	9	4.6	188.86	0.1161	3	9	214.75	0.1786	5	9	285.64	0.1786	5	9	224	24.7	9.92
Q8R366	Immunoglobulin superfamily member 8 OS=Mus musculus GN=Igsf8 PE=1 SV=2 - [IGSF8_MOUSE]	0.1784	1	8	8	37	35830000	578300000	3327000000	0.792	3	6.4	0.832	17	6.5	0.84	17	14.1	0.796	17	14.2	1.013	17	4.5	0.968	17	7.4	100.17	0.0426	2	3	521.19	0.1588	7	17	586.95	0.1162	5	17	611	65	7.99
P58252	Elongation factor 2 OS=Mus musculus GN=Eef2 PE=1 SV=2 - [EF2_MOUSE]	0.1783	2	13	13	33	88630000	77610000	2470000000	1.247	4	14.2	1.404	4	11.1	1.156	25	14.5	1.231	25	22.9	0.963	25	13.4	1.045	25	9.8	115.25	0.035	3	4	167.83	0.0338	3	4	761.85	0.1783	13	25	858	95.3	6.83
Q99L47	Hsc70-interacting protein OS=Mus musculus GN=St13 PE=2 SV=1 - [F10A1_MOUSE]	0.1779	1	7	7	17	55570000	57950000	451200000	1.108	3	1.4	0.987	2	1.6	1.217	12	12.7	1.147	12	10.3	1.094	12	11.2	0.988	12	8.5	93.71	0.0701	3	3	73.6	0.0458	2	2	420.99	0.1536	6	12	371	41.6	5.26
P16045	Galectin-1 OS=Mus musculus GN=Lgals1 PE=1 SV=3 - [LEG1_MOUSE]	0.1778	1	2	2	3	65320000	0	173300000	1.811	1					1.038	2	32.2	1.599	2	9.1	0.849	2	4.4	1.287	2	47.3	50.67	0.0593	1	1		0			72.5	0.1778	2	2	135	14.9	5.49
O55013	Trafficking protein particle complex subunit 3 OS=Mus musculus GN=Trappc3 PE=1 SV=1 - [TPPC3_MOUSE]	0.1778	1	3	3	3	0	0	232000000							0.999	3	4.1	1.178	3	2.1	0.893	3	1.6	1.005	3	1.9		0				0			91.85	0.1778	3	3	180	20.3	4.96
Q9Z2I0	LETM1 and EF-hand domain-containing protein 1, mitochondrial OS=Mus musculus GN=Letm1 PE=2 SV=1 - [LETM1_MOUSE]	0.1775	1	12	12	29	170900000	66490000	1162000000	0.977	5	11.6	1.22	4	2	1.045	20	13.2	0.91	20	9.6	1.127	20	8	0.965	20	6.7	145.69	0.0528	3	5	131.27	0.061	3	4	581.06	0.1775	11	20	738	82.9	6.52
Q791T5	Mitochondrial carrier homolog 1 OS=Mus musculus GN=Mtch1 PE=2 SV=1 - [MTCH1_MOUSE]	0.1774	1	6	6	16	125000000	105900000	704200000	0.743	3	16.1	1.367	2	18.6	1.013	11	8.4	0.918	11	5.8	1.089	11	6.7	0.982	11	6.9	103.38	0.0257	1	3	73.72	0.054	2	2	316.83	0.1774	6	11	389	41.5	9.32
Q8BI08	Protein MAL2 OS=Mus musculus GN=Mal2 PE=1 SV=1 - [MAL2_MOUSE]	0.1771	1	2	2	6	16840000	494700000	5381000000	0.677	1		0.67	1		0.829	4	1.9	0.858	4	8.5	1.002	4	11.6	1.033	4	4.9	48.88	0.0629	1	1	50.53	0.0629	1	1	119.31	0.1771	2	4	175	19.1	6.49
P60764	Ras-related C3 botulinum toxin substrate 3 OS=Mus musculus GN=Rac3 PE=1 SV=1 - [RAC3_MOUSE]	0.1771	3	1	3	17	0	218100000	961700000							0.939	4	2.8	0.778	4	10.4	1.127	4	10.7	0.901	4	0.5		0			180.21	0.1042	2	7	315.71	0.1771	3	10	192	21.4	8.15
Q9QY76	Vesicle-associated membrane protein-associated protein B OS=Mus musculus GN=Vapb PE=2 SV=3 - [VAPB_MOUSE]	0.177	1	4	4	18	240900000	91350000	745700000	0.986	7	20.4	1.06	5	7	0.895	6	18.6	0.998	6	9.6	0.978	6	9.2	1.05	6	4.1	178.27	0.1235	3	7	131.19	0.177	4	5	211.91	0.177	4	6	243	26.9	7.78
Q9ERI6	Retinol dehydrogenase 14 OS=Mus musculus GN=Rdh14 PE=2 SV=1 - [RDH14_MOUSE]	0.1766	1	5	5	5	0	0	188500000							1.019	5	10.7	1.062	5	7.1	1	5	13.6	1.02	5	6.1		0				0			140.06	0.1766	5	5	334	36.3	8.18
Q9QYR6	Microtubule-associated protein 1A OS=Mus musculus GN=Map1a PE=1 SV=2 - [MAP1A_MOUSE]	0.1765	1	41	42	139	204800000	102300000	2161000000	1.072	35	14.6	1.058	13	20.4	0.843	78	13.8	0.938	78	11.9	1.003	78	9.8	1.067	78	8.9	1009.67	0.0677	14	35	548.21	0.0396	9	15	2977.62	0.1506	35	89	2776	300	5
P60867	40S ribosomal protein S20 OS=Mus musculus GN=Rps20 PE=2 SV=1 - [RS20_MOUSE]	0.1765	1	2	2	4	0	64170000	395800000				1.183	1		1.274	3	35.2	1.037	3	7.2	1.214	3	25.1	0.973	3	0.3		0			41.11	0.1008	1	1	72.13	0.1765	2	3	119	13.4	9.94
P61961	Ubiquitin-fold modifier 1 OS=Mus musculus GN=Ufm1 PE=1 SV=1 - [UFM1_MOUSE]	0.1765	1	1	1	1	0	0	80130000							1.087	1		1.096	1		1.061	1		1.053	1			0				0			36.72	0.1765	1	1	85	9.1	9.31
Q99PU5	Long-chain-fatty-acid--CoA ligase ACSBG1 OS=Mus musculus GN=Acsbg1 PE=1 SV=1 - [ACBG1_MOUSE]	0.1761	1	8	8	10	69000000	0	268000000	0.888	1					0.99	9	9.5	1.208	9	12.8	0.79	9	7.8	0.961	9	6.3	46.99	0.0153	1	1		0			299.46	0.1761	8	9	721	80.4	5.94
Q9DBC7	cAMP-dependent protein kinase type I-alpha regulatory subunit OS=Mus musculus GN=Prkar1a PE=1 SV=3 - [KAP0_MOUSE]	0.1759	1	4	6	12	67320000	0	288300000	1.089	2	4				1.012	7	9.9	1	7	4.3	1.034	7	5.7	0.945	7	8.7	98.25	0.0787	2	3		0			336.06	0.1444	5	9	381	43.2	5.35
P21278	Guanine nucleotide-binding protein subunit alpha-11 OS=Mus musculus GN=Gna11 PE=1 SV=1 - [GNA11_MOUSE]	0.1755	5	3	7	34	146200000	60170000	1098000000	0.858	4	3	1.044	3	5.2	0.908	6	3.6	0.942	6	15	1.028	6	13.2	1.017	6	9.6	187.25	0.1616	6	8	341.17	0.117	4	9	521.53	0.156	6	17	359	42	5.97
P63080	Gamma-aminobutyric acid receptor subunit beta-3 OS=Mus musculus GN=Gabrb3 PE=2 SV=1 - [GBRB3_MOUSE]	0.1755	1	4	6	14	0	0	530300000							0.983	10	10.8	0.711	10	11.9	1.223	10	8.5	0.909	10	10.5		0				0			387.61	0.1755	6	14	473	54.1	9.1
G5E8K5	Ankyrin-3 OS=Mus musculus GN=Ank3 PE=1 SV=1 - [ANK3_MOUSE]	0.1754	1	26	34	77	81430000	48840000	1657000000	0.941	8	12.7	1.25	2	28.6	0.795	39	15.4	0.952	39	9.4	0.925	39	10.1	1.131	39	10.3	284.16	0.0398	7	9	61.27	0.0097	2	2	1853.61	0.1673	31	66	1961	213.9	6.7
Q9DCT2	NADH dehydrogenase [ubiquinone] iron-sulfur protein 3, mitochondrial OS=Mus musculus GN=Ndufs3 PE=1 SV=2 - [NDUS3_MOUSE]	0.1749	1	6	6	51	279900000	133600000	2140000000	1	7	6.8	0.902	14	5.6	1.031	30	8.4	0.9	30	9.9	1.09	30	5.3	0.921	30	5.1	259.23	0.0989	2	7	492.54	0.1293	4	14	1021.52	0.1749	6	30	263	30.1	7.17
Q99JY0	Trifunctional enzyme subunit beta, mitochondrial OS=Mus musculus GN=Hadhb PE=1 SV=1 - [ECHB_MOUSE]	0.1747	3	9	9	24	73560000	136300000	939600000	1.005	4	6.2	1.377	6	4.9	1.112	10	8.6	1.339	10	14	0.85	10	3.3	0.989	10	4.6	103.07	0.0611	3	4	135.35	0.0547	3	6	323.71	0.1558	8	14	475	51.4	9.38
Q6PER3	Microtubule-associated protein RP/EB family member 3 OS=Mus musculus GN=Mapre3 PE=1 SV=1 - [MARE3_MOUSE]	0.1744	2	5	5	15	138800000	37610000	346500000	0.749	8	19.2	1.059	2	0.9	0.833	5	18	1.023	5	4.8	0.917	5	8.1	1.048	5	13.3	189.24	0.0854	3	8	86.64	0.089	2	2	135.27	0.1423	4	5	281	31.9	5.54
Q9D0E1	Heterogeneous nuclear ribonucleoprotein M OS=Mus musculus GN=Hnrnpm PE=1 SV=3 - [HNRPM_MOUSE]	0.1742	1	8	8	12	0	0	200500000							1.096	12	11.7	1.115	12	7.4	0.977	12	14.6	0.978	12	7		0				0			402.13	0.1742	8	12	729	77.6	8.63
Q80Y24	Prickle-like protein 2 OS=Mus musculus GN=Prickle2 PE=1 SV=3 - [PRIC2_MOUSE]	0.174	1	10	10	13	0	0	235700000							0.852	13	19.8	0.814	13	26.9	1.065	13	19.9	1.015	13	3.2		0				0			406.01	0.174	10	13	845	95.7	7.27
Q9D8N0	Elongation factor 1-gamma OS=Mus musculus GN=Eef1g PE=1 SV=3 - [EF1G_MOUSE]	0.1739	1	6	6	15	35250000	62050000	684800000	1.378	1		1.118	2	3	0.926	12	12.7	0.965	12	23.8	0.995	12	17.2	0.959	12	12.3	43.63	0.032	1	1	76.31	0.0458	2	2	312.49	0.1739	6	12	437	50	6.74
P54285	Voltage-dependent L-type calcium channel subunit beta-3 OS=Mus musculus GN=Cacnb3 PE=2 SV=2 - [CACB3_MOUSE]	0.1736	1	4	8	23	61850000	6257000	718300000				0.943	1		0.801	7	9.4	0.854	7	16.7	0.998	7	9.8	1.023	7	7.6	75.09	0.0434	2	2	60.75	0.0455	2	2	534.67	0.1736	8	19	484	54.5	6.27
Q60766	Immunity-related GTPase family M protein 1 OS=Mus musculus GN=Irgm1 PE=1 SV=1 - [IRGM1_MOUSE]	0.1736	1	8	8	18	278500000	203700000	2392000000	4.656	2	26.1	4.784	2	35.1	3.427	14	61.5	4.608	14	67.6	0.766	14	11.2	0.993	14	6.4	89.94	0.0587	2	2	81.58	0.0587	2	2	462.14	0.1736	8	14	409	46.5	8.28
Q8BX10	Serine/threonine-protein phosphatase PGAM5, mitochondrial OS=Mus musculus GN=Pgam5 PE=2 SV=1 - [PGAM5_MOUSE]	0.1736	2	5	5	12	73600000	30710000	221700000	1.342	4	8.8	0.929	3	1.3	1.045	3	21.2	1.052	3	1.8	0.984	3	17.1	1.036	3	7.5	202.48	0.1319	4	6	119.78	0.0764	2	3	110.08	0.0764	2	3	288	32	9.04
P01864	Ig gamma-2A chain C region secreted form OS=Mus musculus PE=1 SV=1 - [GCAB_MOUSE]	0.1731	3	5	5	31	382000000	735400000	2383000000	3.596	7	44.7	2.916	11	120.1	3.695	13	181.9	3.323	13	145.9	0.934	13	23.1	1.026	13	9.5	195.63	0.0716	2	7	307.28	0.1224	4	11	333.02	0.1254	4	13	335	36.6	8.22
Q60597	2-oxoglutarate dehydrogenase, mitochondrial OS=Mus musculus GN=Ogdh PE=1 SV=3 - [ODO1_MOUSE]	0.173	1	15	15	39	188700000	85030000	1128000000	0.969	17	9.2	1.71	2	17.9	1.001	20	14.2	0.961	20	7.4	1.038	20	11.3	0.97	20	6.7	402.92	0.0743	7	17	87.89	0.0235	2	2	660.53	0.1515	13	20	1023	116.4	6.83
P61979	Heterogeneous nuclear ribonucleoprotein K OS=Mus musculus GN=Hnrnpk PE=1 SV=1 - [HNRPK_MOUSE]	0.1728	1	9	9	20	91480000	8215000	303300000	1.254	4	21.7	0.944	1		1.105	15	10.6	0.965	15	11.9	1.098	15	19.7	1.001	15	11.4	102.07	0.0605	3	4	32.22	0.0173	1	1	487.31	0.1296	7	15	463	50.9	5.54
Q99JB2	Stomatin-like protein 2, mitochondrial OS=Mus musculus GN=Stoml2 PE=1 SV=1 - [STML2_MOUSE]	0.1728	1	7	7	14	36950000	20150000	396600000	1.337	1		0.974	2	11	1.094	11	11.8	1.131	11	11.1	0.922	11	11.9	0.994	11	3	73.06	0.0283	1	1	74.4	0.0397	1	2	449.51	0.1445	6	11	353	38.4	8.87
P35802	Neuronal membrane glycoprotein M6-a OS=Mus musculus GN=Gpm6a PE=1 SV=1 - [GPM6A_MOUSE]	0.1727	1	8	8	28	281600000	765800000	2260000000	1.022	7	18.1	0.532	3	12.5	0.717	18	34	0.582	18	20.9	1.085	18	20.3	0.932	18	6.3	234.42	0.0899	2	7	137.24	0.0504	1	3	417	0.1727	8	18	278	31.1	5.27
Q6ZQ38	Cullin-associated NEDD8-dissociated protein 1 OS=Mus musculus GN=Cand1 PE=2 SV=2 - [CAND1_MOUSE]	0.1724	1	19	19	48	108200000	0	1079000000	1.141	3	12.3	1.116	1		1.006	44	14.7	0.986	44	9.5	1.004	44	11.1	0.96	44	10.3	100.52	0.0179	2	3	35.07	0.0057	1	1	1204.03	0.1724	19	44	1230	136.2	5.78
P61021	Ras-related protein Rab-5B OS=Mus musculus GN=Rab5b PE=1 SV=1 - [RAB5B_MOUSE]	0.1721	1	2	3	22	61250000	111100000	1067000000	0.789	3	0.6	0.872	3	2.9	0.823	7	6.1	0.987	7	10.2	0.975	7	5.6	1.106	7	0.3	137.99	0.107	2	4	314.75	0.1721	3	7	389.73	0.1721	3	11	215	23.7	8.13
P80316	T-complex protein 1 subunit epsilon OS=Mus musculus GN=Cct5 PE=1 SV=1 - [TCPE_MOUSE]	0.1719	1	10	10	27	61060000	68860000	784500000	1.038	2	6.6	1.131	3	1.2	1.062	22	9.4	0.894	22	5.6	1.087	22	9.4	0.923	22	8.1	72.09	0.0314	2	2	79.25	0.0314	2	3	582.31	0.159	9	22	541	59.6	6.02
Q8R0Y6	Cytosolic 10-formyltetrahydrofolate dehydrogenase OS=Mus musculus GN=Aldh1l1 PE=1 SV=1 - [AL1L1_MOUSE]	0.1718	2	15	15	30	82710000	103500000	847300000	1.227	5	6.4	1.978	1		1.174	24	17.6	1.307	24	12.9	0.906	24	11.8	0.994	24	9.8	164.88	0.0632	5	5	40.2	0.01	1	1	642.91	0.1718	15	24	902	98.6	5.91
Q8R066	Complement C1q tumor necrosis factor-related protein 4 OS=Mus musculus GN=C1qtnf4 PE=1 SV=1 - [C1QT4_MOUSE]	0.1718	1	4	4	7	0	48090000	151000000				0.908	1		0.908	6	6.5	0.93	6	8.2	1.019	6	5.6	1.011	6	11.4		0			48.95	0.0368	1	1	178.64	0.1718	4	6	326	35	8.98
O35678	Monoglyceride lipase OS=Mus musculus GN=Mgll PE=1 SV=1 - [MGLL_MOUSE]	0.1716	1	4	4	8	35350000	0	589100000	1.01	1					1.013	7	8.7	1.12	7	14.3	0.903	7	14.6	0.983	7	6.5	62.4	0.033	1	1		0			196.67	0.1716	4	7	303	33.4	7.15
Q62419	Endophilin-A2 OS=Mus musculus GN=Sh3gl1 PE=1 SV=1 - [SH3G1_MOUSE]	0.1712	1	4	7	38	626100000	210100000	1806000000							0.915	4	7.4	1.018	4	5.1	1.006	4	2.3	1.105	4	1.5	272.08	0.0543	2	11	304.23	0.0734	3	11	432.4	0.1304	5	16	368	41.5	5.72
P14094	Sodium/potassium-transporting ATPase subunit beta-1 OS=Mus musculus GN=Atp1b1 PE=1 SV=1 - [AT1B1_MOUSE]	0.1711	1	6	6	115	5213000000	3179000000	47100000000	0.831	11	13.9	0.806	35	10.8	0.845	69	28	0.653	69	20.1	1.174	69	20.7	0.921	69	8	329.87	0.125	3	11	977.21	0.1349	5	35	2124.53	0.1678	5	69	304	35.2	8.65
P08113	Endoplasmin OS=Mus musculus GN=Hsp90b1 PE=1 SV=2 - [ENPL_MOUSE]	0.1708	1	15	17	77	186000000	158400000	2210000000	1.805	7	13	1.564	11	8.1	1.322	31	15.8	1.648	31	23.3	0.843	31	11.8	1.04	31	5.8	481.26	0.0636	5	12	519.58	0.111	10	14	1815.32	0.1696	16	51	802	92.4	4.82
P57776	Elongation factor 1-delta OS=Mus musculus GN=Eef1d PE=1 SV=3 - [EF1D_MOUSE]	0.1708	1	3	3	3	0	0	143900000							1.181	3	14.3	1.227	3	10.3	1.016	3	4.3	1.038	3	1.6		0				0			85.52	0.1708	3	3	281	31.3	5.02
Q9DCS9	NADH dehydrogenase [ubiquinone] 1 beta subcomplex subunit 10 OS=Mus musculus GN=Ndufb10 PE=1 SV=3 - [NDUBA_MOUSE]	0.1705	1	2	2	8	0	0	743100000							0.999	8	15.5	0.979	8	20	1.006	8	26	0.917	8	12.5		0				0			215.56	0.1705	2	8	176	21	8.03
Q80VP1	Epsin-1 OS=Mus musculus GN=Epn1 PE=1 SV=3 - [EPN1_MOUSE]	0.1704	2	6	6	12	76590000	49470000	102500000	0.892	3	22.2	1.15	2	65.9	0.989	7	5.1	1.016	7	11.3	0.984	7	8.8	1.015	7	11.6	107.02	0.0365	2	3	70	0.0609	2	2	222.86	0.1704	6	7	575	60.2	4.81
Q8BHZ0	Protein FAM49A OS=Mus musculus GN=Fam49a PE=2 SV=1 - [FA49A_MOUSE]	0.1703	1	2	4	11	0	274900000	1278000000							0.949	3	4.7	1.064	3	12.3	0.975	3	1.4	1.042	3	6.3		0			69.26	0.0279	1	2	260.63	0.1703	4	9	323	37.3	6.01
P49443	Protein phosphatase 1A OS=Mus musculus GN=Ppm1a PE=1 SV=1 - [PPM1A_MOUSE]	0.1702	2	6	6	7	25480000	0	120300000	0.943	1					0.96	6	10.1	0.995	6	4.5	1.044	6	4.8	1.072	6	2.8	70.73	0.0236	1	1		0			220.41	0.1466	5	6	382	42.4	5.36
Q641P0	Actin-related protein 3B OS=Mus musculus GN=Actr3b PE=2 SV=1 - [ARP3B_MOUSE]	0.1699	1	5	6	9	2554000	0	153600000							0.837	6	7.9	0.879	6	4.1	1.049	6	4.3	1.027	6	4.5	51.85	0.0335	1	1		0			234.38	0.1699	6	8	418	47.5	6.02
Q9CYH2	Redox-regulatory protein FAM213A OS=Mus musculus GN=Fam213a PE=1 SV=2 - [F213A_MOUSE]	0.1697	1	4	4	8	0	0	62720000							1.059	8	5.9	0.947	8	4.1	0.951	8	12.1	0.813	8	12.3		0				0			227.19	0.1697	4	8	218	24.4	9.17
Q91V92	ATP-citrate synthase OS=Mus musculus GN=Acly PE=1 SV=1 - [ACLY_MOUSE]	0.1696	1	16	16	23	14840000	0	415700000	0.659	2	1.7				0.949	21	12.5	0.959	21	8.8	0.981	21	19.1	0.98	21	8	67.93	0.022	2	2		0			570.68	0.1476	14	21	1091	119.7	7.44
Q3THS6	S-adenosylmethionine synthase isoform type-2 OS=Mus musculus GN=Mat2a PE=2 SV=2 - [METK2_MOUSE]	0.1696	2	6	6	10	51900000	11390000	134300000	0.983	2	12.5	1.24	2	10.6	1.03	6	7.5	1.119	6	15.9	1.002	6	7.2	1.019	6	4.6	97.76	0.0557	2	2	77.72	0.0886	2	2	228.02	0.1013	4	6	395	43.7	6.48
P62774	Myotrophin OS=Mus musculus GN=Mtpn PE=1 SV=2 - [MTPN_MOUSE]	0.1695	1	2	2	7	487500000	88670000	1192000000	1.242	1		0.884	1		0.941	5	9.3	1.053	5	1.5	0.919	5	8.5	0.975	5	5.1	48.54	0.1441	1	1	42.06	0.1441	1	1	161.45	0.1695	2	5	118	12.9	5.52
P62862	40S ribosomal protein S30 OS=Mus musculus GN=Fau PE=3 SV=1 - [RS30_MOUSE]	0.1695	1	1	1	1	0	0	9453000							1.147	1		1.17	1		0.893	1		0.897	1			0				0			36.87	0.1695	1	1	59	6.6	12.15
Q9DAK9	14 kDa phosphohistidine phosphatase OS=Mus musculus GN=Phpt1 PE=2 SV=1 - [PHP14_MOUSE]	0.1694	1	2	2	3	46650000	0	0	1.355	3	11.7																86.32	0.1694	2	3		0				0			124	14	5.53
Q80ZJ1	Ras-related protein Rap-2a OS=Mus musculus GN=Rap2a PE=1 SV=2 - [RAP2A_MOUSE]	0.1694	2	1	3	14	124800000	80220000	808700000	0.851	1		0.709	1		1.04	1		1.018	1		0.918	1		0.884	1		116.2	0.1093	2	3	199.38	0.1093	2	5	199.64	0.1694	3	6	183	20.6	4.82
Q8BHC1	Ras-related protein Rab-39B OS=Mus musculus GN=Rab39b PE=2 SV=1 - [RB39B_MOUSE]	0.169	6	3	4	8	35790000	343200000	260900000							0.897	3	3.6	0.932	3	5	0.939	3	2.5	0.994	3	1.5	44.48	0.0516	1	1	101.02	0.0516	1	4	90.52	0.1174	3	3	213	24.6	7.83
P47911	60S ribosomal protein L6 OS=Mus musculus GN=Rpl6 PE=1 SV=3 - [RL6_MOUSE]	0.1689	1	6	6	12	137000000	62510000	625800000	1.298	2	15.6	0.978	4	4	1.204	6	21.2	1.386	6	6.7	0.827	6	16.5	0.931	6	5.3	79.88	0.0236	1	2	98.39	0.0608	2	4	183.38	0.1385	5	6	296	33.5	10.7
Q9CYL5	Golgi-associated plant pathogenesis-related protein 1 OS=Mus musculus GN=Glipr2 PE=2 SV=3 - [GAPR1_MOUSE]	0.1688	1	2	2	4	0	60000000	597700000				1.178	1		2.359	3	45.6	2.988	3	24.7	0.791	3	12.4	1.018	3	2.2		0			45.69	0.0844	1	1	150.75	0.1688	2	3	154	17.1	9.51
Q9ESW4	Acylglycerol kinase, mitochondrial OS=Mus musculus GN=Agk PE=1 SV=1 - [AGK_MOUSE]	0.1686	1	7	7	8	0	0	284600000							1.085	8	8.7	1.016	8	7.8	1.053	8	10.6	0.901	8	4.7		0				0			243.91	0.1686	7	8	421	46.9	8.4
P99028	Cytochrome b-c1 complex subunit 6, mitochondrial OS=Mus musculus GN=Uqcrh PE=1 SV=2 - [QCR6_MOUSE]	0.1685	1	1	1	1	100500000	0	0	0.842	1																	52.01	0.1685	1	1		0				0			89	10.4	4.87
Q9CXW4	60S ribosomal protein L11 OS=Mus musculus GN=Rpl11 PE=1 SV=4 - [RL11_MOUSE]	0.1685	1	3	3	3	0	0	427700000							1.117	3	13.9	1.256	3	5	1.013	3	20.2	1.021	3	6.1		0				0			89.06	0.1685	3	3	178	20.2	9.6
Q9WV98	Mitochondrial import inner membrane translocase subunit Tim9 OS=Mus musculus GN=Timm9 PE=1 SV=1 - [TIM9_MOUSE]	0.1685	1	1	1	1	0	0	105400000							1.315	1		0.934	1		1.324	1		0.926	1			0				0			40.74	0.1685	1	1	89	10.3	7.21
P47962	60S ribosomal protein L5 OS=Mus musculus GN=Rpl5 PE=1 SV=3 - [RL5_MOUSE]	0.1684	1	5	5	11	162900000	0	259600000	2.295	3	8.7				1.168	8	16.9	1.277	8	3.8	0.94	8	12.7	1.008	8	1.8	79.7	0.0236	1	3		0			191.77	0.1684	5	8	297	34.4	9.77
Q7TME0	Lipid phosphate phosphatase-related protein type 4 OS=Mus musculus GN=Lppr4 PE=2 SV=2 - [LPPR4_MOUSE]	0.1684	1	11	11	20	0	41220000	826100000				0.931	3	3.8	0.786	17	12	0.847	17	10.1	1.009	17	6.2	1.038	17	11		0			109.68	0.0548	3	3	490.13	0.1684	11	17	766	83.2	8.84
P62242	40S ribosomal protein S8 OS=Mus musculus GN=Rps8 PE=2 SV=2 - [RS8_MOUSE]	0.1683	1	3	3	3	0	0	139000000							1.111	3	5.2	1.258	3	13.1	0.847	3	4.9	0.969	3	3		0				0			93.03	0.1683	3	3	208	24.2	10.32
Q3ULJ0	Glycerol-3-phosphate dehydrogenase 1-like protein OS=Mus musculus GN=Gpd1l PE=1 SV=2 - [GPD1L_MOUSE]	0.1681	1	6	6	15	88060000	83620000	711500000	0.833	5	3.2	1.164	1		0.9	9	12.1	0.96	9	4	1.005	9	10.7	1.016	9	7.3	111.58	0.0855	3	5	64.72	0.0342	1	1	362.43	0.1453	5	9	351	38.2	6.77
Q80UG5	Septin-9 OS=Mus musculus GN=Sept9 PE=1 SV=1 - [SEPT9_MOUSE]	0.1681	1	9	9	26	37940000	33520000	885500000	0.981	5	5.5	1.164	5	1.3	1.027	16	16.1	1.108	16	7	0.917	16	15.5	1.01	16	4	145.42	0.048	3	5	128.17	0.0497	3	5	428.16	0.1527	8	16	583	65.5	8.9
P01796	Ig heavy chain V-III region A4 OS=Mus musculus PE=1 SV=1 - [HVM27_MOUSE]	0.1681	7	1	1	1	0	0	33500000							1.671	1		1.374	1		1.132	1		0.916	1			0				0			37.73	0.1681	1	1	113	12.7	7.28
Q9CQJ8	NADH dehydrogenase [ubiquinone] 1 beta subcomplex subunit 9 OS=Mus musculus GN=Ndufb9 PE=1 SV=3 - [NDUB9_MOUSE]	0.1676	1	3	3	18	121300000	82150000	757800000	1.095	3	3.7	1.201	2	9.2	0.916	13	20.4	0.892	13	5.9	1.063	13	10.3	0.969	13	11.1	128.72	0.0503	1	3	74.66	0.0503	1	2	520.13	0.1676	3	13	179	22	7.8
Q8R464	Cell adhesion molecule 4 OS=Mus musculus GN=Cadm4 PE=1 SV=1 - [CADM4_MOUSE]	0.1675	1	4	4	11	0	60560000	433400000				0.816	3	13.4	1.003	8	10.5	0.893	8	7.8	1.061	8	11.9	0.916	8	6.4		0			90.09	0.0644	2	3	223.27	0.1675	4	8	388	42.7	6.3
Q9R1P4	Proteasome subunit alpha type-1 OS=Mus musculus GN=Psma1 PE=1 SV=1 - [PSA1_MOUSE]	0.1673	1	5	5	22	105900000	133000000	581200000	0.896	7	11.9	1.167	6	13.9	1.194	9	6.7	1.298	9	20.9	0.951	9	14	1.05	9	4.4	216.43	0.076	2	7	184.02	0.1217	4	6	322.66	0.1673	5	9	263	29.5	6.46
Q8JZQ2	AFG3-like protein 2 OS=Mus musculus GN=Afg3l2 PE=1 SV=1 - [AFG32_MOUSE]	0.1671	2	11	12	35	89900000	43630000	692100000	0.897	3	13.5	1.173	3	1.6	1.055	13	8.3	0.959	13	10.6	1.101	13	7	1	13	4	218.89	0.0349	3	8	175.93	0.0374	3	5	704.01	0.1671	12	22	802	89.5	8.6
Q9CQA3	Succinate dehydrogenase [ubiquinone] iron-sulfur subunit, mitochondrial OS=Mus musculus GN=Sdhb PE=1 SV=1 - [DHSB_MOUSE]	0.1667	2	5	5	7	71130000	0	998700000	1.102	1					1.14	6	5.2	0.885	6	6.4	1.205	6	16.8	0.953	6	8.9	70.35	0.0355	1	1		0			155.9	0.1667	5	6	282	31.8	8.68
P70349	Histidine triad nucleotide-binding protein 1 OS=Mus musculus GN=Hint1 PE=1 SV=3 - [HINT1_MOUSE]	0.1667	1	2	2	15	466700000	89350000	2564000000	1.263	5	35	0.911	6	3	1.046	4	15.3	1.132	4	0.9	0.93	4	7.2	1	4	5.4	162.21	0.1111	1	5	214.96	0.1667	2	6	177.76	0.1111	1	4	126	13.8	6.87
Q59J78	Mimitin, mitochondrial OS=Mus musculus GN=Ndufaf2 PE=2 SV=1 - [MIMIT_MOUSE]	0.1667	1	2	2	2	0	0	24630000							1.07	2	6.2	1.095	2	15.6	0.927	2	11.9	0.934	2	2.5		0				0			117.41	0.1667	2	2	168	19.6	8.25
Q68FL4	Putative adenosylhomocysteinase 3 OS=Mus musculus GN=Ahcyl2 PE=1 SV=1 - [SAHH3_MOUSE]	0.1664	2	7	11	34	122300000	42560000	1140000000	1.01	4	11.1	0.46	1		0.936	13	12	0.932	13	7.8	0.928	13	7.1	0.926	13	4	293.19	0.062	3	9	71.63	0.0489	2	2	647.54	0.1533	10	23	613	66.9	7.36
Q99P72	Reticulon-4 OS=Mus musculus GN=Rtn4 PE=1 SV=2 - [RTN4_MOUSE]	0.1661	1	14	14	45	345700000	207600000	1082000000	1.709	12	13	1.339	7	16.5	1	26	12.8	1.142	26	28.7	0.959	26	21	1.057	26	5.5	365.3	0.0465	4	12	260.17	0.0232	2	7	748.99	0.1497	13	26	1162	126.5	4.54
Q8CDN6	Thioredoxin-like protein 1 OS=Mus musculus GN=Txnl1 PE=2 SV=3 - [TXNL1_MOUSE]	0.1661	1	4	4	7	0	25960000	306700000				1.029	1		1.038	6	8.6	1.027	6	14.1	0.974	6	16.1	0.996	6	6.7		0			50.7	0.0761	1	1	175.6	0.1661	4	6	289	32.2	4.96
P62484	Abl interactor 2 OS=Mus musculus GN=Abi2 PE=2 SV=1 - [ABI2_MOUSE]	0.1659	1	4	6	15	237000000	112000000	332200000				0.786	1		1.036	6	8.7	0.859	6	11.3	1.184	6	5.6	0.973	6	6.5	264.71	0.0404	2	6	40.03	0.0291	1	1	197.33	0.1166	4	8	446	49.4	6.01
Q925I1	ATPase family AAA domain-containing protein 3 OS=Mus musculus GN=Atad3 PE=1 SV=1 - [ATAD3_MOUSE]	0.1658	1	7	7	9	0	0	231100000							1.067	9	4.7	0.956	9	6.8	1.094	9	5.3	0.993	9	6.7		0				0			299.05	0.1658	7	9	591	66.7	9.29
Q9WTX5	S-phase kinase-associated protein 1 OS=Mus musculus GN=Skp1 PE=1 SV=3 - [SKP1_MOUSE]	0.1656	1	3	3	5	109300000	0	479600000	0.91	2	51.8				0.681	3	2.1	0.864	3	0.1	0.934	3	0.3	1.112	3	7.4	97.32	0.1227	2	2		0			95.04	0.092	2	3	163	18.7	4.54
Q8K3J1	NADH dehydrogenase [ubiquinone] iron-sulfur protein 8, mitochondrial OS=Mus musculus GN=Ndufs8 PE=1 SV=1 - [NDUS8_MOUSE]	0.1651	1	4	4	16	154300000	5128000	226500000	1.073	7	11.6	0.805	1		1.011	8	17.1	0.918	8	13.2	1.114	8	20	0.972	8	2.9	185.64	0.0943	2	7	46.62	0.0519	1	1	218.83	0.1132	3	8	212	24	6.21
Q9Z2H5	Band 4.1-like protein 1 OS=Mus musculus GN=Epb41l1 PE=1 SV=2 - [E41L1_MOUSE]	0.165	1	13	13	30	15670000	18650000	598000000	0.941	5	7.6	1.096	1		0.873	24	14.6	0.869	24	10.6	1.044	24	13.8	1.056	24	6.6	118.29	0.0319	4	5	41.38	0.0091	1	1	792.06	0.1559	12	24	879	98.3	5.62
P39054	Dynamin-2 OS=Mus musculus GN=Dnm2 PE=1 SV=2 - [DYN2_MOUSE]	0.1644	1	2	13	129	2534000000	1315000000	15080000000							1.212	2	9.7	1.25	2	11	0.99	2	6.4	1.005	2	5.1	1166.71	0.0805	8	54	494.34	0.0724	7	19	1559.1	0.1644	13	56	870	98.1	7.43
O70318	Band 4.1-like protein 2 OS=Mus musculus GN=Epb41l2 PE=1 SV=2 - [E41L2_MOUSE]	0.164	1	16	17	52	217200000	76270000	857600000	0.997	17	13.5	1.122	4	6.7	1.008	24	14	1.121	24	10.2	0.911	24	15	1.011	24	4.6	493	0.0962	10	19	134.08	0.0172	2	4	906.72	0.1235	13	29	988	109.9	5.43
P60041	Somatostatin OS=Mus musculus GN=Sst PE=2 SV=1 - [SMS_MOUSE]	0.1638	1	2	2	7	76290000	0	45410000	1.353	5	16				0.952	2	1	1.192	2	7	0.918	2	5.8	1.132	2	0.2	148.32	0.1638	2	5		0			68.92	0.0948	1	2	116	12.7	5.52
O55126	Protein NipSnap homolog 2 OS=Mus musculus GN=Gbas PE=2 SV=1 - [NIPS2_MOUSE]	0.1637	1	4	5	11	4933000	301300000	293000000							0.982	7	9	0.945	7	3.7	1.116	7	7.9	1.027	7	5.2	42.92	0.0214	1	1	36.91	0.0214	1	1	286.11	0.1637	5	9	281	32.9	9.26
P01668	Ig kappa chain V-III region PC 7210 OS=Mus musculus PE=1 SV=1 - [KV3AG_MOUSE]	0.1636	17	1	1	2	5959000	0	15370000	1.482	1					1.167	1		1.089	1		1.01	1		0.928	1		47.67	0.1636	1	1		0			40.93	0.1636	1	1	110	11.9	4.75
Q9CZ04	COP9 signalosome complex subunit 7a OS=Mus musculus GN=Cops7a PE=1 SV=2 - [CSN7A_MOUSE]	0.1636	1	2	2	3	0	0	54550000							0.978	3	5.8	0.932	3	7.4	1.094	3	1	0.986	3	6.9		0				0			115.39	0.1636	2	3	275	30.2	7.87
Q8BK30	NADH dehydrogenase [ubiquinone] flavoprotein 3, mitochondrial OS=Mus musculus GN=Ndufv3 PE=2 SV=1 - [NDUV3_MOUSE]	0.1635	1	2	2	3	0	0	86740000							0.796	3	3.5	0.948	3	1.9	0.87	3	1.5	1.008	3	3.8		0				0			103.38	0.1635	2	3	104	11.8	9.35
Q9D898	Actin-related protein 2/3 complex subunit 5-like protein OS=Mus musculus GN=Arpc5l PE=1 SV=1 - [ARP5L_MOUSE]	0.1634	1	3	3	8	146400000	0	551100000	0.743	2	1.3				0.912	6	15.6	0.839	6	9.8	1.203	6	3.7	0.977	6	9.3	73.28	0.0784	1	2		0			177.86	0.1634	3	6	153	17	6.8
P42208	Septin-2 OS=Mus musculus GN=Sept2 PE=1 SV=2 - [SEPT2_MOUSE]	0.1634	1	5	5	13	62250000	29370000	692500000	1.073	2	0.8	1.101	3	16.4	1.362	8	7.1	1.56	8	21.1	0.804	8	7.5	0.945	8	5.7	62.69	0.0471	2	2	83.09	0.1108	3	3	240.01	0.1634	5	8	361	41.5	6.55
Q05816	Fatty acid-binding protein, epidermal OS=Mus musculus GN=Fabp5 PE=1 SV=3 - [FABP5_MOUSE]	0.163	1	3	3	12	808100000	57850000	197200000	1.53	6	23.1	0.809	2	22.3	1.184	4	17.9	1.12	4	17	0.975	4	14.9	1.021	4	2.4	131.11	0.0667	1	6	55.05	0.0667	1	2	131.52	0.163	3	4	135	15.1	6.54
Q6P8I4	PEST proteolytic signal-containing nuclear protein OS=Mus musculus GN=Pcnp PE=1 SV=1 - [PCNP_MOUSE]	0.1629	1	2	2	2	29940000	0	6383000	1.3	1					1.27	1		0.932	1		1.406	1		1.016	1		72.62	0.0899	1	1		0			43.43	0.073	1	1	178	19	7.49
O88685	26S protease regulatory subunit 6A OS=Mus musculus GN=Psmc3 PE=1 SV=2 - [PRS6A_MOUSE]	0.1629	1	6	6	9	0	0	256200000							1.136	9	7.3	1.048	9	2.4	1.041	9	17.5	1.044	9	8.9		0				0			263.92	0.1629	6	9	442	49.5	5.19
P47915	60S ribosomal protein L29 OS=Mus musculus GN=Rpl29 PE=2 SV=2 - [RL29_MOUSE]	0.1625	1	3	3	5	44130000	0	195400000	1.575	2	6.5				1.134	3	18.4	1.439	3	20.6	0.921	3	6	1.015	3	1.7	71.05	0.1125	2	2		0			96.39	0.1188	2	3	160	17.6	11.84
P49312	Heterogeneous nuclear ribonucleoprotein A1 OS=Mus musculus GN=Hnrnpa1 PE=1 SV=2 - [ROA1_MOUSE]	0.1625	2	3	4	4	0	0	78250000							1.227	3	20	0.704	3	21.8	1.383	3	20.1	0.781	3	42.1		0				0			218.26	0.1625	4	4	320	34.2	9.23
Q9Z2M6	Ubiquitin-like protein 3 OS=Mus musculus GN=Ubl3 PE=1 SV=1 - [UBL3_MOUSE]	0.1624	1	2	2	3	0	9142000	771900000				0.975	1		0.882	2	8.3	1.144	2	2.3	0.829	2	4.7	1.059	2	10.7		0			51.68	0.0598	1	1	79.68	0.1624	2	2	117	13.2	6.92
O35633	Vesicular inhibitory amino acid transporter OS=Mus musculus GN=Slc32a1 PE=1 SV=3 - [VIAAT_MOUSE]	0.1619	1	7	7	13	71360000	0	140400000	0.883	7	18.5				0.83	6	14	0.861	6	3.3	1.057	6	2.4	1.067	6	8.5	243.05	0.0971	3	7		0			240.5	0.1295	6	6	525	57.3	6.64
P61358	60S ribosomal protein L27 OS=Mus musculus GN=Rpl27 PE=1 SV=2 - [RL27_MOUSE]	0.1618	1	3	3	5	119100000	25440000	226900000	1.317	2	39.3	0.861	1		1.17	2	7.4	1.099	2	23.7	0.965	2	24.9	0.893	2	6.2	75.93	0.125	2	2	40.7	0.0662	1	1	61.68	0.1029	2	2	136	15.8	10.56
Q6PFD5	Disks large-associated protein 3 OS=Mus musculus GN=Dlgap3 PE=1 SV=1 - [DLGP3_MOUSE]	0.1617	1	11	11	33	66550000	27900000	1198000000	0.761	3	8.3	1.243	2	14.2	0.701	28	19	0.785	28	13	0.946	28	11.7	1.009	28	6.7	171.08	0.0266	2	3	107.97	0.0184	1	2	1175.79	0.1617	11	28	977	105.8	8.76
P00920	Carbonic anhydrase 2 OS=Mus musculus GN=Ca2 PE=1 SV=4 - [CAH2_MOUSE]	0.1615	1	4	4	21	312700000	32330000	3115000000	1.38	4	12	1.137	4	10.8	0.97	13	6.8	1.321	13	28.3	0.755	13	22.7	0.983	13	3.3	156.98	0.0731	2	4	193.47	0.1077	3	4	536.23	0.1615	4	13	260	29	7.01
P54071	Isocitrate dehydrogenase [NADP], mitochondrial OS=Mus musculus GN=Idh2 PE=1 SV=3 - [IDHP_MOUSE]	0.1615	1	6	6	15	0	16180000	308500000				1.455	1		1.178	14	11.6	1.218	14	12.8	0.986	14	18.3	0.944	14	4.8		0			38.37	0.0177	1	1	358.8	0.1438	5	14	452	50.9	8.69
Q8VEH3	ADP-ribosylation factor-like protein 8A OS=Mus musculus GN=Arl8a PE=2 SV=1 - [ARL8A_MOUSE]	0.1613	1	3	3	4	14060000	0	103600000	0.844	2	9.4				1.158	2	10.3	1.071	2	4.5	1.008	2	3.3	0.917	2	9.2	82.25	0.0484	1	2		0			58.05	0.1613	2	2	186	21.4	7.77
Q9CQ62	2,4-dienoyl-CoA reductase, mitochondrial OS=Mus musculus GN=Decr1 PE=1 SV=1 - [DECR_MOUSE]	0.1612	1	4	4	19	109200000	19330000	263000000	1.596	7	12.3	1.047	4	4.2	0.997	8	18.1	0.943	8	11.1	0.975	8	5	0.968	8	2.8	299.79	0.1612	4	7	128.88	0.0687	2	4	306.23	0.1612	4	8	335	36.2	8.95
Q9EQ06	Estradiol 17-beta-dehydrogenase 11 OS=Mus musculus GN=Hsd17b11 PE=2 SV=1 - [DHB11_MOUSE]	0.1611	6	4	5	6	0	0	205500000							1.175	5	3.6	1.24	5	1.4	0.933	5	5.8	0.946	5	6.9		0				0			159.22	0.1611	5	6	298	32.9	8.66
Q5PR73	GTP-binding protein Di-Ras2 OS=Mus musculus GN=Diras2 PE=2 SV=1 - [DIRA2_MOUSE]	0.1608	1	3	3	11	96090000	52830000	303500000	0.805	5	11.6	0.73	1		0.776	5	6.8	0.893	5	4.5	1.033	5	7.1	1.057	5	6.8	174.05	0.0603	1	5	76.57	0.0603	1	1	150.31	0.1608	3	5	199	22.5	8.76
Q921I1	Serotransferrin OS=Mus musculus GN=Tf PE=1 SV=1 - [TRFE_MOUSE]	0.1607	1	10	10	19	38840000	298800000	794400000	1.697	3	45.9	2.367	7	14.7	2.19	9	31.9	3.594	9	71.3	0.586	9	13.3	0.97	9	5.3	84.77	0.0445	3	3	189.91	0.0516	4	7	239.31	0.1176	7	9	697	76.7	7.18
Q99LC3	NADH dehydrogenase [ubiquinone] 1 alpha subcomplex subunit 10, mitochondrial OS=Mus musculus GN=Ndufa10 PE=1 SV=1 - [NDUAA_MOUSE]	0.1606	1	5	5	22	252700000	48650000	786100000	0.973	7	4.8	1.147	2	0.6	0.988	13	17.7	0.844	13	11.3	1.13	13	14.2	0.928	13	9	211.92	0.0507	2	7	81.67	0.0592	2	2	440.03	0.1606	5	13	355	40.6	7.78
P10518	Delta-aminolevulinic acid dehydratase OS=Mus musculus GN=Alad PE=1 SV=1 - [HEM2_MOUSE]	0.1606	1	4	4	5	0	0	54480000							0.999	5	7	1.088	5	9.5	0.969	5	6.2	0.996	5	7.5		0				0			130.2	0.1606	4	5	330	36	6.79
O35143	ATPase inhibitor, mitochondrial OS=Mus musculus GN=Atpif1 PE=2 SV=2 - [ATIF1_MOUSE]	0.1604	1	2	2	21	10830000000	191700000	642500000	1.401	14	15.7	0.805	4	15.5	0.973	3	3.3	1.43	3	4.9	0.761	3	4.3	1.091	3	0.5	354.96	0.0755	1	14	102.33	0.1604	2	4	117.05	0.0755	1	3	106	12.2	9.64
P51859	Hepatoma-derived growth factor OS=Mus musculus GN=Hdgf PE=1 SV=2 - [HDGF_MOUSE]	0.1603	1	4	4	8	66630000	0	71590000	1.274	6	4.5				0.924	2	2.2	1.126	2	9.6	0.98	2	16.1	1.176	2	8.6	202.6	0.1181	3	6		0			87.44	0.0844	2	2	237	26.3	4.83
Q8K183	Pyridoxal kinase OS=Mus musculus GN=Pdxk PE=1 SV=1 - [PDXK_MOUSE]	0.1603	1	4	4	15	380800000	113200000	629700000	1.102	3	5	0.963	4	13.4	0.956	8	9.1	0.901	8	12.3	0.988	8	19.7	0.989	8	9.9	96.43	0.0545	1	3	131.5	0.0865	2	4	230.39	0.1603	4	8	312	35	6.29
Q3UHX2	28 kDa heat- and acid-stable phosphoprotein OS=Mus musculus GN=Pdap1 PE=1 SV=1 - [HAP28_MOUSE]	0.1602	1	2	2	4	115300000	0	84890000	1.229	3	22.5				1.451	1		1.701	1		0.928	1		1.07	1		96.83	0.1602	2	3		0			58.55	0.0552	1	1	181	20.6	7.39
Q9CQE5	Regulator of G-protein signaling 10 OS=Mus musculus GN=Rgs10 PE=2 SV=1 - [RGS10_MOUSE]	0.1602	1	2	2	2	0	0	50630000							1.097	2	20.3	1.11	2	15.3	1.086	2	12.7	1.082	2	7.8		0				0			100.49	0.1602	2	2	181	21.1	6.81
Q9DD03	Ras-related protein Rab-13 OS=Mus musculus GN=Rab13 PE=1 SV=1 - [RAB13_MOUSE]	0.1584	1	1	3	38	589400000	351000000	1839000000							1.448	1		1.477	1		0.914	1		0.918	1		346.7	0.0545	1	9	519.84	0.0545	1	14	519.45	0.1584	3	15	202	22.8	9.5
P07091	Protein S100-A4 OS=Mus musculus GN=S100a4 PE=1 SV=1 - [S10A4_MOUSE]	0.1584	1	2	2	6	148700000	0	1535000000	4.788	1					1.119	5	9.7	1.031	5	9.1	1.78	5	29.1	1.451	5	8.7	53.18	0.0792	1	1		0			148.63	0.1584	2	5	101	11.7	5.31
P61967	AP-1 complex subunit sigma-1A OS=Mus musculus GN=Ap1s1 PE=1 SV=1 - [AP1S1_MOUSE]	0.1582	1	2	2	4	0	0	93700000							0.946	4	9.5	1.057	4	9.2	0.96	4	9.9	1.067	4	11.9		0				0			138.25	0.1582	2	4	158	18.7	5.73
P63087	Serine/threonine-protein phosphatase PP1-gamma catalytic subunit OS=Mus musculus GN=Ppp1cc PE=1 SV=1 - [PP1G_MOUSE]	0.1579	1	1	5	6	49170000	0	330800000	0.777	1					0.755	1		0.885	1		1.03	1		1.189	1		51.85	0.031	1	1		0			148.39	0.1579	5	5	323	37	6.54
P51660	Peroxisomal multifunctional enzyme type 2 OS=Mus musculus GN=Hsd17b4 PE=1 SV=3 - [DHB4_MOUSE]	0.1578	1	9	9	14	0	57240000	677500000				1.072	2	7.5	1.094	12	7.4	1.212	12	17.9	0.885	12	20.4	0.939	12	6.8		0			84.75	0.034	2	2	389.15	0.1578	9	12	735	79.4	8.57
Q00493	Carboxypeptidase E OS=Mus musculus GN=Cpe PE=1 SV=2 - [CBPE_MOUSE]	0.1576	1	8	8	24	168000000	104200000	735400000	1.421	3	8.2	0.878	4	1.5	1.193	17	21.5	1.005	17	16.5	1.072	17	13.1	0.927	17	8.4	85.56	0.0462	2	3	121.03	0.0525	3	4	478.08	0.1387	7	17	476	53.2	5.19
P11031	Activated RNA polymerase II transcriptional coactivator p15 OS=Mus musculus GN=Sub1 PE=1 SV=3 - [TCP4_MOUSE]	0.1575	1	2	2	10	152600000	0	165600000	1.417	7	16.1				1.055	3	12.5	1.366	3	15.8	0.864	3	7.4	1.065	3	10.7	210.49	0.1575	2	7		0			88.1	0.1575	2	3	127	14.4	9.6
O08585	Clathrin light chain A OS=Mus musculus GN=Clta PE=2 SV=2 - [CLCA_MOUSE]	0.1574	2	5	5	26	2220000000	550500000	1865000000	0.796	4	5.3	0.679	1		1.001	4	25.6	1.322	4	9.4	0.877	4	3.5	1.166	4	17.6	291.85	0.0638	2	16	106.32	0.0638	2	4	136.17	0.1574	5	6	235	25.6	4.58
Q8BGT8	Phytanoyl-CoA hydroxylase-interacting protein-like OS=Mus musculus GN=Phyhipl PE=2 SV=1 - [PHIPL_MOUSE]	0.1573	1	4	5	7	0	185700000	2203000000				1.033	1		1.014	3	4.8	0.983	3	1.3	1.062	3	16.2	1.013	3	15.3		0			66	0.0453	2	2	164.15	0.136	4	5	375	42.3	6.35
Q8C1A5	Thimet oligopeptidase OS=Mus musculus GN=Thop1 PE=1 SV=1 - [THOP1_MOUSE]	0.1572	1	9	9	14	13180000	0	182100000	1.047	1					1.012	13	11.6	1.028	13	9.7	0.988	13	5.9	0.999	13	12.8	59.99	0.0146	1	1		0			407.61	0.1572	9	13	687	78	6.06
Q91WQ3	Tyrosine--tRNA ligase, cytoplasmic OS=Mus musculus GN=Yars PE=2 SV=3 - [SYYC_MOUSE]	0.1572	1	8	8	8	0	0	327100000							0.969	8	8.4	0.913	8	9	0.988	8	6.5	0.942	8	8.5		0				0			209.89	0.1572	8	8	528	59.1	7.01
P60766	Cell division control protein 42 homolog OS=Mus musculus GN=Cdc42 PE=1 SV=2 - [CDC42_MOUSE]	0.1571	3	2	3	13	593800000	224800000	903200000	0.915	5	10.6	1.107	2	6.1	0.877	3	18.5	1.277	3	2.9	0.837	3	0.9	1.216	3	15.6	183.34	0.0995	2	5	101.46	0.1152	2	3	170	0.1571	3	5	191	21.2	6.55
Q5DU25	IQ motif and SEC7 domain-containing protein 2 OS=Mus musculus GN=Iqsec2 PE=1 SV=3 - [IQEC2_MOUSE]	0.157	1	13	15	23	23140000	0	493800000	0.789	1					0.737	18	20.6	0.782	18	25.8	0.975	18	13.1	1.096	18	11.2	48.8	0.0095	1	1		0			715.33	0.157	15	22	1478	161.7	8.56
P46471	26S protease regulatory subunit 7 OS=Mus musculus GN=Psmc2 PE=1 SV=5 - [PRS7_MOUSE]	0.157	1	6	6	11	32990000	12810000	225600000	0.987	1		1.202	3	0.5	1.033	7	7.5	1.134	7	11.1	0.965	7	1.5	1.038	7	6	44.51	0.0277	1	1	90.22	0.0462	2	3	201.02	0.1363	5	7	433	48.6	5.95
P63028	Translationally-controlled tumor protein OS=Mus musculus GN=Tpt1 PE=1 SV=1 - [TCTP_MOUSE]	0.157	1	2	2	3	0	0	598500000							1.035	3	16.6	1.176	3	13.2	0.927	3	6.3	1.113	3	2.6		0				0			99.12	0.157	2	3	172	19.4	4.86
P62071	Ras-related protein R-Ras2 OS=Mus musculus GN=Rras2 PE=1 SV=1 - [RRAS2_MOUSE]	0.1569	2	3	3	6	32260000	34120000	204800000	1.119	1		0.958	1		0.913	4	32.1	1.107	4	7.3	0.83	4	14	0.993	4	2.7	66.62	0.0539	1	1	73.4	0.0539	1	1	186.5	0.1569	3	4	204	23.4	6.01
Q9JII6	Alcohol dehydrogenase [NADP(+)] OS=Mus musculus GN=Akr1a1 PE=1 SV=3 - [AK1A1_MOUSE]	0.1569	1	5	6	17	3668000	61520000	721600000	1.24	1		1.216	4	8.6	1.082	11	17.9	1.205	11	21.7	0.902	11	12.5	1.014	11	2.9	44.23	0.0462	1	1	155.46	0.1046	3	4	360.13	0.1569	6	12	325	36.6	7.39
P28661	Septin-4 OS=Mus musculus GN=Sept4 PE=1 SV=1 - [SEPT4_MOUSE]	0.1569	1	5	6	43	1402000000	508000000	2868000000							0.821	6	11.5	0.9	6	9.5	0.936	6	15.5	1.02	6	4.5	272.19	0.0188	1	9	282.48	0.0188	1	9	683.93	0.1569	6	25	478	54.9	5.87
Q9D1L0	Coiled-coil-helix-coiled-coil-helix domain-containing protein 2, mitochondrial OS=Mus musculus GN=Chchd2 PE=2 SV=1 - [CHCH2_MOUSE]	0.1569	1	1	1	1	0	0	67150000							1.107	1		0.982	1		1.185	1		1.034	1			0				0			37.16	0.1569	1	1	153	15.7	9.66
O35226	26S proteasome non-ATPase regulatory subunit 4 OS=Mus musculus GN=Psmd4 PE=1 SV=1 - [PSMD4_MOUSE]	0.1569	1	4	4	7	0	0	96770000							1.048	7	4.5	0.961	7	16.1	1.062	7	9	0.956	7	7.1		0				0			209.48	0.1569	4	7	376	40.7	4.79
Q8VE33	Ganglioside-induced differentiation-associated protein 1-like 1 OS=Mus musculus GN=Gdap1l1 PE=2 SV=1 - [GD1L1_MOUSE]	0.1568	1	4	4	11	197700000	0	431900000	1.005	4	9.1				1.042	7	8.7	0.847	7	6.2	1.077	7	3.1	0.84	7	9.8	145.86	0.0784	2	4		0			210.26	0.1135	3	7	370	42.3	6.6
Q99K85	Phosphoserine aminotransferase OS=Mus musculus GN=Psat1 PE=1 SV=1 - [SERC_MOUSE]	0.1568	1	5	5	13	20820000	25500000	509400000	1.238	2	7.6	1.014	2	7.5	1.096	9	10.5	1.236	9	15	0.888	9	14	0.951	9	8.5	85.28	0.027	1	2	63.89	0.0649	2	2	365.45	0.1568	5	9	370	40.4	8.03
P56395	Cytochrome b5 OS=Mus musculus GN=Cyb5a PE=1 SV=2 - [CYB5_MOUSE]	0.1567	1	1	1	4	95560000	0	140400000	1.358	2	14.3				0.933	2	15.2	1.412	2	8.4	0.772	2	1.3	1.15	2	8.1	118.36	0.1567	1	2		0			117.78	0.1567	1	2	134	15.2	5.07
Q3UXZ6	Protein FAM81A OS=Mus musculus GN=Fam81a PE=2 SV=2 - [FA81A_MOUSE]	0.1566	4	5	5	5	0	0	179200000							0.847	4	11.2	0.822	4	6	1.08	4	11.4	1.075	4	2.7		0				0			154.97	0.1566	5	5	364	41.7	8.75
Q9DC69	NADH dehydrogenase [ubiquinone] 1 alpha subcomplex subunit 9, mitochondrial OS=Mus musculus GN=Ndufa9 PE=1 SV=2 - [NDUA9_MOUSE]	0.1565	1	6	6	13	86580000	105500000	1123000000	0.888	1		1.037	3	0.5	0.987	9	5.7	0.872	9	7.5	1.085	9	18.1	1.038	9	7.4	88.03	0.0371	1	1	109.63	0.061	3	3	276.46	0.1565	5	9	377	42.5	9.74
P35283	Ras-related protein Rab-12 OS=Mus musculus GN=Rab12 PE=1 SV=3 - [RAB12_MOUSE]	0.1564	5	2	3	11	30550000	151300000	324700000	1.005	1		1.085	2	17.9	1.001	3	2.6	1.165	3	2.8	0.95	3	1.3	1.028	3	3.1	57.92	0.0741	2	2	166.01	0.1564	3	6	89.98	0.1111	2	3	243	27.3	8.41
Q9QYG0	Protein NDRG2 OS=Mus musculus GN=Ndrg2 PE=1 SV=1 - [NDRG2_MOUSE]	0.1563	1	4	5	16	280600000	124300000	1387000000	0.91	4	7.8	0.885	4	16.5	0.793	6	12.2	0.64	6	10.7	1.086	6	20.7	0.909	6	6.6	149.67	0.0647	2	4	181.05	0.0647	2	4	234.24	0.1563	5	8	371	40.8	5.4
Q8BGZ7	Keratin, type II cytoskeletal 75 OS=Mus musculus GN=Krt75 PE=1 SV=1 - [K2C75_MOUSE]	0.1561	2	1	11	140	9044000000	639900000	10610000000	1.807	1																	1838.37	0.1343	9	77	433.18	0.0998	7	15	1374.73	0.1361	9	48	551	59.7	8.31
P63005	Platelet-activating factor acetylhydrolase IB subunit alpha OS=Mus musculus GN=Pafah1b1 PE=1 SV=2 - [LIS1_MOUSE]	0.1561	1	7	7	16	41480000	85200000	494400000	1.11	3	0.1	1.035	1		1.009	12	11.4	1.032	12	7.1	0.995	12	9.3	1.025	12	3.6	109.85	0.0732	3	3	50.83	0.0366	1	1	407.52	0.1561	7	12	410	46.6	7.37
P62141	Serine/threonine-protein phosphatase PP1-beta catalytic subunit OS=Mus musculus GN=Ppp1cb PE=1 SV=3 - [PP1B_MOUSE]	0.156	1	1	5	8	0	28760000	391000000				0.909	1		1.003	3	15.5	0.969	3	12.6	1.109	3	23.5	1.055	3	4.8		0			42.64	0.0306	1	1	225.89	0.156	5	7	327	37.2	6.19
P61922	4-aminobutyrate aminotransferase, mitochondrial OS=Mus musculus GN=Abat PE=1 SV=1 - [GABT_MOUSE]	0.156	1	7	7	25	0	104600000	1038000000				1.111	1		0.968	22	6.3	0.815	22	18.1	1.071	22	11.5	0.879	22	11.8		0			68.51	0.034	2	2	645.62	0.156	7	23	500	56.4	8.09
O08532	Voltage-dependent calcium channel subunit alpha-2/delta-1 OS=Mus musculus GN=Cacna2d1 PE=1 SV=1 - [CA2D1_MOUSE]	0.1559	1	15	15	33	50580000	37550000	1821000000	0.83	1		0.878	4	2.5	0.834	28	16.7	0.829	28	11.6	1.052	28	10.7	1.042	28	8	45.12	0.0063	1	1	100.79	0.0263	3	4	771.75	0.1559	15	28	1103	124.6	5.3
Q61330	Contactin-2 OS=Mus musculus GN=Cntn2 PE=1 SV=2 - [CNTN2_MOUSE]	0.1558	1	11	11	16	0	76720000	270200000				0.848	1		0.841	15	9.2	1.002	15	11.5	0.972	15	8.1	1.083	15	7.6		0			66.41	0.0173	1	1	550.83	0.1558	11	15	1040	113.1	7.62
P09602	Non-histone chromosomal protein HMG-17 OS=Mus musculus GN=Hmgn2 PE=1 SV=2 - [HMGN2_MOUSE]	0.1556	1	1	1	1	0	0	28900000							2.221	1		0.242	1		4.449	1		0.478	1			0				0			55.67	0.1556	1	1	90	9.4	9.99
P35293	Ras-related protein Rab-18 OS=Mus musculus GN=Rab18 PE=2 SV=2 - [RAB18_MOUSE]	0.1553	1	3	3	6	0	0	390200000				0.96	1		1.038	5	2.3	0.943	5	10.6	1.118	5	9.8	1.047	5	9.8		0			41.55	0.0388	1	1	142.59	0.1553	3	5	206	23	5.36
Q64523	Histone H2A type 2-C OS=Mus musculus GN=Hist2h2ac PE=1 SV=3 - [H2A2C_MOUSE]	0.155	12	3	3	14	1383000000	83790000	131300000	4.492	1		0.04	2	85.2	1.392	2	21.4	0.672	2	4.3	2.234	2	0.2	1.061	2	25.7	46.45	0.0698	1	1	373.07	0.124	2	11	62.37	0.155	2	2	129	14	10.9
Q99104	Unconventional myosin-Va OS=Mus musculus GN=Myo5a PE=1 SV=2 - [MYO5A_MOUSE]	0.1549	7	27	27	56	246900000	85490000	1470000000	0.89	11	17.3	1.805	5	22.7	0.994	40	10.4	0.983	40	8.7	1.063	40	8.9	1.036	40	5.5	270.4	0.0405	7	11	192.23	0.0232	4	5	1186.25	0.1398	24	40	1853	215.4	8.63
O55125	Protein NipSnap homolog 1 OS=Mus musculus GN=Nipsnap1 PE=1 SV=1 - [NIPS1_MOUSE]	0.1549	1	4	5	10	4933000	301300000	1954000000							0.936	6	14.2	0.922	6	4.3	1.054	6	6.8	1.011	6	2.6	42.92	0.0211	1	1	36.91	0.0211	1	1	143.34	0.1549	5	8	284	33.3	9.44
P02535	Keratin, type I cytoskeletal 10 OS=Mus musculus GN=Krt10 PE=1 SV=3 - [K1C10_MOUSE]	0.1544	6	8	10	162	10910000000	2885000000	25540000000	1.474	60	35.9	0.54	29	25	0.891	31	16.1	1.075	31	10.1	0.726	31	20.2	0.877	31	9.9	2614.8	0.1281	6	72	1497.32	0.1088	7	42	1756.41	0.1088	8	48	570	57.7	5.11
Q6ZWV3	60S ribosomal protein L10 OS=Mus musculus GN=Rpl10 PE=2 SV=3 - [RL10_MOUSE]	0.1542	2	3	3	4	0	20790000	84140000				1.343	1		1.173	3	7.6	1.087	3	4.5	1.088	3	6.2	0.916	3	7.1		0			42.02	0.0421	1	1	83.86	0.1121	2	3	214	24.6	10.08
P97352	Protein S100-A13 OS=Mus musculus GN=S100a13 PE=1 SV=1 - [S10AD_MOUSE]	0.1531	1	2	2	2	0	0	80350000							0.943	2	8.1	1.546	2	4.6	0.604	2	0.1	0.974	2	3.4		0				0			61.96	0.1531	2	2	98	11.2	6.13
Q9DAS9	Guanine nucleotide-binding protein G(I)/G(S)/G(O) subunit gamma-12 OS=Mus musculus GN=Gng12 PE=1 SV=3 - [GBG12_MOUSE]	0.1528	1	1	1	2	0	19460000	325900000				1.069	1		0.974	1		2.07	1		0.602	1		1.259	1			0			38.58	0.1528	1	1	64.72	0.1528	1	1	72	8	8.97
Q923S9	Ras-related protein Rab-30 OS=Mus musculus GN=Rab30 PE=2 SV=1 - [RAB30_MOUSE]	0.1527	5	2	3	7	35790000	343200000	37930000							1.017	2	8.2	0.932	2	13.8	1.096	2	13.9	0.989	2	8.1	44.48	0.0542	1	1	101.02	0.0542	1	4	66.28	0.0985	2	2	203	23	4.97
P19253	60S ribosomal protein L13a OS=Mus musculus GN=Rpl13a PE=1 SV=4 - [RL13A_MOUSE]	0.1527	1	3	3	5	0	0	104300000							1.194	5	3.5	1.076	5	4.6	0.996	5	13.5	0.919	5	4.8		0				0			146.63	0.1527	3	5	203	23.4	11.02
Q9CZC8	Secernin-1 OS=Mus musculus GN=Scrn1 PE=1 SV=1 - [SCRN1_MOUSE]	0.1522	1	6	6	14	159700000	199000000	848200000	1.066	4	5.9	1.465	1		0.888	9	18.2	0.976	9	9.8	0.935	9	15.3	1.047	9	10.4	187.85	0.0918	3	4	61.24	0.0266	1	1	387.14	0.1063	5	9	414	46.3	4.79
Q8CGK3	Lon protease homolog, mitochondrial OS=Mus musculus GN=Lonp1 PE=1 SV=2 - [LONM_MOUSE]	0.1517	1	12	12	13	0	7240000	179400000				1.461	1		0.949	12	7.1	1.057	12	6.6	0.964	12	6.2	1.045	12	4.9		0			35.25	0.0084	1	1	374.18	0.1433	11	12	949	105.8	6.57
P12382	6-phosphofructokinase, liver type OS=Mus musculus GN=Pfkl PE=1 SV=4 - [K6PL_MOUSE]	0.1513	1	5	9	38	382200000	227800000	4707000000							1.124	9	5.1	1.04	9	4.8	1.042	9	4.7	0.965	9	4.1	113.94	0.0474	3	4	226.64	0.0359	2	6	1006.82	0.1513	9	28	780	85.3	7.17
P62307	Small nuclear ribonucleoprotein F OS=Mus musculus GN=Snrpf PE=2 SV=1 - [RUXF_MOUSE]	0.1512	1	1	1	1	0	0	32660000							1.026	1		1.53	1		0.781	1		1.146	1			0				0			58.35	0.1512	1	1	86	9.7	4.67
Q9DCD0	6-phosphogluconate dehydrogenase, decarboxylating OS=Mus musculus GN=Pgd PE=2 SV=3 - [6PGD_MOUSE]	0.1511	2	8	8	25	80640000	22550000	300600000	1.363	6	20.1	1.463	3	20.2	1.219	16	7.7	1.389	16	14.2	0.93	16	11	1.008	16	9	192.76	0.1077	5	6	139.66	0.0766	3	3	479.38	0.1304	7	16	483	53.2	7.23
P68181	cAMP-dependent protein kinase catalytic subunit beta OS=Mus musculus GN=Prkacb PE=1 SV=2 - [KAPCB_MOUSE]	0.151	2	8	8	16	179900000	186300000	1723000000	0.547	2	24.8	0.856	5	2.3	0.857	9	6.8	0.895	9	16.1	1.075	9	14.7	1.068	9	2	82.41	0.0256	1	2	91.79	0.0513	2	5	205.83	0.151	8	9	351	40.7	8.56
Q9JIA1	Leucine-rich glioma-inactivated protein 1 OS=Mus musculus GN=Lgi1 PE=1 SV=1 - [LGI1_MOUSE]	0.1508	1	9	9	31	19020000	96760000	1572000000	0.678	2	19.7	0.662	8	11	0.859	21	14.9	0.736	21	13.3	1.115	21	11	0.957	21	12.7	71.87	0.0323	2	2	193.6	0.0682	4	8	571.54	0.1508	9	21	557	63.6	8.02
P80313	T-complex protein 1 subunit eta OS=Mus musculus GN=Cct7 PE=1 SV=1 - [TCPH_MOUSE]	0.1507	1	8	8	16	51610000	146400000	684400000	1.062	1		1.144	2	4.7	0.959	13	9.3	0.961	13	7.1	1.003	13	6.7	0.981	13	5	55.04	0.0221	1	1	64.22	0.0313	2	2	464.58	0.1324	7	13	544	59.6	7.84
Q99KR7	Peptidyl-prolyl cis-trans isomerase F, mitochondrial OS=Mus musculus GN=Ppif PE=1 SV=1 - [PPIF_MOUSE]	0.1505	1	4	4	5	126800000	0	119600000	0.914	1					1.012	4	8.8	0.986	4	3.5	1.062	4	6.3	1.039	4	3.6	39.31	0.0291	1	1		0			128.46	0.1214	3	4	206	21.7	9.16
P11835	Integrin beta-2 OS=Mus musculus GN=Itgb2 PE=1 SV=2 - [ITB2_MOUSE]	0.1505	3	11	11	16	0	0	471300000							1.729	16	26.1	2.045	16	32	0.844	16	7.1	0.995	16	3.9		0				0			453.53	0.1505	11	16	771	85	7.12
Q9ES97	Reticulon-3 OS=Mus musculus GN=Rtn3 PE=1 SV=2 - [RTN3_MOUSE]	0.1504	1	13	14	36	45520000	395400000	4140000000	0.891	8	4.3	1.044	4	5.4	0.913	23	9.8	1.06	23	22.6	0.97	23	26	1.081	23	8.2	226.78	0.0467	5	8	108.53	0.0228	3	4	670.88	0.1504	14	24	964	103.8	4.92
Q9DBS2	Tumor protein p63-regulated gene 1-like protein OS=Mus musculus GN=Tprg1l PE=1 SV=1 - [TPRGL_MOUSE]	0.1504	1	2	2	5	120200000	8255000	538000000	1.629	1		0.9	2	7.2	1.038	2	3.2	0.862	2	5.4	1.093	2	3	0.893	2	0.8	55.4	0.0301	1	1	65.32	0.0301	1	2	64.36	0.1203	1	2	266	29.8	7.37
O88487	Cytoplasmic dynein 1 intermediate chain 2 OS=Mus musculus GN=Dync1i2 PE=1 SV=1 - [DC1I2_MOUSE]	0.1503	1	6	6	13	55370000	0	169300000	0.923	4	5				1.043	9	14.2	1.162	9	15	0.943	9	10.4	0.991	9	6.9	142.53	0.0686	3	4		0			256.75	0.1324	5	9	612	68.4	5.29
Q66GT5	Phosphatidylglycerophosphatase and protein-tyrosine phosphatase 1 OS=Mus musculus GN=Ptpmt1 PE=1 SV=1 - [PTPM1_MOUSE]	0.1503	1	2	2	3	0	0	54410000							1.023	3	14.9	1.084	3	3.9	0.951	3	5.9	1.009	3	8.6		0				0			106.71	0.1503	2	3	193	21.9	9.72
P70404	Isocitrate dehydrogenase [NAD] subunit gamma 1, mitochondrial OS=Mus musculus GN=Idh3g PE=1 SV=1 - [IDHG1_MOUSE]	0.1501	1	4	4	12	85840000	142500000	892300000	0.898	3	2.5	0.939	2	6.7	1.118	7	9.1	0.805	7	21	1.191	7	12.8	0.911	7	4.4	83.41	0.0178	1	3	69.6	0.0178	1	2	205.01	0.1501	4	7	393	42.8	9.01
O70161	Phosphatidylinositol 4-phosphate 5-kinase type-1 gamma OS=Mus musculus GN=Pip5k1c PE=1 SV=2 - [PI51C_MOUSE]	0.1498	2	9	11	19	78920000	0	444300000	0.961	8	8.3				0.896	9	6.9	0.935	9	23.4	1.006	9	3.8	1.067	9	6.6	241.82	0.062	4	8		0			384.3	0.1331	9	11	661	72.4	5.59
P12849	cAMP-dependent protein kinase type I-beta regulatory subunit OS=Mus musculus GN=Prkar1b PE=2 SV=2 - [KAP1_MOUSE]	0.1496	1	3	5	6	74100000	0	121000000							0.903	3	1.2	0.844	3	10.8	1.088	3	1.7	0.942	3	5.9	45.16	0.0315	1	1		0			197.88	0.1181	4	5	381	43.2	5.96
Q9DCN2	NADH-cytochrome b5 reductase 3 OS=Mus musculus GN=Cyb5r3 PE=1 SV=3 - [NB5R3_MOUSE]	0.1495	1	4	4	11	0	42250000	401600000				0.933	1		1.169	10	12.2	1.087	10	13.1	1.04	10	12.5	0.978	10	4.6		0			48.64	0.0631	1	1	287.14	0.1495	4	10	301	34.1	8.38
Q9Z1Q5	Chloride intracellular channel protein 1 OS=Mus musculus GN=Clic1 PE=1 SV=3 - [CLIC1_MOUSE]	0.1494	2	2	3	4	0	0	282200000							1.432	2	41.5	2.027	2	16.9	0.934	2	6.4	1.302	2	69.9		0				0			139.44	0.1494	3	4	241	27	5.17
O70443	Guanine nucleotide-binding protein G(z) subunit alpha OS=Mus musculus GN=Gnaz PE=2 SV=4 - [GNAZ_MOUSE]	0.1493	3	5	5	12	36060000	0	617400000	0.804	1					0.86	11	13	0.815	11	8	1.03	11	6.9	1.009	11	8.1	59.49	0.0282	1	1		0			377.85	0.1493	5	11	355	40.8	7.61
O70480	Vesicle-associated membrane protein 4 OS=Mus musculus GN=Vamp4 PE=1 SV=1 - [VAMP4_MOUSE]	0.1489	1	1	1	1	0	0	42940000							1.03	1		1.074	1		0.906	1		0.929	1			0				0			35.63	0.1489	1	1	141	16.3	7.36
Q9CZ42	ATP-dependent (S)-NAD(P)H-hydrate dehydratase OS=Mus musculus GN=Carkd PE=1 SV=1 - [NNRD_MOUSE]	0.1487	1	4	4	7	0	0	92430000							1.009	7	6.5	1.021	7	4.2	1.003	7	5.2	1.019	7	7.2		0				0			241.85	0.1487	4	7	343	36.7	7.77
Q9WUL7	ADP-ribosylation factor-like protein 3 OS=Mus musculus GN=Arl3 PE=1 SV=1 - [ARL3_MOUSE]	0.1484	1	3	3	5	0	0	86170000							1.168	5	26.3	1.053	5	4.6	1.028	5	9.9	0.921	5	7.2		0				0			148.28	0.1484	3	5	182	20.5	7.24
P62743	AP-2 complex subunit sigma OS=Mus musculus GN=Ap2s1 PE=1 SV=1 - [AP2S1_MOUSE]	0.1479	1	2	2	7	112500000	24260000	254600000	0.824	1		0.792	1		0.77	5	5.9	1.076	5	7.9	0.905	5	9.9	1.28	5	7.4	48.12	0.0845	1	1	38.92	0.0634	1	1	161.96	0.0634	1	5	142	17	6.18
Q922Q1	MOSC domain-containing protein 2, mitochondrial OS=Mus musculus GN=Marc2 PE=1 SV=1 - [MOSC2_MOUSE]	0.1479	2	7	7	16	56090000	80140000	876500000	1.151	2	14.6	1.472	3	9.1	1.187	11	10.3	1.256	11	14.8	0.968	11	7.1	0.977	11	12.5	71.63	0.0562	2	2	79.17	0.0444	2	3	319.99	0.1272	6	11	338	38.2	8.68
P23818	Glutamate receptor 1 OS=Mus musculus GN=Gria1 PE=1 SV=1 - [GRIA1_MOUSE]	0.1477	1	12	14	28	364200000	278500000	1851000000							0.82	21	13.1	0.857	21	17.8	0.997	21	12.7	1.001	21	9.6	69.31	0.0088	1	2	44.16	0.0088	1	1	646.45	0.1477	14	25	907	101.5	7.69
Q99K51	Plastin-3 OS=Mus musculus GN=Pls3 PE=1 SV=3 - [PLST_MOUSE]	0.1476	1	7	8	18	0	26560000	297100000							1.224	10	19.7	0.893	10	13.9	1.41	10	15.5	0.991	10	12		0			79.86	0.0206	1	2	544.79	0.1476	8	16	630	70.7	5.62
Q8R0P4	Mth938 domain-containing protein OS=Mus musculus GN=Aamdc PE=1 SV=1 - [AAMDC_MOUSE]	0.1475	1	2	2	2	0	0	95350000							0.978	2	15.8	1.118	2	4.6	0.959	2	15.8	1.079	2	4.5		0				0			62.67	0.1475	2	2	122	13.2	7.99
P62075	Mitochondrial import inner membrane translocase subunit Tim13 OS=Mus musculus GN=Timm13 PE=1 SV=1 - [TIM13_MOUSE]	0.1474	1	1	1	1	0	0	0							0.971	1		0.984	1		0.85	1		0.848	1			0				0			39.69	0.1474	1	1	95	10.5	8.18
P49615	Cyclin-dependent kinase 5 OS=Mus musculus GN=Cdk5 PE=1 SV=1 - [CDK5_MOUSE]	0.1473	19	3	4	13	36950000	0	629200000	0.953	2	7.4				0.892	10	5.7	0.871	10	8.6	1.033	10	10.8	0.982	10	7.4	64.4	0.0651	2	2		0			280.41	0.1473	4	11	292	33.3	7.66
Q9D8B3	Charged multivesicular body protein 4b OS=Mus musculus GN=Chmp4b PE=2 SV=2 - [CHM4B_MOUSE]	0.1473	1	3	3	13	174800000	112400000	331400000	1.207	8	10.4	0.657	1		0.973	4	4.5	1.098	4	4.9	0.879	4	12.5	0.987	4	2.9	215.93	0.0848	2	8	50.64	0.0491	1	1	131.56	0.1473	3	4	224	24.9	4.82
Q8BLQ9	Cell adhesion molecule 2 OS=Mus musculus GN=Cadm2 PE=1 SV=2 - [CADM2_MOUSE]	0.1471	1	7	7	27	316400000	262200000	2263000000	0.719	6	13.3	0.591	7	9.7	0.86	14	37.5	0.808	14	18.2	0.991	14	11	1.031	14	10.4	173.76	0.1011	3	6	227.36	0.1034	3	7	422.43	0.1471	7	14	435	47.5	5.41
O08788	Dynactin subunit 1 OS=Mus musculus GN=Dctn1 PE=1 SV=3 - [DCTN1_MOUSE]	0.1468	2	15	16	32	130300000	69640000	479600000	1.026	9	8.1	1.053	1		0.991	20	7	1.085	20	13.3	0.972	20	10.2	1.035	20	6.9	282.32	0.0687	7	9	55.31	0.0101	1	1	607.62	0.1194	12	22	1281	141.6	5.9
Q9Z218	Dipeptidyl aminopeptidase-like protein 6 OS=Mus musculus GN=Dpp6 PE=1 SV=1 - [DPP6_MOUSE]	0.1468	1	10	12	29	109300000	29300000	1105000000	0.759	4	8.5	0.922	2	10.2	0.884	21	10.6	0.86	21	8.6	1.016	21	10.7	0.962	21	6.2	95.07	0.0162	2	4	67.7	0.0224	2	2	593.66	0.1468	12	23	804	91.2	6.68
Q61205	Platelet-activating factor acetylhydrolase IB subunit gamma OS=Mus musculus GN=Pafah1b3 PE=1 SV=1 - [PA1B3_MOUSE]	0.1466	1	3	3	6	0	0	73540000							1.099	6	8.6	1.027	6	3.9	1.046	6	14.8	0.937	6	7.6		0				0			141.18	0.1466	3	6	232	25.8	6.93
Q64133	Amine oxidase [flavin-containing] A OS=Mus musculus GN=Maoa PE=1 SV=3 - [AOFA_MOUSE]	0.1464	1	6	7	22	57950000	54660000	602300000	1.115	3	16.7	1.212	2	7.7	1.049	14	17.9	0.888	14	17.8	1.113	14	18	0.967	14	4.7	94.15	0.0418	2	3	87.88	0.0152	1	2	496.94	0.1464	7	17	526	59.6	7.81
Q9D1G5	Leucine-rich repeat-containing protein 57 OS=Mus musculus GN=Lrrc57 PE=2 SV=1 - [LRC57_MOUSE]	0.1464	1	3	3	3	0	3087000	74140000				1.126	1		0.903	2	2.7	0.909	2	0	1.024	2	15.8	1.015	2	13.1		0			42.54	0.046	1	1	53.16	0.1004	2	2	239	26.7	8.35
P62281	40S ribosomal protein S11 OS=Mus musculus GN=Rps11 PE=2 SV=3 - [RS11_MOUSE]	0.1456	1	3	3	7	105000000	0	202100000	1.412	1					1.145	6	7	1.256	6	7.7	0.908	6	10.9	1.03	6	4.3	49.97	0.0506	1	1		0			174.32	0.1456	3	6	158	18.4	10.3
Q9R0P5	Destrin OS=Mus musculus GN=Dstn PE=1 SV=3 - [DEST_MOUSE]	0.1455	1	2	3	14	391900000	132800000	2244000000	1.194	1					1.038	5	19.5	1.004	5	2	1.028	5	13.9	0.974	5	1.2	123.09	0.1091	2	4	37.42	0.0424	1	1	221.79	0.1455	3	9	165	18.5	7.97
Q60854	Serpin B6 OS=Mus musculus GN=Serpinb6 PE=2 SV=1 - [SPB6_MOUSE]	0.1455	1	4	4	6	29380000	0	78280000	1.115	1					1.118	5	3.8	1.195	5	20.1	0.971	5	12.7	0.998	5	12.1	46.17	0.0212	1	1		0			155.48	0.1243	3	5	378	42.6	5.74
P00405	Cytochrome c oxidase subunit 2 OS=Mus musculus GN=Mtco2 PE=1 SV=1 - [COX2_MOUSE]	0.1454	1	3	3	30	26280000	2178000000	5004000000	0.895	1		0.949	5	11.6	1.086	24	6.8	0.711	24	8	1.324	24	9	0.856	24	3.8	45.42	0.0441	1	1	119.82	0.0441	1	5	585.39	0.1454	3	24	227	26	4.73
O55100	Synaptogyrin-1 OS=Mus musculus GN=Syngr1 PE=1 SV=2 - [SNG1_MOUSE]	0.1453	1	3	3	16	195700000	69790000	2164000000	1.085	3	4.7	0.544	2	2.4	0.865	11	12	0.892	11	15.7	1.013	11	7.9	1.007	11	9.5	124.98	0.0513	1	3	89.66	0.1026	2	2	384.97	0.1453	3	11	234	25.6	4.65
Q9D1R9	60S ribosomal protein L34 OS=Mus musculus GN=Rpl34 PE=3 SV=2 - [RL34_MOUSE]	0.1453	1	2	2	2	0	0	180600000							1.06	2	6.9	1.181	2	13.3	0.837	2	23.4	0.918	2	16.9		0				0			74.39	0.1453	2	2	117	13.3	11.47
P29341	Polyadenylate-binding protein 1 OS=Mus musculus GN=Pabpc1 PE=1 SV=2 - [PABP1_MOUSE]	0.1447	1	8	8	14	15470000	32950000	367600000	0.723	1		1.042	1		1.082	12	11.6	1.144	12	11.3	0.977	12	14.4	1.008	12	6.6	32.08	0.0157	1	1	65.43	0.0173	1	1	366.2	0.1289	7	12	636	70.6	9.5
Q8K212	Phosphofurin acidic cluster sorting protein 1 OS=Mus musculus GN=Pacs1 PE=2 SV=2 - [PACS1_MOUSE]	0.1446	2	12	12	25	80960000	20630000	267400000	0.836	4	3.9	0.937	3	21.3	0.946	18	9.1	0.866	18	13.6	1.053	18	10.3	0.936	18	6.2	122.72	0.0343	3	4	114.53	0.0229	2	3	561.25	0.1332	11	18	961	104.8	7.74
Q9CWK8	Sorting nexin-2 OS=Mus musculus GN=Snx2 PE=1 SV=2 - [SNX2_MOUSE]	0.1445	1	7	7	9	0	61900000	240600000				0.746	1		1.026	8	15.2	1.234	8	12.3	0.918	8	9.2	1.115	8	10.7		0			71.62	0.027	1	1	275.52	0.1445	7	8	519	58.4	5.12
Q9D2Q8	Protein S100-A14 OS=Mus musculus GN=S100a14 PE=2 SV=1 - [S10AE_MOUSE]	0.1442	1	1	1	1	0	0	52640000							1.288	1		1.116	1		1.094	1		0.933	1			0				0			53.6	0.1442	1	1	104	11.6	5.5
P62869	Transcription elongation factor B polypeptide 2 OS=Mus musculus GN=Tceb2 PE=1 SV=1 - [ELOB_MOUSE]	0.1441	1	2	2	9	127100000	127200000	340700000	1.14	5	11.3	0.812	2	4.4	1	2	5.1	1.161	2	4.4	0.917	2	9.1	1.047	2	0.3	106.4	0.1441	2	5	71.52	0.0763	1	2	61.47	0.1441	2	2	118	13.2	5.01
Q8BFZ9	Erlin-2 OS=Mus musculus GN=Erlin2 PE=1 SV=1 - [ERLN2_MOUSE]	0.1441	1	3	4	4	0	0	65620000							1.102	3	5.6	1.126	3	5.5	0.944	3	2.8	0.967	3	11.3		0				0			164.14	0.1441	4	4	340	37.8	5.5
Q08331	Calretinin OS=Mus musculus GN=Calb2 PE=1 SV=3 - [CALB2_MOUSE]	0.1439	1	3	4	6	0	0	107500000							1.09	5	11.5	0.856	5	6	0.971	5	6.8	0.736	5	0.2		0				0			225.48	0.1439	4	6	271	31.4	5.02
Q80U23	Syntaphilin OS=Mus musculus GN=Snph PE=2 SV=3 - [SNPH_MOUSE]	0.1434	2	6	6	12	9424000	0	219200000	0.896	2	3.5				0.989	10	10.9	0.989	10	8.9	0.982	10	7.6	0.978	10	6.5	98.3	0.0283	1	2		0			368.16	0.1434	6	10	495	53.7	5.9
P47754	F-actin-capping protein subunit alpha-2 OS=Mus musculus GN=Capza2 PE=1 SV=3 - [CAZA2_MOUSE]	0.1434	1	2	3	7	0	134200000	1403000000							1.074	3	5.3	1.091	3	2.3	0.996	3	9.5	0.976	3	4		0			36.51	0.035	1	1	195.74	0.1434	3	6	286	32.9	5.85
O88485	Cytoplasmic dynein 1 intermediate chain 1 OS=Mus musculus GN=Dync1i1 PE=1 SV=2 - [DC1I1_MOUSE]	0.1433	1	7	7	9	27740000	29420000	434700000	0.909	1		0.862	1		0.912	7	5.9	1.001	7	10.3	0.962	7	8.9	1.019	7	4.3	62.63	0.0159	1	1	48.05	0.0334	1	1	178.43	0.1433	7	7	628	70.7	5.12
Q8BTM8	Filamin-A OS=Mus musculus GN=Flna PE=1 SV=5 - [FLNA_MOUSE]	0.1432	1	26	28	45	3071000	14460000	600600000	1.027	1					1.287	35	16.1	1.331	35	22.6	1.119	35	17.5	1.156	35	15.9	45.49	0.0083	1	1	204.47	0.0181	4	7	1164.42	0.1349	26	37	2647	281	6.04
P27601	Guanine nucleotide-binding protein subunit alpha-13 OS=Mus musculus GN=Gna13 PE=1 SV=1 - [GNA13_MOUSE]	0.1432	4	4	6	86	2520000000	1727000000	8978000000	1.322	1					1.203	6	3.5	1.346	6	10.7	0.839	6	9.1	0.977	6	3.2	758.03	0.0531	2	17	1039.3	0.0292	1	23	1583.73	0.1194	5	46	377	44	8.21
Q91YQ5	Dolichyl-diphosphooligosaccharide--protein glycosyltransferase subunit 1 OS=Mus musculus GN=Rpn1 PE=2 SV=1 - [RPN1_MOUSE]	0.1431	1	9	9	9	0	0	422100000							1.273	9	11.2	1.308	9	12	0.955	9	13.4	0.958	9	5.5		0				0			295.94	0.1431	9	9	608	68.5	6.46
Q9JHU4	Cytoplasmic dynein 1 heavy chain 1 OS=Mus musculus GN=Dync1h1 PE=1 SV=2 - [DYHC1_MOUSE]	0.143	4	62	63	154	141700000	57720000	1477000000	0.967	24	8.8	1.184	8	32.9	1.007	118	11.5	1.017	118	9.8	0.999	118	10.3	1.009	118	7.7	605.46	0.0431	19	26	204.17	0.0181	7	8	3578.15	0.1296	57	120	4644	531.7	6.42
Q9Z2W9	Glutamate receptor 3 OS=Mus musculus GN=Gria3 PE=1 SV=2 - [GRIA3_MOUSE]	0.143	1	6	11	28	177100000	111000000	1848000000	0.498	1					0.917	9	17.8	0.799	9	10.4	1.089	9	7.5	0.986	9	28.2	131.56	0.036	3	4	85.96	0.036	3	3	589.26	0.1329	10	21	888	100.5	8.38
Q9QXT0	Protein canopy homolog 2 OS=Mus musculus GN=Cnpy2 PE=1 SV=1 - [CNPY2_MOUSE]	0.1429	1	2	2	3	49830000	0	66310000	1.624	2	43.1				1.401	1		1.294	1		1.044	1		0.949	1		108.3	0.1429	2	2		0			79.52	0.0879	1	1	182	20.8	5.07
Q9JLB0	MAGUK p55 subfamily member 6 OS=Mus musculus GN=Mpp6 PE=1 SV=1 - [MPP6_MOUSE]	0.1429	1	6	8	19	87170000	41030000	621900000	1.014	4	1.9	1.154	3	8.6	1.06	8	10	1.211	8	20.8	0.888	8	7.3	0.976	8	6.9	117.43	0.0181	1	4	123.71	0.0579	3	4	330.4	0.1266	7	11	553	62.6	6.4
Q60598	Src substrate cortactin OS=Mus musculus GN=Cttn PE=1 SV=2 - [SRC8_MOUSE]	0.1429	1	8	8	36	280300000	92000000	804800000	0.858	21	9.3	0.595	4	3.3	0.967	11	11.1	0.956	11	11.1	1.063	11	15.2	1.082	11	6.1	584.5	0.1429	8	21	171.87	0.0495	3	4	439.98	0.1099	6	11	546	61.2	5.4
Q8C0E2	Vacuolar protein sorting-associated protein 26B OS=Mus musculus GN=Vps26b PE=1 SV=1 - [VP26B_MOUSE]	0.1429	1	4	4	6	0	166400000	86340000				0.752	1		0.914	5	21.7	1.074	5	19	0.973	5	4.5	1.083	5	22.4		0			43.86	0.0327	1	1	169.45	0.1101	3	5	336	39.1	7.37
Q80UU9	Membrane-associated progesterone receptor component 2 OS=Mus musculus GN=Pgrmc2 PE=1 SV=2 - [PGRC2_MOUSE]	0.1429	1	1	2	4	0	0	1045000000							0.958	1		1.128	1		0.858	1		0.995	1			0				0			114.71	0.1429	2	4	217	23.3	5.15
Q3UZP4	Small VCP/p97-interacting protein OS=Mus musculus GN=Svip PE=2 SV=1 - [SVIP_MOUSE]	0.1429	1	1	1	1	0	0	128600000							0.969	1		1.035	1		0.803	1		0.845	1			0				0			40.23	0.1429	1	1	77	8.4	8.91
Q8BNY6	Neuronal calcium sensor 1 OS=Mus musculus GN=Ncs1 PE=2 SV=3 - [NCS1_MOUSE]	0.1421	1	2	2	3	0	0	223500000							1.038	3	2	0.97	3	6	1.022	3	0.7	0.99	3	1.1		0				0			79.77	0.1421	2	3	190	21.9	4.83
P29391	Ferritin light chain 1 OS=Mus musculus GN=Ftl1 PE=1 SV=2 - [FRIL1_MOUSE]	0.1421	2	2	2	2	0	0	38120000							1.213	2	0.3	2.101	2	21.9	0.661	2	20.9	1.127	2	0.6		0				0			84.09	0.1421	2	2	183	20.8	6
Q91WC3	Long-chain-fatty-acid--CoA ligase 6 OS=Mus musculus GN=Acsl6 PE=2 SV=1 - [ACSL6_MOUSE]	0.142	1	8	8	19	10320000	0	373900000	0.939	1					0.936	18	11	0.948	18	13.7	0.966	18	13.5	0.985	18	5.2	45.77	0.0172	1	1		0			576.66	0.142	8	18	697	78	7.34
O88958	Glucosamine-6-phosphate isomerase 1 OS=Mus musculus GN=Gnpda1 PE=2 SV=3 - [GNPI1_MOUSE]	0.1419	2	4	4	6	0	0	155800000							1.16	6	4.4	1.143	6	4.6	0.958	6	2.8	0.952	6	6.3		0				0			145.16	0.1419	4	6	289	32.5	6.6
Q810U4	Neuronal cell adhesion molecule OS=Mus musculus GN=Nrcam PE=1 SV=2 - [NRCAM_MOUSE]	0.1417	1	12	12	26	53900000	120200000	728800000	1.001	3	11.2	0.929	6	10.8	0.882	17	14.7	0.903	17	8.6	0.952	17	9.8	0.986	17	9	90.38	0.0183	2	3	159.84	0.047	5	6	503.07	0.1417	12	17	1256	138.4	5.91
P57746	V-type proton ATPase subunit D OS=Mus musculus GN=Atp6v1d PE=1 SV=1 - [VATD_MOUSE]	0.1417	1	5	5	16	126400000	258200000	771900000	0.784	1		0.738	10	7.2	0.983	5	9.8	1.027	5	15.7	1.105	5	9.2	1.087	5	3	43.13	0.0445	1	1	320.41	0.1093	3	10	162.2	0.1174	4	5	247	28.4	9.45
P12710	Fatty acid-binding protein, liver OS=Mus musculus GN=Fabp1 PE=1 SV=2 - [FABPL_MOUSE]	0.1417	1	1	1	7	0	14980000	0				1.208	7	28.9														0			210.48	0.1417	1	7		0			127	14.2	8.56
O09061	Proteasome subunit beta type-1 OS=Mus musculus GN=Psmb1 PE=1 SV=1 - [PSB1_MOUSE]	0.1417	1	2	2	3	0	0	441000000							1.274	3	19	1.17	3	9	0.991	3	12.2	0.965	3	7.7		0				0			108.97	0.1417	2	3	240	26.4	7.81
Q9DCM2	Glutathione S-transferase kappa 1 OS=Mus musculus GN=Gstk1 PE=1 SV=3 - [GSTK1_MOUSE]	0.1416	1	2	3	3	0	0	241700000							0.882	2	8.9	1.112	2	11.9	0.749	2	1.8	0.929	2	1.2		0				0			108.78	0.1416	3	3	226	25.7	8.88
Q9R0N7	Synaptotagmin-7 OS=Mus musculus GN=Syt7 PE=1 SV=1 - [SYT7_MOUSE]	0.1414	1	4	4	5	40420000	0	227100000	0.716	2	24.6				0.855	3	7.4	0.888	3	7.6	1	3	0.3	1.024	3	3.6	94.52	0.0447	1	2		0			82.98	0.0968	3	3	403	45.4	9.28
P32921	Tryptophan--tRNA ligase, cytoplasmic OS=Mus musculus GN=Wars PE=1 SV=2 - [SYWC_MOUSE]	0.1414	1	6	6	9	79240000	0	231700000	1.136	2	26.8				1.313	7	9.7	1.209	7	13	0.998	7	8.4	0.99	7	7.5	62.97	0.0166	1	2		0			209.51	0.1414	6	7	481	54.3	6.89
Q3UM45	Protein phosphatase 1 regulatory subunit 7 OS=Mus musculus GN=Ppp1r7 PE=1 SV=2 - [PP1R7_MOUSE]	0.1413	1	5	5	6	34720000	0	101700000	0.736	1					1.037	5	4.6	1.023	5	3.9	1.092	5	3.4	1.006	5	10.3	40.76	0.0222	1	1		0			166.15	0.1191	4	5	361	41.3	4.92
Q80Z24	Neuronal growth regulator 1 OS=Mus musculus GN=Negr1 PE=1 SV=1 - [NEGR1_MOUSE]	0.1408	1	6	6	19	102700000	62730000	1675000000	0.872	2	7.8	0.793	7	2.5	0.869	10	21.3	0.762	10	5.4	1.06	10	9.9	0.897	10	6.7	72.99	0.0661	2	2	198.55	0.1121	5	7	337.68	0.0603	2	10	348	37.9	6.52
Q8K003	Translation machinery-associated protein 7 OS=Mus musculus GN=Tma7 PE=2 SV=1 - [TMA7_MOUSE]	0.1406	1	1	1	2	80070000	0	0	1.123	2	20.8																71.75	0.1406	1	2		0				0			64	7.1	9.99
Q06890	Clusterin OS=Mus musculus GN=Clu PE=1 SV=1 - [CLUS_MOUSE]	0.1406	1	7	7	13	152000000	128000000	446800000	1.934	3	10.6	0.848	1		1.382	9	16.3	1.75	9	25.6	0.792	9	15.1	1.043	9	8	82.14	0.0558	3	3	35.81	0.0156	1	1	266.03	0.1406	6	9	448	51.6	5.67
Q11011	Puromycin-sensitive aminopeptidase OS=Mus musculus GN=Npepps PE=1 SV=2 - [PSA_MOUSE]	0.1402	1	13	13	28	90800000	27450000	990500000	0.939	2	16	1.239	3	5.8	1.02	23	10.2	0.992	23	9.5	0.991	23	10.2	0.956	23	6.7	66.37	0.0141	1	2	82.17	0.0293	3	3	650.88	0.1402	13	23	920	103.3	5.9
Q9CWJ9	Bifunctional purine biosynthesis protein PURH OS=Mus musculus GN=Atic PE=1 SV=2 - [PUR9_MOUSE]	0.1402	1	6	6	10	5893000	0	306900000	1.03	1					1.096	9	15.5	1.025	9	5.7	0.993	9	10	0.932	9	8.7	51.21	0.0203	1	1		0			296.88	0.1402	6	9	592	64.2	6.76
Q8VD37	SH3-containing GRB2-like protein 3-interacting protein 1 OS=Mus musculus GN=Sgip1 PE=1 SV=1 - [SGIP1_MOUSE]	0.1402	1	9	9	36	208500000	93110000	447200000	0.997	18	20.4	1.007	7	2.7	1.057	11	11.5	1.029	11	10.8	1.109	11	4.6	1.001	11	7.9	548.39	0.0831	6	18	295.43	0.0558	4	7	378.01	0.1005	6	11	806	86	7.87
Q62277	Synaptophysin OS=Mus musculus GN=Syp PE=1 SV=2 - [SYPH_MOUSE]	0.1401	1	5	5	82	3481000000	1549000000	11880000000	0.588	30	12.4	0.625	19	11.9	0.895	33	14.7	0.893	33	8.8	1.163	33	12	1.125	33	17.2	827.53	0.0796	3	30	588.16	0.0796	3	19	1094.59	0.1401	5	33	314	34	4.94
Q9JMA1	Ubiquitin carboxyl-terminal hydrolase 14 OS=Mus musculus GN=Usp14 PE=1 SV=3 - [UBP14_MOUSE]	0.14	1	6	7	9	43210000	0	253400000	0.923	1					0.951	7	15.9	1.019	7	7.2	0.93	7	14.2	0.997	7	6.6	45.71	0.0203	1	1		0			199.67	0.14	6	8	493	56	5.24
Q9JJK2	LanC-like protein 2 OS=Mus musculus GN=Lancl2 PE=1 SV=1 - [LANC2_MOUSE]	0.14	1	5	5	6	0	0	267600000							0.958	6	5.2	0.846	6	14.4	1.101	6	10.8	0.968	6	4.9		0				0			218.03	0.14	5	6	450	50.7	7.28
P62908	40S ribosomal protein S3 OS=Mus musculus GN=Rps3 PE=1 SV=1 - [RS3_MOUSE]	0.1399	1	3	3	5	0	0	380000000							1.384	5	23.2	1.069	5	9.3	1.15	5	21.9	0.958	5	3.7		0				0			176.53	0.1399	3	5	243	26.7	9.66
Q9Z0S1	3'(2'),5'-bisphosphate nucleotidase 1 OS=Mus musculus GN=Bpnt1 PE=1 SV=2 - [BPNT1_MOUSE]	0.1396	1	4	4	5	35220000	0	149900000	0.827	1					0.914	4	18.1	0.85	4	2.4	1.078	4	8.9	0.954	4	6.5	54.34	0.0292	1	1		0			135.09	0.1104	3	4	308	33.2	5.82
P14211	Calreticulin OS=Mus musculus GN=Calr PE=1 SV=1 - [CALR_MOUSE]	0.1394	1	7	7	30	236800000	341700000	1362000000	1.543	10	25.7	1.664	5	11.8	1.417	15	16.9	1.768	15	34.9	0.939	15	17.5	1.039	15	6.2	234.18	0.0745	4	10	115.68	0.0769	4	5	371.13	0.1034	5	15	416	48	4.49
Q8R0S2	IQ motif and SEC7 domain-containing protein 1 OS=Mus musculus GN=Iqsec1 PE=1 SV=2 - [IQEC1_MOUSE]	0.1394	1	11	13	30	111000000	0	956000000	0.816	11	4.9				0.816	15	12.3	0.856	15	13.3	1.019	15	17	1.073	15	6.8	224.74	0.0395	4	11		0			477.3	0.1394	13	19	961	107.9	7.14
O35857	Mitochondrial import inner membrane translocase subunit TIM44 OS=Mus musculus GN=Timm44 PE=2 SV=2 - [TIM44_MOUSE]	0.1394	1	6	6	10	29680000	69550000	198500000	1.006	1		1.005	1		1.031	8	12.8	0.998	8	10.7	1.073	8	13.3	1.017	8	7.2	44.48	0.0199	1	1	43.66	0.0265	1	1	207.85	0.1394	6	8	452	51.1	8.13
Q8BGH4	Receptor expression-enhancing protein 1 OS=Mus musculus GN=Reep1 PE=1 SV=1 - [REEP1_MOUSE]	0.1393	1	2	2	4	2716000	0	33380000	0.911	1					0.994	3	21.2	1.04	3	11.3	1.077	3	9.8	0.975	3	3.2	57.45	0.0846	1	1		0			113.65	0.1393	2	3	201	22.3	9.5
Q9CQE8	UPF0568 protein C14orf166 homolog OS=Mus musculus PE=2 SV=1 - [CN166_MOUSE]	0.1393	1	3	3	3	0	0	151400000							0.9	3	0.5	1.072	3	5.9	0.834	3	4.6	1.014	3	5		0				0			97.93	0.1393	3	3	244	28.1	6.89
Q8C996	Transmembrane protein 163 OS=Mus musculus GN=Tmem163 PE=1 SV=1 - [TM163_MOUSE]	0.1389	1	2	2	3	0	24740000	113900000				0.715	1		0.861	2	12.6	0.824	2	10	0.995	2	4.9	0.938	2	17.8		0			53.36	0.0486	1	1	80.03	0.1389	2	2	288	31.2	7.93
O35593	26S proteasome non-ATPase regulatory subunit 14 OS=Mus musculus GN=Psmd14 PE=1 SV=2 - [PSDE_MOUSE]	0.1387	1	3	3	6	5217000	17440000	315900000	1.062	1		0.832	1		1.077	4	7.8	1.124	4	15.2	0.98	4	4.7	1.065	4	9	43.07	0.0516	1	1	52.21	0.0419	1	1	137.46	0.1387	3	4	310	34.6	6.52
P35564	Calnexin OS=Mus musculus GN=Canx PE=1 SV=1 - [CALX_MOUSE]	0.1387	1	10	10	24	274700000	95570000	1052000000	1.403	8	59.2	1.1	7	13.7	1.207	9	17.7	1.546	9	21.9	0.795	9	15.5	0.998	9	9	239.05	0.0998	6	8	214.46	0.0592	4	7	252.56	0.0981	5	9	591	67.2	4.64
O35927	Catenin delta-2 OS=Mus musculus GN=Ctnnd2 PE=1 SV=1 - [CTND2_MOUSE]	0.1387	1	13	13	35	38510000	35930000	574300000	0.743	3	4.4	0.967	2	27.3	0.822	30	19	0.782	30	24.1	1.058	30	11.6	1.007	30	7	101.42	0.0192	2	3	101.62	0.0249	2	2	1024.42	0.1387	13	30	1247	134.9	7.65
P56399	Ubiquitin carboxyl-terminal hydrolase 5 OS=Mus musculus GN=Usp5 PE=1 SV=1 - [UBP5_MOUSE]	0.1387	1	10	10	22	204600000	57960000	838700000	0.9	2	10.4	1.243	4	11.6	0.932	16	11.7	0.971	16	10.4	1.001	16	12.6	0.989	16	8.1	69.54	0.021	2	2	122.85	0.0338	3	4	446.56	0.1282	9	16	858	95.8	5.01
Q9QXA5	U6 snRNA-associated Sm-like protein LSm4 OS=Mus musculus GN=Lsm4 PE=2 SV=1 - [LSM4_MOUSE]	0.1387	1	2	2	2	0	0	65280000							1.07	2	12.7	1.005	2	13.6	1.029	2	10.3	0.951	2	11.2		0				0			57.76	0.1387	2	2	137	15.1	10.05
P23492	Purine nucleoside phosphorylase OS=Mus musculus GN=Pnp PE=1 SV=2 - [PNPH_MOUSE]	0.1384	1	3	3	9	0	19000000	229700000				0.961	1		1.287	8	36.3	1.301	8	39.7	0.88	8	6.3	0.891	8	10.2		0			49.27	0.0657	1	1	348.34	0.1384	3	8	289	32.3	6.16
P62270	40S ribosomal protein S18 OS=Mus musculus GN=Rps18 PE=1 SV=3 - [RS18_MOUSE]	0.1382	1	3	3	6	70720000	117200000	299300000	1.07	1		0.919	1		1.085	4	8.4	1.395	4	11.8	0.879	4	8.2	1.101	4	2.2	50.24	0.0724	1	1	62.49	0.0724	1	1	137.54	0.1382	3	4	152	17.7	10.99
Q9CR57	60S ribosomal protein L14 OS=Mus musculus GN=Rpl14 PE=2 SV=3 - [RL14_MOUSE]	0.1382	2	3	3	9	0	49970000	213500000				1.216	2	2.2	1.36	7	32.2	1.112	7	4.5	0.976	7	15	0.889	7	9.4		0			180.52	0.0599	1	2	297.66	0.1382	3	7	217	23.5	11.02
P61211	ADP-ribosylation factor-like protein 1 OS=Mus musculus GN=Arl1 PE=2 SV=1 - [ARL1_MOUSE]	0.1381	1	2	2	2	0	0	21270000							0.986	2	9.6	1.242	2	9.1	0.882	2	11.8	1.093	2	6.9		0				0			62.07	0.1381	2	2	181	20.4	5.72
P52196	Thiosulfate sulfurtransferase OS=Mus musculus GN=Tst PE=1 SV=3 - [THTR_MOUSE]	0.138	1	3	3	3	0	0	23110000							1.17	3	11.1	0.974	3	0.3	1.014	3	0.6	0.885	3	10.2		0				0			83.71	0.138	3	3	297	33.4	7.85
Q01097	Glutamate receptor ionotropic, NMDA 2B OS=Mus musculus GN=Grin2b PE=1 SV=3 - [NMDE2_MOUSE]	0.1377	3	16	17	32	16020000	0	1479000000	0.839	2	17.9				0.727	29	15.3	0.763	29	16.4	0.966	29	11.8	1.016	29	9.5	70.64	0.0115	2	2		0			867.76	0.1377	17	30	1482	165.9	6.87
P60469	Liprin-alpha-3 OS=Mus musculus GN=Ppfia3 PE=1 SV=1 - [LIPA3_MOUSE]	0.1371	1	10	11	23	29780000	28990000	458700000	0.806	7	10.5	0.986	2	12.3	0.874	13	4.7	0.902	13	13.2	1.018	13	15.9	1.024	13	6.9	206.99	0.0441	3	7	67.8	0.0153	2	2	528.83	0.1371	11	14	1043	116.2	5.96
Q9Z1S5	Neuronal-specific septin-3 OS=Mus musculus GN=Sept3 PE=1 SV=2 - [SEPT3_MOUSE]	0.1371	1	5	5	73	460100000	251700000	2462000000	0.896	22	8.4	1.112	17	16.5	1.004	34	12.7	0.921	34	11.2	1.044	34	16.8	0.97	34	9.8	625.11	0.1114	4	22	574	0.1371	5	17	1166.86	0.1371	5	34	350	40	6.81
Q9D3D9	ATP synthase subunit delta, mitochondrial OS=Mus musculus GN=Atp5d PE=1 SV=1 - [ATPD_MOUSE]	0.1369	1	2	2	43	3690000000	857900000	5200000000	1.425	21	15.3	0.658	10	8.1	1.07	12	14.4	1.197	12	6.9	0.946	12	11.3	1.007	12	7.5	759.97	0.1369	2	21	380.76	0.1369	2	10	543.71	0.1369	2	12	168	17.6	5.08
P49722	Proteasome subunit alpha type-2 OS=Mus musculus GN=Psma2 PE=1 SV=3 - [PSA2_MOUSE]	0.1368	1	3	3	3	0	0	183000000							1.175	3	2.5	1.472	3	13.1	0.871	3	7.8	1.007	3	1.7		0				0			77.24	0.1368	3	3	234	25.9	7.43
O89053	Coronin-1A OS=Mus musculus GN=Coro1a PE=1 SV=5 - [COR1A_MOUSE]	0.1367	1	8	8	34	230400000	114200000	3181000000	0.972	6	8	1.294	8	15.9	1.067	20	12.6	1.267	20	13.7	0.911	20	6.3	1.061	20	8.3	252.65	0.0759	3	6	197.75	0.1193	6	8	687.56	0.1128	6	20	461	51	6.48
Q8C419	Probable G-protein coupled receptor 158 OS=Mus musculus GN=Gpr158 PE=1 SV=2 - [GP158_MOUSE]	0.1367	1	13	13	15	123100000	47270000	657400000	0.828	1		1.066	4	3.4	0.836	10	12	0.96	10	18.6	1.015	10	9.1	1.074	10	12.7	49.27	0.015	1	1	99.41	0.0308	4	4	285.37	0.1058	10	10	1200	134.3	8.09
Q64345	Interferon-induced protein with tetratricopeptide repeats 3 OS=Mus musculus GN=Ifit3 PE=2 SV=1 - [IFIT3_MOUSE]	0.1365	2	5	6	17	114500000	66000000	227800000	2.243	1					1.986	5	69	2.702	5	75	0.771	5	20.8	0.975	5	3.2	79.44	0.0397	2	3	59.67	0.0149	1	2	373.94	0.1365	6	12	403	47.2	5.64
P32848	Parvalbumin alpha OS=Mus musculus GN=Pvalb PE=1 SV=3 - [PRVA_MOUSE]	0.1364	1	2	2	3	177600000	0	111200000	1.83	2	0.1				0.915	1		0.922	1		1.063	1		1.055	1		92.44	0.1273	1	2		0			39.04	0.1364	1	1	110	11.9	5.19
P63323	40S ribosomal protein S12 OS=Mus musculus GN=Rps12 PE=1 SV=2 - [RS12_MOUSE]	0.1364	1	2	2	2	0	0	90820000							1.235	2	7.4	1.127	2	0.8	0.96	2	1.3	0.862	2	8		0				0			69.39	0.1364	2	2	132	14.5	7.24
P16460	Argininosuccinate synthase OS=Mus musculus GN=Ass1 PE=1 SV=1 - [ASSY_MOUSE]	0.1359	1	6	6	10	3701000	0	400000000	0.951	1					1.043	9	10.2	1.275	9	5.9	0.793	9	9.9	1.048	9	13.6	46.67	0.0243	1	1		0			227.01	0.1359	6	9	412	46.6	8.22
Q05144	Ras-related C3 botulinum toxin substrate 2 OS=Mus musculus GN=Rac2 PE=2 SV=1 - [RAC2_MOUSE]	0.1354	3	2	3	6	0	3863000	262800000							1.567	3	27.9	1.641	3	26.5	1.084	3	19	1.21	3	19.3		0			48.81	0.0573	1	1	174.65	0.1354	3	5	192	21.4	7.61
Q8CI43	Myosin light chain 6B OS=Mus musculus GN=Myl6b PE=2 SV=1 - [MYL6B_MOUSE]	0.1353	1	1	3	13	138800000	41570000	518000000							1.164	1		1.115	1		1.142	1		1.077	1		121.34	0.0918	2	5	134.39	0.0628	1	3	235.57	0.1063	2	5	207	22.7	5.53
Q9ERE2	Keratin, type II cuticular Hb1 OS=Mus musculus GN=Krt81 PE=2 SV=2 - [KRT81_MOUSE]	0.1351	3	6	8	16	0	1310000000	934500000							0.603	12	17	1.103	12	12.9	1.702	12	67.2	2.649	12	51.1		0			39.51	0.0146	1	1	450.13	0.1351	8	15	481	52.8	5.76
Q9D7X3	Dual specificity protein phosphatase 3 OS=Mus musculus GN=Dusp3 PE=1 SV=1 - [DUS3_MOUSE]	0.1351	1	2	2	2	0	0	96780000							1.073	2	1.5	0.841	2	0.9	1.193	2	6.2	0.92	2	5.7		0				0			64.82	0.1351	2	2	185	20.5	6.54
Q8R3V5	Endophilin-B2 OS=Mus musculus GN=Sh3glb2 PE=2 SV=2 - [SHLB2_MOUSE]	0.135	1	4	5	10	252700000	91260000	569100000							0.808	5	27.9	0.901	5	9.8	1.137	5	13.7	1.138	5	10.8	63.7	0.02	1	2	64.5	0.02	1	2	140.17	0.135	5	6	400	44.5	5.82
Q9JME5	AP-3 complex subunit beta-2 OS=Mus musculus GN=Ap3b2 PE=1 SV=2 - [AP3B2_MOUSE]	0.1349	1	12	13	18	41640000	0	233100000	0.778	3	3.7				0.933	14	8.5	0.974	14	9	0.999	14	9.6	1.033	14	3.8	132.3	0.0213	2	3		0			437.78	0.1275	11	15	1082	119.1	5.63
Q9D819	Inorganic pyrophosphatase OS=Mus musculus GN=Ppa1 PE=1 SV=1 - [IPYR_MOUSE]	0.1349	1	4	4	4	93130000	104200000	49580000	1.253	1		1.197	1		1.247	2	16.8	1.334	2	9.9	0.868	2	23.3	0.914	2	3.5	45.66	0.0519	1	1	39.05	0.0311	1	1	76.49	0.1038	2	2	289	32.6	5.6
Q60817	Nascent polypeptide-associated complex subunit alpha OS=Mus musculus GN=Naca PE=1 SV=1 - [NACA_MOUSE]	0.1349	2	2	2	3	2937000	0	109900000	1.445	1					1.227	2	2.5	1.244	2	11.1	1.014	2	0.8	1.011	2	14.5	54.16	0.0698	1	1		0			67.98	0.1349	2	2	215	23.4	4.56
Q9R0P3	S-formylglutathione hydrolase OS=Mus musculus GN=Esd PE=1 SV=1 - [ESTD_MOUSE]	0.1348	1	3	3	4	0	0	276300000							0.987	4	8.1	1.175	4	3.6	0.906	4	6.6	0.96	4	5.2		0				0			94.83	0.1348	3	4	282	31.3	7.12
Q9Z0H8	CAP-Gly domain-containing linker protein 2 OS=Mus musculus GN=Clip2 PE=1 SV=2 - [CLIP2_MOUSE]	0.1347	1	12	13	17	30960000	0	545400000	0.99	3	3.7				0.993	13	10.2	1.088	13	7.1	0.985	13	14.3	1.056	13	5.5	86.12	0.0267	3	3		0			377.49	0.1165	11	14	1047	115.8	6.48
P26231	Catenin alpha-1 OS=Mus musculus GN=Ctnna1 PE=1 SV=1 - [CTNA1_MOUSE]	0.1347	1	7	10	25	22060000	30660000	422900000							1.026	11	6.4	1.271	11	16.6	0.881	11	6.7	1.008	11	9.5	94.58	0.0254	2	2	118.63	0.0188	1	3	752.89	0.128	9	20	906	100	6.23
Q99JY8	Lipid phosphate phosphohydrolase 3 OS=Mus musculus GN=Ppap2b PE=1 SV=1 - [LPP3_MOUSE]	0.1346	1	4	4	6	0	79350000	1049000000				0.648	1		0.973	5	12.6	0.795	5	12.1	1.027	5	0.7	0.88	5	6.5		0			36.05	0.0353	1	1	170.76	0.1346	4	5	312	35.2	9.07
Q8BRT1	CLIP-associating protein 2 OS=Mus musculus GN=Clasp2 PE=1 SV=1 - [CLAP2_MOUSE]	0.1345	1	15	17	27	53900000	27410000	343200000	1.071	2	9.7	1.607	1		1.006	21	11.1	1.035	21	14	0.975	21	11.3	1.015	21	4.8	77.35	0.0124	1	2	51.47	0.0078	1	1	693.25	0.1345	17	24	1286	140.7	8.63
P63094	Guanine nucleotide-binding protein G(s) subunit alpha isoforms short OS=Mus musculus GN=Gnas PE=1 SV=1 - [GNAS2_MOUSE]	0.1345	7	3	5	85	5009000000	1727000000	8723000000							0.948	7	15.2	0.964	7	8.3	0.916	7	10.4	0.907	7	11.3	735.34	0.0279	1	16	1039.3	0.0279	1	23	1570.46	0.1345	5	46	394	45.6	5.96
Q925N0	Sideroflexin-5 OS=Mus musculus GN=Sfxn5 PE=1 SV=2 - [SFXN5_MOUSE]	0.1345	1	5	5	8	83700000	71280000	787700000	1.015	2	18.1	1.144	1		0.949	5	5.3	0.843	5	7.9	1.152	5	14.2	1.003	5	0.5	65.88	0.0497	2	2	47.09	0.0205	1	1	133.3	0.1053	4	5	342	37.3	9.44
Q9CQW2	ADP-ribosylation factor-like protein 8B OS=Mus musculus GN=Arl8b PE=2 SV=1 - [ARL8B_MOUSE]	0.1344	1	3	3	24	200300000	201900000	805800000	0.95	2	27.5	0.887	3	1	1.125	19	7.2	0.992	19	11.5	1.093	19	7.1	0.96	19	7.5	75.28	0.0484	1	2	125.11	0.0484	1	3	700.74	0.1344	3	19	186	21.5	8.43
Q9R1P3	Proteasome subunit beta type-2 OS=Mus musculus GN=Psmb2 PE=1 SV=1 - [PSB2_MOUSE]	0.1343	1	2	2	3	0	0	90320000							1.379	3	10.3	1.345	3	9.1	0.959	3	12.9	0.889	3	5.1		0				0			116.27	0.1343	2	3	201	22.9	7.02
P62082	40S ribosomal protein S7 OS=Mus musculus GN=Rps7 PE=2 SV=1 - [RS7_MOUSE]	0.134	1	3	3	5	32660000	0	217300000	1.141	1					1.174	4	4.6	1.345	4	23.4	0.893	4	15.9	1.021	4	10.3	55.29	0.0464	1	1		0			125.57	0.134	3	4	194	22.1	10.1
P26339	Chromogranin-A OS=Mus musculus GN=Chga PE=1 SV=1 - [CMGA_MOUSE]	0.1339	1	5	5	7	45960000	0	0	1.838	7	20.9																256.76	0.1339	5	7		0				0			463	51.8	4.72
Q91VK4	Integral membrane protein 2C OS=Mus musculus GN=Itm2c PE=2 SV=2 - [ITM2C_MOUSE]	0.1338	1	3	3	4	0	0	349800000							0.984	4	13.3	0.996	4	17.5	0.987	4	15.5	1.025	4	0.6		0				0			165.78	0.1338	3	4	269	30.5	8.59
P25444	40S ribosomal protein S2 OS=Mus musculus GN=Rps2 PE=2 SV=3 - [RS2_MOUSE]	0.1331	2	5	5	7	0	0	380200000							1.327	7	7.4	1.453	7	7.2	0.883	7	9.4	0.973	7	7		0				0			158.61	0.1331	5	7	293	31.2	10.24
Q8CHC4	Synaptojanin-1 OS=Mus musculus GN=Synj1 PE=1 SV=3 - [SYNJ1_MOUSE]	0.1328	1	21	21	64	235400000	124300000	1272000000	0.818	24	16.5	0.937	7	2.7	0.895	33	15.6	0.887	33	12.9	1.046	33	16.8	1.05	33	7.4	814.27	0.0839	12	24	272.72	0.0559	7	7	971.84	0.115	17	33	1574	172.5	6.89
Q9QXY6	EH domain-containing protein 3 OS=Mus musculus GN=Ehd3 PE=1 SV=2 - [EHD3_MOUSE]	0.1327	1	6	9	13	139000000	0	662100000	1.078	1					1.069	8	12.7	1.039	8	9	1.054	8	14.4	1.054	8	5.7	51.93	0.0243	1	1		0			312.93	0.1084	8	12	535	60.8	6.46
O35136	Neural cell adhesion molecule 2 OS=Mus musculus GN=Ncam2 PE=2 SV=1 - [NCAM2_MOUSE]	0.1326	3	11	11	21	28640000	64740000	595300000	0.848	3	6.6	0.831	3	3.8	0.853	14	17.1	0.825	14	15.5	0.976	14	10.5	0.983	14	5	130.44	0.0358	3	4	116.16	0.043	3	3	397.99	0.1135	9	14	837	93.1	6.07
Q9Z1B3	1-phosphatidylinositol 4,5-bisphosphate phosphodiesterase beta-1 OS=Mus musculus GN=Plcb1 PE=2 SV=2 - [PLCB1_MOUSE]	0.1324	1	15	15	21	52640000	10080000	739500000	0.613	4	62.9	0.773	1		0.744	16	19.4	0.812	16	21.6	1.031	16	12.7	1.064	16	10.8	142.67	0.0247	2	4	39.98	0.0115	1	1	442	0.1324	15	16	1216	138.3	6.13
Q922S4	cGMP-dependent 3',5'-cyclic phosphodiesterase OS=Mus musculus GN=Pde2a PE=1 SV=3 - [PDE2A_MOUSE]	0.1321	1	10	10	20	39180000	53250000	848700000	1.203	1		1.835	2	24.5	0.989	17	9.8	0.91	17	10.3	1.083	17	10.9	0.977	17	9.4	45.39	0.0218	1	1	63.21	0.0262	2	2	491.58	0.1321	10	17	916	103.2	5.38
Q5SQX6	Cytoplasmic FMR1-interacting protein 2 OS=Mus musculus GN=Cyfip2 PE=1 SV=2 - [CYFP2_MOUSE]	0.1317	1	7	16	41	232800000	59930000	1967000000				1.182	1		0.914	13	19.7	0.965	13	8	0.922	13	5.7	0.997	13	7.1	162.28	0.0176	2	7	49.69	0.0104	1	1	920.37	0.1317	16	33	1253	145.6	7.05
Q811D0	Disks large homolog 1 OS=Mus musculus GN=Dlg1 PE=1 SV=1 - [DLG1_MOUSE]	0.1315	1	9	14	27	345800000	104100000	3015000000	0.809	4	18.1	1.092	1		0.8	11	15.2	0.87	11	4.4	0.973	11	7	1.134	11	10.7	206.88	0.042	3	7	52.89	0.0133	1	1	592.68	0.1215	12	19	905	100.1	5.8
P41105	60S ribosomal protein L28 OS=Mus musculus GN=Rpl28 PE=1 SV=2 - [RL28_MOUSE]	0.1314	1	3	3	3	0	0	359400000							1.124	3	12.9	1.452	3	2.7	0.785	3	6.1	0.956	3	0.2		0				0			114.44	0.1314	3	3	137	15.7	12.02
P56376	Acylphosphatase-1 OS=Mus musculus GN=Acyp1 PE=2 SV=2 - [ACYP1_MOUSE]	0.1313	1	1	1	2	0	0	106800000							0.883	2	4.8	1.153	2	3.4	0.834	2	1.3	1.073	2	2.7		0				0			89.87	0.1313	1	2	99	11.2	9.04
Q8QZT2	Centriole, cilia and spindle-associated protein OS=Mus musculus GN=Ccsap PE=2 SV=1 - [CCSAP_MOUSE]	0.131	1	4	4	5	24180000	0	216300000	0.935	1					0.865	4	2.4	1.075	4	9.5	0.961	4	8.9	1.172	4	2.3	46.34	0.0476	1	1		0			116.94	0.131	4	4	252	28.4	9.22
P56564	Excitatory amino acid transporter 1 OS=Mus musculus GN=Slc1a3 PE=1 SV=2 - [EAA1_MOUSE]	0.1308	1	8	8	32	433000000	0	863300000	1.418	14	18.2				1.273	18	15.3	1.053	18	23	1.077	18	14.1	0.915	18	8.8	405.33	0.1179	5	14		0			672.37	0.1289	7	18	543	59.6	8.4
Q9CRB6	Tubulin polymerization-promoting protein family member 3 OS=Mus musculus GN=Tppp3 PE=1 SV=1 - [TPPP3_MOUSE]	0.1307	3	2	3	8	171300000	426700000	62940000	1.487	3	8.6				1.111	1		1.321	1		0.857	1		1.002	1		122.46	0.1307	3	6	41.24	0.0341	1	1	42.93	0.0455	1	1	176	19	9.11
Q9Z239	Phospholemman OS=Mus musculus GN=Fxyd1 PE=1 SV=1 - [PLM_MOUSE]	0.1304	1	1	1	6	160300000	141000000	1015000000	1.425	2	32.3	1.332	2	18.2	1.069	2	17	1.798	2	11.7	0.525	2	2.2	0.87	2	7.5	87.93	0.1304	1	2	73.14	0.1304	1	2	80.97	0.1304	1	2	92	10.3	8.54
Q9CR98	Protein FAM136A OS=Mus musculus GN=Fam136a PE=2 SV=1 - [F136A_MOUSE]	0.1304	1	2	2	3	0	0	88040000							0.965	3	14.1	1.169	3	4.2	0.883	3	0.5	1.016	3	5.3		0				0			111.61	0.1304	2	3	138	15.7	7.61
P01638	Ig kappa chain V-V region L6 (Fragment) OS=Mus musculus PE=4 SV=1 - [KV5A6_MOUSE]	0.1304	2	1	1	1	0	0	9163000							1.983	1		2.522	1		0.736	1		0.921	1			0				0			31.92	0.1304	1	1	115	13	7.81
Q68FH0	Plakophilin-4 OS=Mus musculus GN=Pkp4 PE=1 SV=1 - [PKP4_MOUSE]	0.1303	1	12	12	14	41510000	0	476500000	0.812	1					0.756	13	16.9	0.856	13	10.2	0.959	13	12.4	1.03	13	3.6	52.37	0.0084	1	1		0			407.67	0.1303	12	13	1190	131.5	8.94
Q60692	Proteasome subunit beta type-6 OS=Mus musculus GN=Psmb6 PE=1 SV=3 - [PSB6_MOUSE]	0.1303	1	3	3	7	50630000	112100000	477700000	0.76	2	13	0.543	1		0.671	4	10.3	0.833	4	11.4	0.94	4	3.3	1.11	4	5.7	70.8	0.0882	2	2	52.41	0.0462	1	1	116.68	0.1303	3	4	238	25.4	5.11
Q9WU78	Programmed cell death 6-interacting protein OS=Mus musculus GN=Pdcd6ip PE=1 SV=3 - [PDC6I_MOUSE]	0.13	1	12	12	20	44380000	0	300100000	1.351	1					1.035	19	10.5	0.946	19	10.8	1.068	19	25.4	0.976	19	7.2	38.74	0.0184	1	1		0			502.37	0.13	12	19	869	96	6.52
Q9CX00	IST1 homolog OS=Mus musculus GN=Ist1 PE=2 SV=1 - [IST1_MOUSE]	0.1298	1	5	5	8	0	0	346500000							0.909	8	9.1	0.966	8	11.1	0.951	8	7	1.003	8	6.7		0				0			215.32	0.1298	5	8	362	39.4	5.44
Q9Z2I2	Peptidyl-prolyl cis-trans isomerase FKBP1B OS=Mus musculus GN=Fkbp1b PE=1 SV=3 - [FKB1B_MOUSE]	0.1296	1	1	1	1	0	0	58780000							1.05	1		1.085	1		0.952	1		0.968	1			0				0			64.5	0.1296	1	1	108	11.8	8.47
P13020	Gelsolin OS=Mus musculus GN=Gsn PE=1 SV=3 - [GELS_MOUSE]	0.1295	1	9	9	14	46820000	62140000	465000000	1.492	2	27.9	1.542	2	0.6	1.098	10	5.1	1.353	10	7.7	0.918	10	11.1	1.117	10	4.8	84.65	0.0333	2	2	74.93	0.0244	2	2	268.06	0.1205	8	10	780	85.9	6.18
Q9QZF2	Glypican-1 OS=Mus musculus GN=Gpc1 PE=1 SV=1 - [GPC1_MOUSE]	0.1293	1	5	5	8	0	53950000	207300000				1.062	2	8	1.045	6	10.6	1.024	6	5.1	1.026	6	16.1	0.993	6	1.7		0			80.79	0.0557	2	2	194.92	0.1293	5	6	557	61.3	7.05
Q7TQI3	Ubiquitin thioesterase OTUB1 OS=Mus musculus GN=Otub1 PE=1 SV=2 - [OTUB1_MOUSE]	0.1292	1	3	3	11	61130000	14010000	126300000	0.98	2	16.7	0.84	1		0.902	8	7.1	0.833	8	8	1.077	8	8.6	0.976	8	3	112.97	0.0554	1	2	47.49	0.0554	1	1	328.08	0.1292	3	8	271	31.3	4.94
P53810	Phosphatidylinositol transfer protein alpha isoform OS=Mus musculus GN=Pitpna PE=1 SV=2 - [PIPNA_MOUSE]	0.1292	1	3	3	10	121800000	243300000	740700000	0.924	1		1.069	1		0.991	8	11.3	0.979	8	2.2	1.053	8	10.4	1.058	8	4.4	66.97	0.048	1	1	48.1	0.048	1	1	249.13	0.1292	3	8	271	31.9	6.37
Q9Z0E6	Interferon-induced guanylate-binding protein 2 OS=Mus musculus GN=Gbp2 PE=1 SV=1 - [GBP2_MOUSE]	0.129	2	7	7	17	30610000	93950000	386200000	3.79	4	22.8	3.836	4	38.3	2.32	9	29.9	2.619	9	16	0.8	9	16.3	1.006	9	9	124.22	0.0407	3	4	158.95	0.0374	2	4	324.29	0.129	6	9	589	66.7	5.71
O35609	Secretory carrier-associated membrane protein 3 OS=Mus musculus GN=Scamp3 PE=1 SV=3 - [SCAM3_MOUSE]	0.1289	1	3	3	5	0	0	197200000							0.948	5	11.5	1.05	5	14.8	1.027	5	10.2	1.103	5	8.7		0				0			258.82	0.1289	3	5	349	38.4	7.64
P14206	40S ribosomal protein SA OS=Mus musculus GN=Rpsa PE=1 SV=4 - [RSSA_MOUSE]	0.1288	1	3	3	13	62450000	21750000	1110000000	0.832	3	2	0.831	1		1.278	9	11.4	1.224	9	4.5	0.967	9	4.1	0.946	9	4.4	119.34	0.0441	1	3	50.7	0.0576	1	1	384.47	0.1288	3	9	295	32.8	4.87
O70589	Peripheral plasma membrane protein CASK OS=Mus musculus GN=Cask PE=1 SV=2 - [CSKP_MOUSE]	0.1285	2	11	11	20	84300000	0	619800000	0.78	3	3.6				0.911	17	15.4	0.827	17	4.2	1.088	17	12.2	0.968	17	6.3	106.45	0.0205	2	3		0			463.34	0.1188	10	17	926	105	6.43
Q6GQS1	Calcium-binding mitochondrial carrier protein SCaMC-3 OS=Mus musculus GN=Slc25a23 PE=2 SV=1 - [SCMC3_MOUSE]	0.1285	1	4	5	8	11980000	0	229800000							1.059	4	16	0.89	4	6.6	1.098	4	12.7	0.95	4	5	47.94	0.0171	1	1		0			245.39	0.1285	5	7	467	52.5	7.59
Q61598	Rab GDP dissociation inhibitor beta OS=Mus musculus GN=Gdi2 PE=1 SV=1 - [GDIB_MOUSE]	0.1281	1	4	5	11	147200000	251400000	562300000	1.149	1		1.311	4	4.2	1.148	5	1.9	1.135	5	3.4	1.135	5	3.4	1.084	5	3.2	54.13	0.027	1	1	139.44	0.0854	3	4	163.04	0.0719	3	6	445	50.5	6.25
P35438	Glutamate receptor ionotropic, NMDA 1 OS=Mus musculus GN=Grin1 PE=1 SV=1 - [NMDZ1_MOUSE]	0.1279	2	13	13	17	63300000	51600000	1490000000	0.669	3	4.4	0.878	3	14	0.771	11	17.2	0.74	11	5	1.045	11	7.8	0.973	11	6.1	79.87	0.0267	3	3	67.29	0.032	3	3	288.41	0.081	8	11	938	105.4	8.84
P62812	Gamma-aminobutyric acid receptor subunit alpha-1 OS=Mus musculus GN=Gabra1 PE=1 SV=1 - [GBRA1_MOUSE]	0.1275	2	4	5	24	107700000	155400000	1757000000	0.667	3	4.5	0.765	4	5.5	0.781	8	13	0.758	8	8.2	1.121	8	7.5	1.144	8	9.1	188.95	0.044	2	6	174.15	0.044	2	5	358.22	0.1275	5	13	455	51.7	9.31
Q91V14	Solute carrier family 12 member 5 OS=Mus musculus GN=Slc12a5 PE=1 SV=2 - [S12A5_MOUSE]	0.1274	3	14	14	59	192800000	96510000	2415000000	0.652	9	7.9	1.019	4	3.5	0.752	46	15.1	0.713	46	16.9	1.054	46	8.3	1.024	46	6.4	224.41	0.0272	3	9	121.56	0.0158	2	4	1334.92	0.1274	14	46	1138	126.2	6.74
Q4ACU6	SH3 and multiple ankyrin repeat domains protein 3 OS=Mus musculus GN=Shank3 PE=1 SV=3 - [SHAN3_MOUSE]	0.1272	2	13	13	26	0	0	906700000							0.692	26	19.7	0.751	26	21	1.013	26	12.2	1.04	26	5.4		0				0			915.65	0.1272	13	26	1730	185.3	8.88
Q64516	Glycerol kinase OS=Mus musculus GN=Gk PE=2 SV=2 - [GLPK_MOUSE]	0.127	2	6	7	12	24740000	0	233700000	0.774	1					0.986	10	5.9	0.952	10	4.9	1.038	10	6.3	0.965	10	9.7	54.06	0.0179	1	1		0			323.34	0.127	7	11	559	61.2	5.87
P10605	Cathepsin B OS=Mus musculus GN=Ctsb PE=1 SV=2 - [CATB_MOUSE]	0.1268	1	4	4	5	0	0	115700000							1.014	5	6	1.131	5	46.9	0.884	5	30.7	1.055	5	1.1		0				0			170.85	0.1268	4	5	339	37.3	5.91
Q99LF4	tRNA-splicing ligase RtcB homolog OS=Mus musculus GN=Rtcb PE=2 SV=1 - [RTCB_MOUSE]	0.1267	1	5	5	5	0	0	182800000							0.953	5	11	1.033	5	12.3	1.052	5	4.5	1.064	5	5		0				0			195.25	0.1267	5	5	505	55.2	7.23
P61957	Small ubiquitin-related modifier 2 OS=Mus musculus GN=Sumo2 PE=2 SV=1 - [SUMO2_MOUSE]	0.1263	2	1	1	6	564700000	49110000	0	1.247	5	10.6	1.019	1														183.72	0.1263	1	5	58.66	0.1263	1	1		0			95	10.9	5.5
Q9CYG7	Mitochondrial import receptor subunit TOM34 OS=Mus musculus GN=Tomm34 PE=2 SV=1 - [TOM34_MOUSE]	0.1262	1	3	3	9	0	0	73850000							1.103	9	7.5	1.087	9	6.7	0.992	9	4.9	0.947	9	5.6		0				0			179.56	0.1262	3	9	309	34.3	9.14
P04925	Major prion protein OS=Mus musculus GN=Prnp PE=1 SV=2 - [PRIO_MOUSE]	0.126	1	3	3	12	132300000	89230000	594700000	1.057	2	7.3	0.8	3	4.4	0.865	7	3.2	1.149	7	7.4	0.808	7	7.9	1.02	7	6.8	65.74	0.0787	2	2	105.6	0.0827	2	3	253.96	0.126	3	7	254	28	9.33
Q91ZJ5	UTP--glucose-1-phosphate uridylyltransferase OS=Mus musculus GN=Ugp2 PE=2 SV=3 - [UGPA_MOUSE]	0.126	1	7	7	15	0	34850000	403600000				0.868	4	12.8	0.944	11	10.7	1.102	11	13.9	0.936	11	7.8	1.009	11	6.2		0			86.66	0.0728	4	4	330.19	0.1122	6	11	508	56.9	7.61
Q02105	Complement C1q subcomponent subunit C OS=Mus musculus GN=C1qc PE=2 SV=2 - [C1QC_MOUSE]	0.126	1	2	2	2	0	0	193800000							1.634	2	13.3	1.953	2	3.2	0.858	2	8.4	1.01	2	8.1		0				0			82.51	0.126	2	2	246	26	8.54
O70172	Phosphatidylinositol 5-phosphate 4-kinase type-2 alpha OS=Mus musculus GN=Pip4k2a PE=1 SV=1 - [PI42A_MOUSE]	0.1259	1	1	4	9	106700000	81190000	189600000							0.986	1		0.989	1		0.974	1		0.962	1		62.64	0.0642	2	2	43.93	0.042	1	1	193.04	0.1259	4	6	405	46.1	6.99
P80560	Receptor-type tyrosine-protein phosphatase N2 OS=Mus musculus GN=Ptprn2 PE=1 SV=2 - [PTPR2_MOUSE]	0.1259	1	10	10	15	23750000	33820000	137800000	1.083	4	26.9	1.205	1		1.136	9	4.8	1.068	9	24.7	0.984	9	13.1	0.939	9	10.4	124.48	0.0609	4	4	55.78	0.019	2	2	236.22	0.0839	7	9	1001	111.4	5.95
Q8R127	Saccharopine dehydrogenase-like oxidoreductase OS=Mus musculus GN=Sccpdh PE=2 SV=1 - [SCPDL_MOUSE]	0.1259	1	5	5	12	66020000	55310000	452600000	1.177	3	13.6	1.19	2	1.2	1.11	7	9	1.043	7	7.7	1.028	7	1.9	0.97	7	5.6	98.46	0.042	2	3	96.18	0.049	2	2	172.59	0.1072	4	7	429	47.1	8.6
Q8R001	Microtubule-associated protein RP/EB family member 2 OS=Mus musculus GN=Mapre2 PE=1 SV=1 - [MARE2_MOUSE]	0.1258	1	4	4	4	0	0	353600000							0.88	4	20.7	0.979	4	4	0.95	4	17.2	1.049	4	9.7		0				0			86.58	0.1258	4	4	326	36.9	5.38
P29533	Vascular cell adhesion protein 1 OS=Mus musculus GN=Vcam1 PE=1 SV=1 - [VCAM1_MOUSE]	0.1258	1	8	8	11	0	0	269400000							1.875	11	26.6	2.227	11	24.2	0.917	11	14.7	0.956	11	6.8		0				0			328.05	0.1258	8	11	739	81.3	5.3
Q9Z140	Copine-6 OS=Mus musculus GN=Cpne6 PE=2 SV=1 - [CPNE6_MOUSE]	0.1257	1	7	8	19	74470000	54500000	1121000000	0.811	6	23.8	1.227	1		1.128	8	13.1	1.015	8	6.8	1.01	8	10.1	0.909	8	2.2	135.76	0.0467	3	6	40.32	0.018	1	1	272.59	0.1095	7	12	557	61.7	5.59
Q07076	Annexin A7 OS=Mus musculus GN=Anxa7 PE=2 SV=2 - [ANXA7_MOUSE]	0.1253	1	6	6	17	60740000	52740000	916100000	0.916	2	9.7	0.947	1		1.313	14	5	1.008	14	16.5	1.07	14	10.3	0.858	14	17.7	59.81	0.0173	1	2	49.17	0.0238	1	1	481.81	0.1253	6	14	463	49.9	6.18
P68404	Protein kinase C beta type OS=Mus musculus GN=Prkcb PE=1 SV=4 - [KPCB_MOUSE]	0.1252	3	6	9	22	63600000	182500000	1324000000	0.875	1					0.93	13	5.2	0.859	13	12.8	1.101	13	8.7	1.025	13	6.9	54.5	0.0194	1	1	42.09	0.0104	1	1	546.27	0.1252	9	20	671	76.7	7.01
P61087	Ubiquitin-conjugating enzyme E2 K OS=Mus musculus GN=Ube2k PE=1 SV=3 - [UBE2K_MOUSE]	0.125	1	2	2	2	30300000	0	40280000	0.823	1					0.91	1		0.986	1		1.038	1		1.108	1		49.32	0.075	1	1		0			46.36	0.05	1	1	200	22.4	5.44
O09131	Glutathione S-transferase omega-1 OS=Mus musculus GN=Gsto1 PE=2 SV=2 - [GSTO1_MOUSE]	0.125	1	3	3	4	30140000	0	68500000	0.963	1					1.005	3	0.6	1.23	3	2.3	0.818	3	1.3	0.978	3	7.9	50.39	0.0292	1	1		0			96.23	0.0958	2	3	240	27.5	7.36
Q9CPU0	Lactoylglutathione lyase OS=Mus musculus GN=Glo1 PE=1 SV=3 - [LGUL_MOUSE]	0.125	1	3	3	14	380800000	24440000	191500000	1.346	7	9.8	0.84	4	7.9	1.032	3	7.8	0.938	3	6.3	1.027	3	3.3	0.919	3	1.7	204.08	0.0489	1	7	93.1	0.125	3	4	130.13	0.0489	1	3	184	20.8	5.47
Q91VI7	Ribonuclease inhibitor OS=Mus musculus GN=Rnh1 PE=1 SV=1 - [RINI_MOUSE]	0.125	1	4	4	7	15840000	0	165200000	1.412	1					1.173	6	2.7	1.287	6	12.4	0.953	6	10.4	1.036	6	6.1	60.34	0.0263	1	1		0			242.53	0.125	4	6	456	49.8	4.78
Q8BW75	Amine oxidase [flavin-containing] B OS=Mus musculus GN=Maob PE=1 SV=4 - [AOFB_MOUSE]	0.125	1	5	6	19	0	38530000	452800000				1.05	1		1.003	15	9.4	0.905	15	9.9	1.039	15	5.4	0.926	15	9.2		0			31.44	0.0154	1	1	486.18	0.125	6	18	520	58.5	8.29
Q07813	Apoptosis regulator BAX OS=Mus musculus GN=Bax PE=1 SV=1 - [BAX_MOUSE]	0.125	1	2	2	3	0	0	112700000							1.034	3	10.6	1.298	3	0.9	0.883	3	4.5	1.02	3	3.2		0				0			78.48	0.125	2	3	192	21.4	4.98
P62627	Dynein light chain roadblock-type 1 OS=Mus musculus GN=Dynlrb1 PE=1 SV=3 - [DLRB1_MOUSE]	0.125	1	1	1	1	0	0	241000000							0.993	1		1.17	1		0.907	1		1.052	1			0				0			46.22	0.125	1	1	96	11	7.25
Q8K1Z0	Ubiquinone biosynthesis protein COQ9, mitochondrial OS=Mus musculus GN=Coq9 PE=1 SV=1 - [COQ9_MOUSE]	0.1246	1	2	2	3	0	0	32780000							1.042	3	1.1	0.933	3	5.6	1.028	3	6.7	0.909	3	1.7		0				0			107.63	0.1246	2	3	313	35.1	5.92
Q8R2R9	AP-3 complex subunit mu-2 OS=Mus musculus GN=Ap3m2 PE=2 SV=1 - [AP3M2_MOUSE]	0.1244	2	4	4	4	0	0	318800000							0.941	4	6.7	0.962	4	14	0.974	4	11.6	1.014	4	5.9		0				0			109.13	0.1244	4	4	418	46.9	7.56
Q9WV54	Acid ceramidase OS=Mus musculus GN=Asah1 PE=1 SV=1 - [ASAH1_MOUSE]	0.1244	1	5	5	6	0	0	195200000							1.093	6	4.7	1.255	6	10.1	0.758	6	10.7	0.851	6	5.2		0				0			145.41	0.1244	5	6	394	44.6	8.46
Q60676	Serine/threonine-protein phosphatase 5 OS=Mus musculus GN=Ppp5c PE=1 SV=3 - [PPP5_MOUSE]	0.1242	1	5	5	6	0	0	72700000							0.981	6	8.9	0.971	6	9.1	1.026	6	4.9	0.988	6	9.5		0				0			169.4	0.1242	5	6	499	56.8	6.2
Q8K4Z3	NAD(P)H-hydrate epimerase OS=Mus musculus GN=Apoa1bp PE=1 SV=1 - [NNRE_MOUSE]	0.1241	1	3	3	6	0	0	384300000							1.06	6	7.1	1.021	6	7.7	1.057	6	11.9	0.972	6	4.4		0				0			193.92	0.1241	3	6	282	31	7.69
Q80XU3	Nuclear ubiquitous casein and cyclin-dependent kinase substrate 1 OS=Mus musculus GN=Nucks1 PE=1 SV=1 - [NUCKS_MOUSE]	0.1239	1	2	2	5	399700000	0	0	1.31	5	5.5																194.74	0.1239	2	5		0				0			234	26.3	5.14
P51655	Glypican-4 OS=Mus musculus GN=Gpc4 PE=2 SV=2 - [GPC4_MOUSE]	0.1239	2	5	5	6	0	27020000	149800000				0.846	1		1.144	5	11.9	1.077	5	4	0.986	5	8	0.911	5	10		0			41.47	0.018	1	1	137.05	0.1239	5	5	557	62.5	6.33
O88447	Kinesin light chain 1 OS=Mus musculus GN=Klc1 PE=1 SV=3 - [KLC1_MOUSE]	0.1238	1	6	6	7	0	0	117900000							0.975	7	10.4	1.011	7	4.7	0.934	7	4.5	1.034	7	2		0				0			194.67	0.1238	6	7	541	61.4	5.68
Q3TTY5	Keratin, type II cytoskeletal 2 epidermal OS=Mus musculus GN=Krt2 PE=1 SV=1 - [K22E_MOUSE]	0.1231	1	6	11	191	8065000000	1721000000	8652000000	1.954	107	21.1	0.383	17	27.9	0.945	16	20	1.359	16	15.8	0.584	16	23.2	0.896	16	6.7	3185.2	0.1146	9	140	775.07	0.0693	7	24	878.86	0.0849	8	27	707	70.9	8.06
Q9D1E6	Tubulin-folding cofactor B OS=Mus musculus GN=Tbcb PE=1 SV=2 - [TBCB_MOUSE]	0.123	1	3	3	9	23810000	696900000	152800000	0.798	3	3.1	1.048	1		0.981	5	9.2	0.953	5	18.6	1.106	5	25.3	1.056	5	3.6	88.23	0.123	3	3	56.32	0.0451	1	1	160.75	0.123	3	5	244	27.4	5.24
Q9QYB8	Beta-adducin OS=Mus musculus GN=Add2 PE=1 SV=4 - [ADDB_MOUSE]	0.1228	1	7	9	14	28380000	117100000	329900000	0.715	4	52.4	0.941	1		0.955	6	15.3	1.079	6	19.2	0.95	6	7.4	1.063	6	1.5	132.76	0.0276	2	4	63.49	0.0317	3	3	229.66	0.0717	5	7	725	80.6	6.21
Q9QYI5	DnaJ homolog subfamily B member 2 OS=Mus musculus GN=Dnajb2 PE=1 SV=2 - [DNJB2_MOUSE]	0.1227	1	2	3	7	65200000	31770000	158700000				0.721	1		0.814	1		0.882	1		0.986	1		1.052	1		103.8	0.0361	1	2	111.02	0.0794	2	3	80.68	0.0794	2	2	277	30.6	4.98
Q922R8	Protein disulfide-isomerase A6 OS=Mus musculus GN=Pdia6 PE=1 SV=3 - [PDIA6_MOUSE]	0.1227	1	5	5	17	69080000	50470000	414800000	1.346	2	9.8	1.309	4	49.2	1.215	11	10.1	1.546	11	23.4	0.831	11	7.5	1.011	11	7.8	86.49	0.0636	2	2	111.28	0.0523	2	4	306.36	0.1227	5	11	440	48.1	5.14
Q9DCZ4	Apolipoprotein O OS=Mus musculus GN=Apoo PE=2 SV=1 - [APOO_MOUSE]	0.1226	1	2	2	12	236100000	140500000	988200000	0.949	3	4.7	1.051	3	8.6	1.035	6	5.7	0.826	6	12.8	1.228	6	5.7	0.979	6	8.8	101.57	0.1226	2	3	97.77	0.1226	2	3	168.54	0.1226	2	6	212	24.1	8.92
Q9WV80	Sorting nexin-1 OS=Mus musculus GN=Snx1 PE=1 SV=1 - [SNX1_MOUSE]	0.1226	1	5	5	14	20730000	12280000	84540000	1.076	1		0.839	3	4.6	1.062	10	5.6	1.164	10	8	0.933	10	8.4	1.032	10	2.6	39.09	0.0268	1	1	104.28	0.0268	1	3	397.38	0.1226	5	10	522	58.9	5.22
Q8BR92	Paralemmin-2 OS=Mus musculus GN=Palm2 PE=1 SV=1 - [PALM2_MOUSE]	0.1223	1	4	4	4	7081000	0	104100000	0.762	1					0.766	3	1.6	0.835	3	14.9	1.045	3	0.2	1.037	3	3.3	50.72	0.0186	1	1		0			122.27	0.1037	3	3	376	42.1	5.15
Q9D7X8	Gamma-glutamylcyclotransferase OS=Mus musculus GN=Ggct PE=1 SV=1 - [GGCT_MOUSE]	0.1223	1	2	2	2	0	0	59790000							1.029	2	5.8	1.443	2	5.3	0.781	2	4.3	1.079	2	6.7		0				0			98.32	0.1223	2	2	188	21.2	5.67
P19096	Fatty acid synthase OS=Mus musculus GN=Fasn PE=1 SV=2 - [FAS_MOUSE]	0.1222	1	25	25	38	41270000	0	613600000	0.81	2	3.7				1.006	36	9.7	1.052	36	13	0.957	36	9.5	0.991	36	7.4	78.67	0.0076	2	2		0			940.5	0.1178	24	36	2504	272.3	6.58
O35874	Neutral amino acid transporter A OS=Mus musculus GN=Slc1a4 PE=1 SV=1 - [SATT_MOUSE]	0.1222	1	4	4	4	0	0	56350000							0.978	4	11	0.938	4	14.7	1.048	4	17.8	0.953	4	1.6		0				0			127.52	0.1222	4	4	532	56	5.87
Q8BJF9	Charged multivesicular body protein 2b OS=Mus musculus GN=Chmp2b PE=1 SV=1 - [CHM2B_MOUSE]	0.1221	1	3	3	4	17280000	38170000	44170000	1.091	2	15.6	0.679	1		0.9	1		0.803	1		1.093	1		0.959	1		76.67	0.0751	2	2	42.33	0.0469	1	1	59.36	0.0423	1	1	213	23.9	8.78
Q8VED9	Galectin-related protein OS=Mus musculus GN=Lgalsl PE=2 SV=1 - [LEGL_MOUSE]	0.1221	1	2	2	4	0	0	154900000							1.025	4	4.2	0.937	4	2.3	1.065	4	17.5	1.031	4	6.1		0				0			138.63	0.1221	2	4	172	18.9	5.35
P35803	Neuronal membrane glycoprotein M6-b OS=Mus musculus GN=Gpm6b PE=1 SV=2 - [GPM6B_MOUSE]	0.122	1	4	4	23	255300000	482600000	5010000000	0.845	2	1.5	0.631	8	16.9	0.549	13	41.3	0.617	13	32	1.048	13	9.2	1.155	13	13.4	69.73	0.0396	2	2	238.65	0.064	2	8	396.58	0.122	4	13	328	36.2	6.14
Q5DTY9	BTB/POZ domain-containing protein KCTD16 OS=Mus musculus GN=Kctd16 PE=1 SV=2 - [KCD16_MOUSE]	0.1218	1	5	5	7	0	0	156200000	0.696	1					0.734	5	26.2	0.867	5	16.8	1.025	6	10.9	1.069	5	5.8	46.49	0.0281	1	1		0			155.13	0.1218	5	6	427	48.9	8.19
P51910	Apolipoprotein D OS=Mus musculus GN=Apod PE=2 SV=1 - [APOD_MOUSE]	0.1217	1	3	3	10	494500000	0	303700000	3.937	5	43.1				1.758	5	26.6	5.097	5	31.9	0.364	5	11.8	0.985	5	13.8	114.67	0.037	1	5		0			155.57	0.1217	3	5	189	21.5	4.91
Q9CQH3	NADH dehydrogenase [ubiquinone] 1 beta subcomplex subunit 5, mitochondrial OS=Mus musculus GN=Ndufb5 PE=1 SV=1 - [NDUB5_MOUSE]	0.1217	1	3	3	9	49140000	36620000	255200000	0.582	1		0.988	5	10.6	0.863	3	7.5	0.974	3	12.4	0.826	3	17.6	0.917	3	2.4	46.46	0.0423	1	1	130.5	0.1005	2	5	86.07	0.1217	3	3	189	21.7	9.41
O35381	Acidic leucine-rich nuclear phosphoprotein 32 family member A OS=Mus musculus GN=Anp32a PE=1 SV=1 - [AN32A_MOUSE]	0.1215	2	3	3	10	5820000	8415000	57810000	1.188	2	15.2	1.141	2	5.2	1.077	6	10.7	1.121	6	4.5	1.045	6	28.8	1.01	6	3.7	78.58	0.0769	2	2	66.03	0.0445	1	2	154.33	0.1215	3	6	247	28.5	4.07
Q9CRD0	OCIA domain-containing protein 1 OS=Mus musculus GN=Ociad1 PE=1 SV=1 - [OCAD1_MOUSE]	0.1215	1	2	2	4	0	0	286300000							1.173	4	6.8	0.997	4	31.3	1.029	4	23.3	0.915	4	15.2		0				0			151.79	0.1215	2	4	247	27.6	7.81
Q3TC72	Fumarylacetoacetate hydrolase domain-containing protein 2A OS=Mus musculus GN=Fahd2 PE=1 SV=1 - [FAHD2_MOUSE]	0.1214	1	3	3	12	83370000	70580000	355500000	0.969	3	14.2	0.961	3	0.9	1.114	6	26.8	0.88	6	16.9	1.116	6	27.8	0.932	6	8.2	88.82	0.0575	2	3	93.32	0.0575	2	3	218	0.1214	3	6	313	34.7	8.16
O70493	Sorting nexin-12 OS=Mus musculus GN=Snx12 PE=1 SV=1 - [SNX12_MOUSE]	0.1212	1	2	2	8	8245000	89210000	472100000	0.799	1		0.836	3	1.8	0.946	4	11.9	1.125	4	7.5	0.935	4	5.5	1.031	4	0.7	30.7	0.0545	1	1	107.35	0.1212	2	3	103.92	0.1212	2	4	165	19.1	7.34
O08915	AH receptor-interacting protein OS=Mus musculus GN=Aip PE=1 SV=1 - [AIP_MOUSE]	0.1212	1	3	3	4	0	0	104300000							1.094	4	14.5	1.126	4	6.5	0.984	4	17.4	0.977	4	3.4		0				0			148.75	0.1212	3	4	330	37.6	6.4
Q63844	Mitogen-activated protein kinase 3 OS=Mus musculus GN=Mapk3 PE=1 SV=5 - [MK03_MOUSE]	0.1211	1	3	4	13	113000000	34330000	840000000	1.097	2	10.1	1.637	1		1.019	4	2.5	1.052	4	14.9	0.92	4	14.4	0.953	4	1.6	96.85	0.0684	2	3	111.24	0.0684	2	3	229.89	0.1211	4	7	380	43	6.61
P63137	Gamma-aminobutyric acid receptor subunit beta-2 OS=Mus musculus GN=Gabrb2 PE=1 SV=2 - [GBRB2_MOUSE]	0.1211	1	4	6	11	0	0	599200000							0.711	7	14.5	0.727	7	11.5	0.968	7	1.9	1.014	7	4.9		0				0			298.15	0.1211	6	11	512	59.2	9.31
Q9WV69	Dematin OS=Mus musculus GN=Dmtn PE=1 SV=1 - [DEMA_MOUSE]	0.121	1	5	5	8	17340000	58000000	243500000	0.957	5	9.3	0.864	1		0.978	2	47.3	0.771	2	16.8	1.384	2	38.6	1.073	2	24.7	148.59	0.0691	3	5	45.92	0.0296	1	1	80.14	0.0519	2	2	405	45.4	8.41
Q91WA3	Histone deacetylase 11 OS=Mus musculus GN=Hdac11 PE=1 SV=1 - [HDA11_MOUSE]	0.121	1	3	3	3	0	0	68440000							0.939	3	11.7	0.902	3	16	1.054	3	4.6	0.943	3	3.1		0				0			88.64	0.121	3	3	347	39.1	7.14
Q8C729	Protein FAM126B OS=Mus musculus GN=Fam126b PE=2 SV=1 - [F126B_MOUSE]	0.1208	1	5	5	9	0	0	301700000							0.945	9	5	0.827	9	8.7	1.104	9	4.1	0.984	9	6.5		0				0			255.6	0.1208	5	9	530	58.5	7.72
Q9CQV7	Mitochondrial import inner membrane translocase subunit TIM14 OS=Mus musculus GN=Dnajc19 PE=2 SV=3 - [TIM14_MOUSE]	0.1207	1	1	1	1	0	0	72430000							0.932	1		0.939	1		0.96	1		0.952	1			0				0			46.54	0.1207	1	1	116	12.4	10.1
P20108	Thioredoxin-dependent peroxide reductase, mitochondrial OS=Mus musculus GN=Prdx3 PE=1 SV=1 - [PRDX3_MOUSE]	0.1206	1	3	3	5	523600000	0	156600000	1.762	1					1.173	4	12.7	1.119	4	2	0.918	4	10.2	0.918	4	4.3	56.8	0.0311	1	1		0			105.31	0.0895	2	4	257	28.1	7.58
Q9Z2W0	Aspartyl aminopeptidase OS=Mus musculus GN=Dnpep PE=2 SV=2 - [DNPEP_MOUSE]	0.1205	1	4	4	4	0	0	192100000							1.056	4	14.5	1.193	4	7.3	0.938	4	5.8	0.977	4	13.8		0				0			145.98	0.1205	4	4	473	52.2	7.25
Q9R233	Tapasin OS=Mus musculus GN=Tapbp PE=2 SV=2 - [TPSN_MOUSE]	0.1204	1	6	6	11	81320000	32090000	486100000	3.521	1		3.254	2	14.2	3.39	8	68.9	3.839	8	107.9	0.903	8	21.9	1.006	8	3.7	41.61	0.0301	1	1	45.64	0.0366	2	2	204.59	0.1032	4	8	465	49.7	8.5
O88545	COP9 signalosome complex subunit 6 OS=Mus musculus GN=Cops6 PE=1 SV=1 - [CSN6_MOUSE]	0.1204	1	2	2	2	0	0	243300000							1.182	2	14.9	1.217	2	24.6	1.019	2	2.9	1.033	2	12.3		0				0			68.71	0.1204	2	2	324	35.9	5.73
P12970	60S ribosomal protein L7a OS=Mus musculus GN=Rpl7a PE=2 SV=2 - [RL7A_MOUSE]	0.1203	1	4	4	10	79650000	58350000	111100000	1.591	5	5	0.848	2	11	1.099	3	21.4	1.063	3	4	1.012	3	9.1	0.915	3	1.3	170.2	0.0827	2	5	68.52	0.0338	1	2	141.13	0.0865	3	3	266	30	10.56
P55012	Solute carrier family 12 member 2 OS=Mus musculus GN=Slc12a2 PE=1 SV=2 - [S12A2_MOUSE]	0.1203	1	12	12	19	33090000	0	512600000	0.822	2	2.2				0.864	17	10	1.003	17	5.9	0.888	17	11.6	1.018	17	5.4	106.59	0.0166	1	2		0			581.3	0.1203	12	17	1205	131	7.33
P13707	Glycerol-3-phosphate dehydrogenase [NAD(+)], cytoplasmic OS=Mus musculus GN=Gpd1 PE=1 SV=3 - [GPDA_MOUSE]	0.1203	1	5	5	5	0	0	236200000							1.021	5	5.6	0.967	5	0.4	1.055	5	9.6	0.943	5	8		0				0			122.37	0.1203	5	5	349	37.5	7.17
P28667	MARCKS-related protein OS=Mus musculus GN=Marcksl1 PE=1 SV=2 - [MRP_MOUSE]	0.12	1	2	2	8	149800000	0	105800000	1.175	6	48.8				1.253	2	21.8	1.413	2	33.1	0.811	2	17.6	0.901	2	6.8	213.76	0.12	2	6		0			95.42	0.075	1	2	200	20.2	4.61
P62331	ADP-ribosylation factor 6 OS=Mus musculus GN=Arf6 PE=1 SV=2 - [ARF6_MOUSE]	0.12	2	2	2	4	0	0	58290000							1.211	4	6.2	1.003	4	10.8	1.046	4	4.4	0.914	4	6.7		0				0			141.09	0.12	2	4	175	20.1	8.95
P47758	Signal recognition particle receptor subunit beta OS=Mus musculus GN=Srprb PE=1 SV=1 - [SRPRB_MOUSE]	0.119	1	2	2	2	0	0	75790000							1.061	2	5.1	1.153	2	6.5	0.906	2	9.3	0.968	2	2.3		0				0			66.72	0.119	2	2	269	29.6	9.28
Q9CR16	Peptidyl-prolyl cis-trans isomerase D OS=Mus musculus GN=Ppid PE=1 SV=3 - [PPID_MOUSE]	0.1189	1	5	5	9	92400000	130600000	218600000	0.898	4	6.3	1.018	2	0.2	0.965	3	2.3	1.025	3	4.3	0.971	3	20.2	1.052	3	0.5	162.06	0.073	3	4	77.65	0.0216	1	2	104.38	0.0676	3	3	370	40.7	7.43
Q6ZWN5	40S ribosomal protein S9 OS=Mus musculus GN=Rps9 PE=2 SV=3 - [RS9_MOUSE]	0.1186	1	2	2	6	25090000	0	235000000	1.213	3	10.5				1.034	3	15.2	1.081	3	3.5	0.905	3	34.3	1.107	3	7.8	124.3	0.1186	2	3		0			127.45	0.1186	2	3	194	22.6	10.65
Q921E2	Ras-related protein Rab-31 OS=Mus musculus GN=Rab31 PE=1 SV=1 - [RAB31_MOUSE]	0.1186	1	2	2	2	0	0	45960000							1	2	2.3	1.247	2	31.4	0.875	2	20.3	1.074	2	12.9		0				0			70.65	0.1186	2	2	194	21.3	7.4
P63037	DnaJ homolog subfamily A member 1 OS=Mus musculus GN=Dnaja1 PE=1 SV=1 - [DNJA1_MOUSE]	0.1184	4	5	6	9	200500000	0	310500000	1.44	1					0.97	4	18.5	0.867	4	12.2	1.094	4	12	0.993	4	1.6	44.39	0.0327	1	1		0			170.98	0.1184	6	8	397	44.8	7.08
Q9CPQ1	Cytochrome c oxidase subunit 6C OS=Mus musculus GN=Cox6c PE=1 SV=3 - [COX6C_MOUSE]	0.1184	1	2	2	7	0	87400000	1662000000				0.772	2	3	0.777	5	4.8	1.087	5	0.7	0.724	5	17.7	0.997	5	7.5		0			65.63	0.1184	1	2	121.37	0.1184	2	5	76	8.5	10.14
P62196	26S protease regulatory subunit 8 OS=Mus musculus GN=Psmc5 PE=1 SV=1 - [PRS8_MOUSE]	0.1182	1	3	4	7	0	25300000	270600000				1.07	1		0.975	4	12	1.247	4	3.8	0.882	4	10.8	1.112	4	4.8		0			78.14	0.0616	2	2	174.9	0.1182	4	5	406	45.6	7.55
P35290	Ras-related protein Rab-24 OS=Mus musculus GN=Rab24 PE=1 SV=2 - [RAB24_MOUSE]	0.1182	1	2	2	2	0	0	103500000							0.935	2	29.9	0.928	2	12.5	1.047	2	29.7	1.022	2	12.7		0				0			83.5	0.1182	2	2	203	23.1	6.23
Q62351	Transferrin receptor protein 1 OS=Mus musculus GN=Tfrc PE=1 SV=1 - [TFR1_MOUSE]	0.118	1	7	7	9	8192000	0	86370000	0.994	1					0.993	8	14.7	1.002	8	1.6	0.965	8	12.9	1.005	8	4.1	54.24	0.0131	1	1		0			217.7	0.118	7	8	763	85.7	6.57
Q8R191	Synaptogyrin-3 OS=Mus musculus GN=Syngr3 PE=1 SV=1 - [SNG3_MOUSE]	0.1179	1	2	2	38	406300000	593800000	4838000000	0.629	7	4.4	0.568	9	7.7	0.855	20	9.3	0.918	20	10.8	1.049	20	10.2	1.08	20	7.9	331.28	0.1179	2	7	459.54	0.1179	2	11	991.91	0.1179	2	20	229	24.5	8.18
Q6PDL0	Cytoplasmic dynein 1 light intermediate chain 2 OS=Mus musculus GN=Dync1li2 PE=1 SV=2 - [DC1L2_MOUSE]	0.1179	1	5	5	6	0	0	168100000							0.892	6	3.5	0.988	6	4.5	0.97	6	15.7	1.133	6	6.3		0				0			218.46	0.1179	5	6	492	54.2	6.28
Q9CS84	Neurexin-1 OS=Mus musculus GN=Nrxn1 PE=1 SV=3 - [NRX1A_MOUSE]	0.1176	2	12	14	25	10080000	21990000	505900000	0.918	1		0.769	1		0.921	18	16.7	0.802	18	11.1	1.079	18	9.7	0.935	18	9.9	58.49	0.0125	1	1	56.96	0.0066	1	1	774.92	0.111	13	23	1514	166.1	6.09
Q6W8Q3	Purkinje cell protein 4-like protein 1 OS=Mus musculus GN=Pcp4l1 PE=1 SV=1 - [PC4L1_MOUSE]	0.1176	1	1	1	4	243300000	0	0	1.1	4	8.5																97.84	0.1176	1	4		0				0			68	7.5	5.52
Q9EQU5	Protein SET OS=Mus musculus GN=Set PE=1 SV=1 - [SET_MOUSE]	0.1176	1	3	3	7	246400000	0	235800000	1.533	6	13.6				1.055	1		1.454	1		0.821	1		1.113	1		188.39	0.1176	3	6		0			53.4	0.0346	1	1	289	33.4	4.32
Q60737	Casein kinase II subunit alpha OS=Mus musculus GN=Csnk2a1 PE=1 SV=2 - [CSK21_MOUSE]	0.1176	1	3	3	5	0	0	161100000							1.03	5	6.5	0.837	5	12.4	1.063	5	3.9	0.831	5	10.6		0				0			138.44	0.1176	3	5	391	45.1	7.74
Q91WK5	Glycine cleavage system H protein, mitochondrial OS=Mus musculus GN=Gcsh PE=1 SV=2 - [GCSH_MOUSE]	0.1176	1	1	1	2	0	0	249800000							0.933	2	6.7	1.026	2	3.8	0.947	2	4.2	1.026	2	1.3		0				0			74.7	0.1176	1	2	170	18.6	4.75
Q8BHL5	Engulfment and cell motility protein 2 OS=Mus musculus GN=Elmo2 PE=1 SV=1 - [ELMO2_MOUSE]	0.1175	2	7	7	9	37160000	0	65370000	1.048	1					1.041	8	22.6	0.966	8	6.6	0.998	8	19.3	0.955	8	9.7	44.19	0.026	1	1		0			205.82	0.1175	7	8	732	83.8	5.95
Q9JKB1	Ubiquitin carboxyl-terminal hydrolase isozyme L3 OS=Mus musculus GN=Uchl3 PE=1 SV=2 - [UCHL3_MOUSE]	0.1174	2	2	2	3	0	0	49180000							1.019	3	5	0.994	3	9.8	1.039	3	9.5	0.997	3	5.3		0				0			107.2	0.1174	2	3	230	26.1	5.05
Q9D2M8	Ubiquitin-conjugating enzyme E2 variant 2 OS=Mus musculus GN=Ube2v2 PE=2 SV=4 - [UB2V2_MOUSE]	0.1172	1	1	2	6	142000000	74560000	280700000				0.653	3	6.4	0.988	2	0.3	1.03	2	10.8	1.09	2	16	1.119	2	5.4	68.94	0.069	1	1	70.43	0.0483	1	3	53.11	0.0483	1	2	145	16.4	8.09
P68037	Ubiquitin-conjugating enzyme E2 L3 OS=Mus musculus GN=Ube2l3 PE=2 SV=1 - [UB2L3_MOUSE]	0.1169	1	3	3	8	55950000	0	154900000	0.975	5	13.2				0.998	3	5.2	1.09	3	10.6	0.946	3	4.6	0.977	3	0.1	176.51	0.1039	2	5		0			115.56	0.1169	3	3	154	17.9	8.51
Q99NE5	Regulating synaptic membrane exocytosis protein 1 OS=Mus musculus GN=Rims1 PE=1 SV=2 - [RIMS1_MOUSE]	0.1169	1	14	14	24	14530000	29810000	719800000	0.655	1		1.048	1		0.774	22	16.6	0.833	22	13.3	0.985	22	9	1.051	22	9.7	48.96	0.0096	1	1	42.76	0.0062	1	1	707.53	0.1169	14	22	1463	163.1	9.42
Q9D8S9	BolA-like protein 1 OS=Mus musculus GN=Bola1 PE=1 SV=1 - [BOLA1_MOUSE]	0.1168	1	1	1	1	17920000	0	0	1.34	1																	68.29	0.1168	1	1		0				0			137	14.4	8.76
P61750	ADP-ribosylation factor 4 OS=Mus musculus GN=Arf4 PE=1 SV=2 - [ARF4_MOUSE]	0.1167	1	1	2	14	74300000	48530000	1322000000				1.148	1														97.96	0.0611	1	3	52.77	0.0556	1	1	401.33	0.0611	1	10	180	20.4	7.14
P22315	Ferrochelatase, mitochondrial OS=Mus musculus GN=Fech PE=1 SV=2 - [HEMH_MOUSE]	0.1167	1	4	4	6	0	99530000	319200000				1.227	2	15.3	1.149	4	2.3	1.04	4	13.3	1.061	4	9.8	0.977	4	9.2		0			46.52	0.0167	1	2	106.16	0.1167	4	4	420	47.1	8.91
Q0VE82	Copine-7 OS=Mus musculus GN=Cpne7 PE=2 SV=1 - [CPNE7_MOUSE]	0.1167	1	4	5	12	0	0	470600000							1.057	8	4.6	1.005	8	9.5	0.926	8	10.6	0.904	8	3.3		0				0			342.48	0.1167	5	12	557	61.9	5.4
Q61490	CD166 antigen OS=Mus musculus GN=Alcam PE=1 SV=3 - [CD166_MOUSE]	0.1166	1	7	7	23	137000000	54140000	470100000	0.736	1		0.605	7	3.7	0.844	15	12.7	0.747	15	12.4	1.11	15	15.1	0.977	15	7	50.7	0.0172	1	1	199.97	0.0772	4	7	453.92	0.0978	6	15	583	65.1	6.15
Q61699	Heat shock protein 105 kDa OS=Mus musculus GN=Hsph1 PE=1 SV=2 - [HS105_MOUSE]	0.1166	5	7	9	24	57860000	168300000	423800000	1.024	6	6.7				1.119	15	7.1	0.983	15	9.6	1.11	15	9.8	0.973	15	2.7	237.35	0.0455	3	6	30.49	0.0058	1	1	649.69	0.0991	7	17	858	96.3	5.53
Q3THE2	Myosin regulatory light chain 12B OS=Mus musculus GN=Myl12b PE=1 SV=2 - [ML12B_MOUSE]	0.1163	2	2	2	2	164700000	0	48270000	1.353	1					1.124	1		1.446	1		0.901	1		1.141	1		42.12	0.0581	1	1		0			35.98	0.0581	1	1	172	19.8	4.84
P60904	DnaJ homolog subfamily C member 5 OS=Mus musculus GN=Dnajc5 PE=1 SV=1 - [DNJC5_MOUSE]	0.1162	1	3	3	3	46470000	0	176700000	0.613	1					1.032	2	4.5	0.939	2	1	1.067	2	4.1	0.955	2	1.4	50.14	0.0404	1	1		0			66.57	0.0758	2	2	198	22.1	5.07
Q9CQC9	GTP-binding protein SAR1b OS=Mus musculus GN=Sar1b PE=1 SV=1 - [SAR1B_MOUSE]	0.1162	2	2	2	5	0	0	132600000							1.202	5	5.4	1.124	5	3.4	1.061	5	5.5	0.996	5	0.6		0				0			154.87	0.1162	2	5	198	22.4	6.11
P63082	V-type proton ATPase 16 kDa proteolipid subunit OS=Mus musculus GN=Atp6v0c PE=2 SV=1 - [VATL_MOUSE]	0.1161	1	1	1	15	0	575700000	11580000000				0.774	8	5.7	0.961	7	4.5	0.984	7	3.8	1.016	7	9.6	1.01	7	4.8		0			337.9	0.1161	1	8	215.51	0.1161	1	7	155	15.8	9.13
P70429	Ena/VASP-like protein OS=Mus musculus GN=Evl PE=1 SV=2 - [EVL_MOUSE]	0.1159	1	4	4	4	0	0	89600000							1.399	4	18.1	1.115	4	6.9	1.24	4	18.7	0.958	4	4.6		0				0			179.64	0.1159	4	4	414	44.3	8.85
Q922H2	[Pyruvate dehydrogenase (acetyl-transferring)] kinase isozyme 3, mitochondrial OS=Mus musculus GN=Pdk3 PE=2 SV=1 - [PDK3_MOUSE]	0.1157	1	5	5	7	21540000	12570000	273900000	0.961	1		1.066	2	13.1	1.024	4	4.5	0.954	4	10.2	1.013	4	3.2	0.928	4	8.1	53.67	0.0169	1	1	71.47	0.0482	2	2	116.88	0.1157	4	4	415	47.9	8.82
Q9CZY3	Ubiquitin-conjugating enzyme E2 variant 1 OS=Mus musculus GN=Ube2v1 PE=1 SV=1 - [UB2V1_MOUSE]	0.1156	1	1	2	2	142000000	0	1405000000							0.829	1		0.761	1		1.116	1		1.01	1		68.94	0.068	1	1		0			55.73	0.0476	1	1	147	16.3	7.96
P10107	Annexin A1 OS=Mus musculus GN=Anxa1 PE=1 SV=2 - [ANXA1_MOUSE]	0.1156	1	4	4	7	0	3604000	239900000							1.495	6	18.3	0.991	6	70	1.811	6	44.6	0.991	6	34.1		0			36.28	0.0318	1	1	162.65	0.0838	3	6	346	38.7	7.37
Q61151	Serine/threonine-protein phosphatase 2A 56 kDa regulatory subunit epsilon isoform OS=Mus musculus GN=Ppp2r5e PE=2 SV=3 - [2A5E_MOUSE]	0.1156	1	4	4	12	0	0	285200000							0.949	12	9.2	0.712	12	7.8	1.242	12	8.7	0.95	12	6.1		0				0			230.89	0.1156	4	12	467	54.7	6.95
Q9CQZ6	NADH dehydrogenase [ubiquinone] 1 beta subcomplex subunit 3 OS=Mus musculus GN=Ndufb3 PE=1 SV=1 - [NDUB3_MOUSE]	0.1154	1	2	2	12	167900000	343200000	1236000000	0.942	3	25.6	0.913	5	10.9	0.925	4	4.8	0.991	4	1.9	0.96	4	6.8	1.017	4	1.1	110.22	0.1058	1	3	179.84	0.1154	2	5	137.15	0.1154	2	4	104	11.7	9.04
Q8R3P0	Aspartoacylase OS=Mus musculus GN=Aspa PE=1 SV=2 - [ACY2_MOUSE]	0.1154	1	3	3	4	0	0	85910000							1.17	4	7.7	1.336	4	10.3	0.947	4	10.6	1.028	4	4.3		0				0			147.78	0.1154	3	4	312	35.3	6.58
Q9Z0E0	Neurochondrin OS=Mus musculus GN=Ncdn PE=1 SV=1 - [NCDN_MOUSE]	0.1152	1	8	8	27	136500000	142400000	2702000000	0.967	4	9.7	1.386	3	14.7	0.895	20	9.4	0.956	20	5.8	0.965	20	6	0.978	20	6.1	149.3	0.0274	2	4	132.7	0.0316	2	3	623.38	0.1043	7	20	729	78.8	5.54
Q5SVL6	Rap1 GTPase-activating protein 2 OS=Mus musculus GN=Rap1gap2 PE=2 SV=1 - [RPGP2_MOUSE]	0.1152	1	7	7	8	11110000	0	606100000	1.147	1					0.995	7	9.4	0.966	7	12.1	1.187	7	6.7	1.051	7	2.9	55.42	0.0183	1	1		0			219.3	0.1152	7	7	712	78.2	6.43
Q14BB9	MAP6 domain-containing protein 1 OS=Mus musculus GN=Map6d1 PE=1 SV=1 - [MA6D1_MOUSE]	0.1152	1	2	2	3	0	0	36470000							0.771	3	8.1	0.914	3	4	1.123	3	4.5	1.329	3	1.9		0				0			90.87	0.1152	2	3	191	20.4	9.88
P28738	Kinesin heavy chain isoform 5C OS=Mus musculus GN=Kif5c PE=1 SV=3 - [KIF5C_MOUSE]	0.1151	1	6	9	15	86630000	31950000	185400000							0.93	8	17.2	1.032	8	17.3	0.954	8	3.9	1.008	8	12.2	44.09	0.0073	1	1	55.14	0.0126	1	1	395.59	0.1077	8	13	956	109.2	6.19
Q80TL4	Protein KIAA1045 OS=Mus musculus GN=Kiaa1045 PE=2 SV=2 - [K1045_MOUSE]	0.115	1	4	4	16	218600000	287600000	2123000000	1.112	4	9.7	1.039	4	3	0.842	8	14.5	0.862	8	6	1.08	8	14	1.106	8	8.1	153.14	0.03	1	4	135.48	0.0775	3	4	269.6	0.115	4	8	400	45.2	5.77
Q62418	Drebrin-like protein OS=Mus musculus GN=Dbnl PE=1 SV=2 - [DBNL_MOUSE]	0.1147	1	4	4	10	112800000	53300000	357200000	1.018	3	8.1	1.356	1		0.99	6	12.6	1.021	6	8.5	1.014	6	7.1	1.091	6	7.1	113.03	0.0711	2	3	47.56	0.0252	1	1	165.09	0.0688	3	6	436	48.7	4.92
Q99P58	Ras-related protein Rab-27B OS=Mus musculus GN=Rab27b PE=1 SV=3 - [RB27B_MOUSE]	0.1147	1	2	2	2	0	14570000	33090000				0.815	1		0.919	1		0.941	1		0.99	1		0.998	1			0			47.89	0.0505	1	1	97.47	0.0642	1	1	218	24.5	5.54
O09044	Synaptosomal-associated protein 23 OS=Mus musculus GN=Snap23 PE=1 SV=1 - [SNP23_MOUSE]	0.1143	1	1	2	15	807400000	88580000	445100000							1.204	1		1.222	1		1.012	1		1.011	1		209.27	0.0476	1	7	144.27	0.0476	1	4	141.29	0.1143	2	4	210	23.2	4.98
P19001	Keratin, type I cytoskeletal 19 OS=Mus musculus GN=Krt19 PE=1 SV=1 - [K1C19_MOUSE]	0.1141	6	1	7	103	10750000000	1553000000	16590000000							2.556	1		0.735	1		3.237	1		0.915	1		1161.62	0.0422	3	59	353.86	0.062	4	14	753.01	0.0968	6	30	403	44.5	5.39
Q8BYI9	Tenascin-R OS=Mus musculus GN=Tnr PE=1 SV=2 - [TENR_MOUSE]	0.1141	1	12	12	41	30110000	29430000	1504000000	0.81	2	9.4	0.687	1		0.574	38	41.1	0.478	38	55	1.127	38	16.1	0.875	38	7.5	82.73	0.0125	2	2	44.58	0.0125	1	1	1175.48	0.1141	12	38	1358	149.5	4.94
Q9JMG7	Hepatoma-derived growth factor-related protein 3 OS=Mus musculus GN=Hdgfrp3 PE=1 SV=2 - [HDGR3_MOUSE]	0.1139	1	2	2	3	113400000	0	157200000	1.126	2	8				0.99	1		1.034	1		1.021	1		1.049	1		57.69	0.0743	1	2		0			42.16	0.0396	1	1	202	22.4	8.4
Q9D8U8	Sorting nexin-5 OS=Mus musculus GN=Snx5 PE=1 SV=1 - [SNX5_MOUSE]	0.1139	1	3	4	4	0	0	63890000							1.032	3	0.9	1.1	3	11.3	0.969	3	19.3	1.017	3	0.5		0				0			141.36	0.1139	4	4	404	46.8	6.62
Q99LB6	Methionine adenosyltransferase 2 subunit beta OS=Mus musculus GN=Mat2b PE=2 SV=1 - [MAT2B_MOUSE]	0.1138	1	2	2	2	0	0	112300000							0.945	2	13.5	0.994	2	10.7	0.996	2	14.8	1.032	2	9.4		0				0			83.48	0.1138	2	2	334	37.4	6.95
Q99KH8	Serine/threonine-protein kinase 24 OS=Mus musculus GN=Stk24 PE=1 SV=1 - [STK24_MOUSE]	0.1137	3	4	4	6	0	0	81140000							1.004	6	9.5	0.93	6	9.1	1.108	6	17	0.968	6	2.7		0				0			150.53	0.1137	4	6	431	47.9	5.43
O35955	Proteasome subunit beta type-10 OS=Mus musculus GN=Psmb10 PE=1 SV=1 - [PSB10_MOUSE]	0.1136	1	3	3	6	0	85780000	301300000				1.986	2	11	2.482	4	66.9	3.328	4	88.9	0.797	4	12.9	0.996	4	10.9		0			59.79	0.0769	2	2	107.38	0.0769	2	4	273	29	6.87
O88543	COP9 signalosome complex subunit 3 OS=Mus musculus GN=Cops3 PE=1 SV=3 - [CSN3_MOUSE]	0.1135	1	4	4	6	44740000	0	157400000	1.042	2	3.6				0.99	4	4.1	0.956	4	1.3	0.964	4	3.8	0.979	4	4.6	72.81	0.026	1	2		0			114.72	0.1135	4	4	423	47.8	6.65
Q99KB8	Hydroxyacylglutathione hydrolase, mitochondrial OS=Mus musculus GN=Hagh PE=1 SV=2 - [GLO2_MOUSE]	0.1133	1	3	3	11	477200000	43780000	400400000	1.428	4	34.6	0.872	3	2.9	1.011	4	12.8	0.987	4	10.7	1.103	4	15.6	1.026	4	9.9	100.56	0.0777	2	4	95	0.0777	2	3	112.62	0.1133	3	4	309	34.1	7.75
Q8K274	Ketosamine-3-kinase OS=Mus musculus GN=Fn3krp PE=2 SV=2 - [KT3K_MOUSE]	0.1133	1	3	3	4	0	0	241500000							0.851	4	7.4	0.963	4	5	0.914	4	1.8	1.023	4	2.2		0				0			151.21	0.1133	3	4	309	34.4	7.87
P61022	Calcineurin B homologous protein 1 OS=Mus musculus GN=Chp1 PE=1 SV=2 - [CHP1_MOUSE]	0.1128	1	2	2	2	0	0	122500000							1.101	2	17.5	1.022	2	2.6	1.039	2	4.2	0.949	2	15.8		0				0			78.92	0.1128	2	2	195	22.4	5.1
Q9DB41	Mitochondrial glutamate carrier 2 OS=Mus musculus GN=Slc25a18 PE=2 SV=4 - [GHC2_MOUSE]	0.1125	1	1	3	12	393400000	92640000	4267000000							1.081	1		1.191	1		0.831	1		0.901	1		46.44	0.0406	1	1	139.83	0.0656	2	4	213.85	0.1125	3	7	320	34.1	9.19
O54946	DnaJ homolog subfamily B member 6 OS=Mus musculus GN=Dnajb6 PE=1 SV=4 - [DNJB6_MOUSE]	0.1123	2	3	4	8	65200000	32520000	56250000				0.942	1		0.914	2	8.3	0.999	2	13.2	0.991	2	4.4	1.065	2	17.1	103.8	0.0274	1	2	93.13	0.0466	2	3	108.23	0.0932	3	3	365	39.8	9.36
P16014	Secretogranin-1 OS=Mus musculus GN=Chgb PE=1 SV=2 - [SCG1_MOUSE]	0.1123	1	6	6	18	378900000	0	0	2.297	18	37																447.29	0.1123	6	18		0				0			677	77.9	5.07
Q62426	Cystatin-B OS=Mus musculus GN=Cstb PE=1 SV=1 - [CYTB_MOUSE]	0.1122	1	1	1	1	0	0	37590000							1.11	1		1.591	1		0.757	1		1.068	1			0				0			39.78	0.1122	1	1	98	11	7.39
Q05920	Pyruvate carboxylase, mitochondrial OS=Mus musculus GN=Pc PE=1 SV=1 - [PYC_MOUSE]	0.1121	1	10	10	17	13840000	37970000	669100000	0.825	2	18.2	1.342	1		0.949	14	6.1	1.027	14	8.6	0.976	14	7.8	1.021	14	5.2	80.13	0.0204	2	2	70.06	0.0102	1	1	478.79	0.1019	9	14	1178	129.6	6.71
O88343	Electrogenic sodium bicarbonate cotransporter 1 OS=Mus musculus GN=Slc4a4 PE=1 SV=2 - [S4A4_MOUSE]	0.1121	1	9	10	23	155700000	101500000	2416000000	0.669	2	56	0.747	1		0.85	18	20.8	0.543	18	36.6	1.146	18	15.8	0.726	18	13.7	62.49	0.0287	2	2	45.08	0.0065	1	1	578.61	0.0899	9	20	1079	121.4	6.84
Q61831	Mitogen-activated protein kinase 10 OS=Mus musculus GN=Mapk10 PE=1 SV=2 - [MK10_MOUSE]	0.1121	11	5	5	6	0	0	159200000							0.849	5	13	0.886	5	17.7	1.071	5	10.2	1.127	5	9.2		0				0			177.48	0.1121	5	6	464	52.5	6.96
Q9WUD1	STIP1 homology and U box-containing protein 1 OS=Mus musculus GN=Stub1 PE=1 SV=1 - [CHIP_MOUSE]	0.1118	1	3	3	3	0	0	114100000							1.033	3	1.8	0.929	3	0.2	1.05	3	5.8	0.955	3	4.2		0				0			93.83	0.1118	3	3	304	34.9	6.01
Q61553	Fascin OS=Mus musculus GN=Fscn1 PE=1 SV=4 - [FSCN1_MOUSE]	0.1116	1	5	5	17	214800000	60400000	762500000	0.892	2	11.7	1.046	4	10.1	1.027	11	7.5	1.06	11	5.8	1.066	11	4.8	1.051	11	5	96.33	0.0446	2	2	174.5	0.0446	2	4	429.58	0.1116	5	11	493	54.5	6.89
Q62393	Tumor protein D52 OS=Mus musculus GN=Tpd52 PE=1 SV=2 - [TPD52_MOUSE]	0.1116	1	2	2	4	43650000	30130000	46650000	1.379	1		0.904	2	8.9	0.991	1		1.163	1		0.898	1		1.037	1		58.37	0.0491	1	1	101.06	0.0625	1	2	49.12	0.0625	1	1	224	24.3	4.72
Q8JZL3	Thiamine-triphosphatase OS=Mus musculus GN=Thtpa PE=1 SV=3 - [THTPA_MOUSE]	0.1116	1	2	2	2	0	0	17420000							1.01	2	2.3	1.227	2	0.6	0.864	2	8.3	1.034	2	6.6		0				0			72.64	0.1116	2	2	224	24.2	4.72
O35435	Dihydroorotate dehydrogenase (quinone), mitochondrial OS=Mus musculus GN=Dhodh PE=2 SV=2 - [PYRD_MOUSE]	0.1114	1	3	3	3	36790000	0	107500000	1.121	1					1.107	2	2.3	1.186	2	3.7	0.926	2	3.6	0.976	2	2.3	55.35	0.0456	1	1		0			63.42	0.0658	2	2	395	42.7	9.55
Q9CQB5	CDGSH iron-sulfur domain-containing protein 2 OS=Mus musculus GN=Cisd2 PE=1 SV=1 - [CISD2_MOUSE]	0.1111	1	2	2	2	0	0	63500000							1.112	2	14.6	1.349	2	2.1	0.904	2	7	1.079	2	5.4		0				0			62.94	0.1111	2	2	135	15.2	9.51
Q6P069	Sorcin OS=Mus musculus GN=Sri PE=1 SV=1 - [SORCN_MOUSE]	0.1111	1	2	2	3	0	0	305100000							1.092	3	13.5	1.41	3	8.3	0.716	3	5.1	0.963	3	5.2		0				0			119.51	0.1111	2	3	198	21.6	5.59
Q9D415	Disks large-associated protein 1 OS=Mus musculus GN=Dlgap1 PE=1 SV=3 - [DLGP1_MOUSE]	0.1109	1	9	9	16	24810000	0	1193000000	1.086	1					0.721	15	23	0.713	15	16.4	1.012	15	9.4	1.033	15	6.1	43.66	0.0101	1	1		0			491.94	0.1109	9	15	992	110.3	7.09
Q80T41	Gamma-aminobutyric acid type B receptor subunit 2 OS=Mus musculus GN=Gabbr2 PE=1 SV=2 - [GABR2_MOUSE]	0.1106	1	8	8	9	11280000	0	566800000	0.606	1					0.838	8	7.3	0.717	8	15.3	1.035	8	6.5	1.009	8	5.4	43.69	0.0106	1	1		0			302.62	0.1	7	8	940	105.6	8.72
Q60631	Growth factor receptor-bound protein 2 OS=Mus musculus GN=Grb2 PE=1 SV=1 - [GRB2_MOUSE]	0.1106	1	2	2	14	151400000	0	435500000	1.094	9	13.7				1.16	5	21.4	1.041	5	13.3	1.004	5	15	0.984	5	7.4	301.49	0.1106	2	9		0			203.91	0.1106	2	5	217	25.2	6.32
Q8C0L0	Thioredoxin-related transmembrane protein 4 OS=Mus musculus GN=Tmx4 PE=2 SV=2 - [TMX4_MOUSE]	0.1104	1	3	3	4	88650000	0	221000000	1.102	1					0.933	3	10	0.921	3	3	0.996	3	5.8	1.024	3	4.4	55.45	0.0537	1	1		0			110.37	0.1104	2	3	335	37.1	4.37
P28660	Nck-associated protein 1 OS=Mus musculus GN=Nckap1 PE=1 SV=2 - [NCKP1_MOUSE]	0.1099	1	11	11	31	41580000	0	563600000	1.221	2	28				0.991	29	10	0.855	29	7.8	1.12	29	9.2	0.945	29	6.3	88.27	0.0151	2	2		0			939.18	0.1028	10	29	1128	128.7	6.62
Q9JKK1	Syntaxin-6 OS=Mus musculus GN=Stx6 PE=1 SV=1 - [STX6_MOUSE]	0.1098	1	2	2	3	0	95090000	144400000				0.755	1		0.959	2	11.1	0.943	2	0.9	1.055	2	1.5	1.022	2	8.6		0			44.16	0.0431	1	1	81.56	0.0667	1	2	255	29	4.92
P35288	Ras-related protein Rab-23 OS=Mus musculus GN=Rab23 PE=1 SV=2 - [RAB23_MOUSE]	0.1097	1	2	2	2	0	0	102100000							1.075	2	12.3	1.08	2	21.7	0.964	2	15.6	0.953	2	18.4		0				0			85.09	0.1097	2	2	237	26.7	6.79
Q9Z2Y8	Proline synthase co-transcribed bacterial homolog protein OS=Mus musculus GN=Prosc PE=1 SV=1 - [PROSC_MOUSE]	0.1095	1	2	2	5	0	0	88620000							1.133	5	6.3	1.001	5	16.3	1.104	5	10.3	0.933	5	4.2		0				0			163.99	0.1095	2	5	274	30	8.27
Q71LX4	Talin-2 OS=Mus musculus GN=Tln2 PE=1 SV=3 - [TLN2_MOUSE]	0.1091	1	15	24	40	8383000	898600	498300000	1.048	1					0.946	20	7	0.973	20	12.3	0.992	20	8.4	1.025	20	8.1	79.83	0.0076	2	2	31.42	0.0034	1	1	1006.41	0.1091	24	37	2375	253.5	5.8
Q9CPS6	Histidine triad nucleotide-binding protein 3 OS=Mus musculus GN=Hint3 PE=2 SV=1 - [HINT3_MOUSE]	0.1091	1	1	1	1	0	0	0							1.246	1		1.056	1		1.083	1		0.903	1			0				0			36.33	0.1091	1	1	165	18.8	6.33
Q8BG32	26S proteasome non-ATPase regulatory subunit 11 OS=Mus musculus GN=Psmd11 PE=1 SV=3 - [PSD11_MOUSE]	0.109	1	5	5	7	45890000	61030000	212800000	1.154	2	16.4	1.128	1		1.033	4	4.3	1.273	4	11.2	0.888	4	5.6	1.085	4	4.4	68.79	0.0166	1	2	48.24	0.0166	1	1	167.92	0.0924	4	4	422	47.4	6.48
O89051	Integral membrane protein 2B OS=Mus musculus GN=Itm2b PE=2 SV=1 - [ITM2B_MOUSE]	0.109	1	2	2	2	0	0	355000000							1.08	2	3.3	1.172	2	17	0.924	2	11.5	0.987	2	2.2		0				0			84.22	0.109	2	2	266	30.2	5.3
Q8BSZ2	AP-3 complex subunit sigma-2 OS=Mus musculus GN=Ap3s2 PE=1 SV=1 - [AP3S2_MOUSE]	0.1088	1	2	2	2	9580000	0	7110000	0.821	1					0.921	1		1.087	1		0.878	1		1.02	1		43.77	0.0518	1	1		0			39.86	0.057	1	1	193	22	5.22
Q9R0N5	Synaptotagmin-5 OS=Mus musculus GN=Syt5 PE=1 SV=1 - [SYT5_MOUSE]	0.1088	1	2	5	29	542900000	337300000	7564000000				0.949	1		1.174	1		0.985	1		1.131	1		0.934	1		80.46	0.0311	1	2	419.97	0.0855	4	14	321.2	0.0751	4	13	386	43.1	9.6
Q9DCR2	AP-3 complex subunit sigma-1 OS=Mus musculus GN=Ap3s1 PE=1 SV=2 - [AP3S1_MOUSE]	0.1088	1	2	2	4	0	48610000	144400000				1.004	1		1.167	3	12.9	1.124	3	20.6	1.174	3	11.2	0.954	3	0.3		0			53.25	0.057	1	1	123.23	0.1088	2	3	193	21.7	5.39
Q8BVQ5	Protein phosphatase methylesterase 1 OS=Mus musculus GN=Ppme1 PE=1 SV=5 - [PPME1_MOUSE]	0.1088	1	3	3	4	0	45570000	53890000				0.925	1		0.872	3	11.1	1.021	3	5.1	1.085	3	2.3	1.182	3	10.7		0			42.96	0.0466	1	1	106.19	0.0622	2	3	386	42.2	5.97
P97372	Proteasome activator complex subunit 2 OS=Mus musculus GN=Psme2 PE=2 SV=4 - [PSME2_MOUSE]	0.1088	1	2	2	2	0	0	32560000							2.718	2	17.2	2.971	2	13.4	0.923	2	44.2	0.993	2	11.8		0				0			99.82	0.1088	2	2	239	27	5.76
O35382	Exocyst complex component 4 OS=Mus musculus GN=Exoc4 PE=1 SV=2 - [EXOC4_MOUSE]	0.1087	1	9	9	11	0	0	155400000							0.964	11	11.1	1.049	11	17	0.948	11	14.3	1.022	11	4.7		0				0			339.28	0.1087	9	11	975	110.5	6.49
P23927	Alpha-crystallin B chain OS=Mus musculus GN=Cryab PE=1 SV=2 - [CRYAB_MOUSE]	0.1086	1	2	2	3	0	0	133300000							0.758	3	23.3	0.881	3	5.9	0.844	3	22.2	1.012	3	2.2		0				0			112.03	0.1086	2	3	175	20.1	7.33
O35639	Annexin A3 OS=Mus musculus GN=Anxa3 PE=1 SV=4 - [ANXA3_MOUSE]	0.1084	1	2	2	2	0	0	54120000							1.33	2	9.2	1.569	2	7.4	0.845	2	4.9	0.982	2	3.1		0				0			70.62	0.1084	2	2	323	36.4	5.76
Q5RJI5	Serine/threonine-protein kinase BRSK1 OS=Mus musculus GN=Brsk1 PE=1 SV=1 - [BRSK1_MOUSE]	0.108	1	6	6	6	29430000	0	89660000	0.86	1					0.884	5	9.7	0.871	5	2.9	1.034	5	3.8	1.055	5	2.3	44.08	0.0129	1	1		0			144.66	0.0951	5	5	778	85.1	9.32
O70252	Heme oxygenase 2 OS=Mus musculus GN=Hmox2 PE=2 SV=1 - [HMOX2_MOUSE]	0.1079	1	3	3	6	40500000	27130000	177000000	1.164	1		1.108	1		1.074	4	7.7	1.185	4	1.5	0.947	4	3.9	1.054	4	2.7	54.99	0.0413	1	1	43.83	0.0286	1	1	113.59	0.0667	2	4	315	35.7	5.87
Q9D428	Golgin subfamily A member 7B OS=Mus musculus GN=GOLGA7B PE=1 SV=1 - [GOG7B_MOUSE]	0.1078	2	2	2	2	0	0	315100000							1.113	2	79.7	0.844	2	24.5	1.441	2	117.9	1.076	2	0.9		0				0			62.93	0.1078	2	2	167	18.3	6.01
Q9D6Y7	Mitochondrial peptide methionine sulfoxide reductase OS=Mus musculus GN=Msra PE=1 SV=1 - [MSRA_MOUSE]	0.1073	1	2	2	2	0	0	61980000							1.043	2	6.2	1.095	2	10.5	0.94	2	8.2	0.971	2	8.5		0				0			63.34	0.1073	2	2	233	26	8.41
Q9DCS3	Trans-2-enoyl-CoA reductase, mitochondrial OS=Mus musculus GN=Mecr PE=1 SV=2 - [MECR_MOUSE]	0.1072	1	3	3	4	0	14550000	30580000				1.241	1		0.927	3	3.2	0.827	3	8.3	1.081	3	6.2	0.963	3	1.7		0			48.86	0.0241	1	1	97.08	0.1072	3	3	373	40.3	9.07
Q8C0J2	Autophagy-related protein 16-1 OS=Mus musculus GN=Atg16l1 PE=1 SV=1 - [A16L1_MOUSE]	0.1071	1	8	8	59	0	595000000	0																				0			1881.85	0.1071	8	59		0			607	68.1	6.38
O88696	Putative ATP-dependent Clp protease proteolytic subunit, mitochondrial OS=Mus musculus GN=Clpp PE=1 SV=1 - [CLPP_MOUSE]	0.1066	1	2	2	2	78240000	0	42430000	1.349	1					1.102	1		1.144	1		0.838	1		0.857	1		47.72	0.0662	1	1		0			41.18	0.0404	1	1	272	29.8	7.47
Q9EQ20	Methylmalonate-semialdehyde dehydrogenase [acylating], mitochondrial OS=Mus musculus GN=Aldh6a1 PE=1 SV=1 - [MMSA_MOUSE]	0.1065	1	5	5	10	44280000	57410000	343000000	1.142	2	3.1	1.069	1		0.883	7	12.7	0.884	7	10.9	0.954	7	18.9	0.972	7	8	65.81	0.0299	2	2	66.46	0.0374	1	1	216.46	0.0916	4	7	535	57.9	8.07
P31230	Aminoacyl tRNA synthase complex-interacting multifunctional protein 1 OS=Mus musculus GN=Aimp1 PE=1 SV=2 - [AIMP1_MOUSE]	0.1065	1	2	2	2	0	0	65910000							1.084	2	5.9	0.942	2	10.3	1.061	2	8.9	0.908	2	7.3		0				0			56.88	0.1065	2	2	310	34	8.35
Q8R164	Valacyclovir hydrolase OS=Mus musculus GN=Bphl PE=1 SV=1 - [BPHL_MOUSE]	0.1065	1	2	2	2	0	0	72550000							0.975	2	16.4	0.864	2	10.1	1.028	2	1.4	0.897	2	25.3		0				0			62.94	0.1065	2	2	291	32.8	8.94
P01631	Ig kappa chain V-II region 26-10 OS=Mus musculus PE=1 SV=1 - [KV2A7_MOUSE]	0.1062	3	2	2	5	0	108400000	0																				0			82.24	0.1062	2	5		0			113	12.3	8.88
Q9QZX7	Serine racemase OS=Mus musculus GN=Srr PE=1 SV=1 - [SRR_MOUSE]	0.1062	1	2	2	4	0	0	255400000							0.975	4	12.2	0.853	4	10.4	1.186	4	3	0.957	4	3.3		0				0			110.59	0.1062	2	4	339	36.3	6.02
Q2PFD7	PH and SEC7 domain-containing protein 3 OS=Mus musculus GN=Psd3 PE=1 SV=2 - [PSD3_MOUSE]	0.1061	1	11	11	15	59870000	112500000	443800000	0.95	3	4.4	0.726	2	4.5	0.857	10	6.3	0.883	10	15	1.085	10	10.8	1.063	10	7.2	88.93	0.0241	3	3	62.63	0.0212	2	2	221.6	0.0964	9	10	1037	114.7	6.24
Q99PL5	Ribosome-binding protein 1 OS=Mus musculus GN=Rrbp1 PE=1 SV=2 - [RRBP1_MOUSE]	0.1059	1	6	6	8	24570000	0	50270000	1.586	2	53.8				1.472	6	9.2	1.635	6	14.3	0.931	6	6.2	1.037	6	4	58.37	0.0754	2	2		0			244.71	0.0374	5	6	1605	172.8	9.33
O70166	Stathmin-3 OS=Mus musculus GN=Stmn3 PE=1 SV=1 - [STMN3_MOUSE]	0.1056	1	2	2	2	0	3577000	155200000				1.02	1		0.99	1		1.07	1		1.003	1		1.067	1			0			41.02	0.05	1	1	34.81	0.0556	1	1	180	20.9	7.49
P62918	60S ribosomal protein L8 OS=Mus musculus GN=Rpl8 PE=2 SV=2 - [RL8_MOUSE]	0.1051	1	2	2	10	229200000	120300000	1292000000	1.049	5	14.8	0.851	1		1.247	4	4.1	1.23	4	8.1	0.89	4	5.9	0.922	4	5.8	176.47	0.0428	1	5	51.89	0.0428	1	1	102.68	0.1051	2	4	257	28	11.03
Q9D1D4	Transmembrane emp24 domain-containing protein 10 OS=Mus musculus GN=Tmed10 PE=2 SV=1 - [TMEDA_MOUSE]	0.105	1	2	2	4	0	0	376500000							1.078	4	9.1	1.355	4	7.8	0.89	4	1.6	1.098	4	8		0				0			122.69	0.105	2	4	219	24.9	6.7
Q8BGZ1	Hippocalcin-like protein 4 OS=Mus musculus GN=Hpcal4 PE=2 SV=3 - [HPCL4_MOUSE]	0.1047	1	1	2	21	920100000	141500000	2063000000				0.894	1		0.808	1		0.76	1		1.127	1		1.044	1		257.96	0.0471	1	8	200.13	0.1047	2	4	393.48	0.1047	2	9	191	22.2	4.89
P56391	Cytochrome c oxidase subunit 6B1 OS=Mus musculus GN=Cox6b1 PE=1 SV=2 - [CX6B1_MOUSE]	0.1047	1	1	1	2	0	0	53730000							0.855	2	2.2	1.229	2	8.6	0.657	2	7.7	0.93	2	3.1		0				0			80.63	0.1047	1	2	86	10.1	8.72
P20491	High affinity immunoglobulin epsilon receptor subunit gamma OS=Mus musculus GN=Fcer1g PE=1 SV=1 - [FCERG_MOUSE]	0.1047	1	1	1	1	0	0	21290000							1.758	1		3.676	1		0.541	1		1.113	1			0				0			53.28	0.1047	1	1	86	9.6	7.97
Q9D6E4	Tetratricopeptide repeat protein 9B OS=Mus musculus GN=Ttc9b PE=2 SV=1 - [TTC9B_MOUSE]	0.1046	1	1	1	1	0	0	80070000							0.871	1		0.988	1		0.863	1		0.964	1			0				0			70.59	0.1046	1	1	239	25.9	9.48
P16054	Protein kinase C epsilon type OS=Mus musculus GN=Prkce PE=1 SV=1 - [KPCE_MOUSE]	0.1045	3	4	5	7	0	0	207000000							1.013	4	10.3	0.875	4	12.7	1.147	4	16.7	1.012	4	2.1		0				0			199.32	0.1045	5	7	737	83.5	7.03
P14148	60S ribosomal protein L7 OS=Mus musculus GN=Rpl7 PE=2 SV=2 - [RL7_MOUSE]	0.1037	1	3	3	7	132300000	0	666600000	1.885	5	9.4				1.286	2	1.8	1.444	2	8	0.798	2	3.1	0.882	2	3.1	122.53	0.063	2	5		0			71.78	0.0741	2	2	270	31.4	10.89
P32037	Solute carrier family 2, facilitated glucose transporter member 3 OS=Mus musculus GN=Slc2a3 PE=1 SV=1 - [GTR3_MOUSE]	0.1034	1	6	6	10	59960000	0	690500000	1.029	3	29.6				0.927	7	32.1	0.768	7	22.3	1.133	7	13.9	0.986	7	7.7	100.57	0.0446	3	3		0			232.52	0.0832	5	7	493	53.4	4.98
Q9CPR4	60S ribosomal protein L17 OS=Mus musculus GN=Rpl17 PE=2 SV=3 - [RL17_MOUSE]	0.1033	1	2	2	3	17020000	0	211300000	1.173	1					1.117	2	22	1.397	2	11.4	0.886	2	1.9	1.091	2	8.5	53.94	0.0489	1	1		0			108.61	0.1033	2	2	184	21.4	10.18
Q8C163	Nuclease EXOG, mitochondrial OS=Mus musculus GN=Exog PE=2 SV=1 - [EXOG_MOUSE]	0.1033	3	4	4	8	0	50390000	161200000				0.845	1		1.093	7	5.4	0.882	7	9.4	1.118	7	6.9	0.907	7	9.3		0			37.31	0.0163	1	1	166.33	0.1033	4	7	368	41.4	8.12
Q8BJI1	Sodium-dependent neutral amino acid transporter SLC6A17 OS=Mus musculus GN=Slc6a17 PE=1 SV=1 - [S6A17_MOUSE]	0.1032	1	7	7	12	113800000	0	361200000	0.952	3	2.5				0.986	9	15.4	0.811	9	17.2	1.238	9	6.6	1.021	9	9.3	125.39	0.0165	1	3		0			310.36	0.1032	7	9	727	81	6.23
P56812	Programmed cell death protein 5 OS=Mus musculus GN=Pdcd5 PE=1 SV=3 - [PDCD5_MOUSE]	0.1032	1	1	1	1	0	0	6396000							1.174	1		0.972	1		1.103	1		0.9	1			0				0			38.79	0.1032	1	1	126	14.3	5.68
O35621	Phosphomannomutase 1 OS=Mus musculus GN=Pmm1 PE=1 SV=1 - [PMM1_MOUSE]	0.1031	1	2	2	2	0	0	94940000	0.969	1					0.994	1		1.076	1		0.921	1		0.981	1		52.69	0.0534	1	1		0			70.23	0.0496	1	1	262	29.8	5.47
P29387	Guanine nucleotide-binding protein subunit beta-4 OS=Mus musculus GN=Gnb4 PE=2 SV=4 - [GBB4_MOUSE]	0.1029	1	1	3	15	696500000	235900000	3363000000							0.752	1		1.018	1		0.879	1		1.171	1		183.08	0.0294	1	5	79.49	0.0294	1	2	292.94	0.1029	3	8	340	37.4	6.16
P18572	Basigin OS=Mus musculus GN=Bsg PE=1 SV=2 - [BASI_MOUSE]	0.1028	1	4	4	23	158200000	782700000	3386000000	1.21	6	5.2	0.817	5	0.9	0.981	12	9.7	1.382	12	12.6	0.758	12	7.1	1.047	12	3.4	190.38	0.0823	3	6	162.12	0.0591	2	5	393.66	0.1028	4	12	389	42.4	5.85
Q9EQF6	Dihydropyrimidinase-related protein 5 OS=Mus musculus GN=Dpysl5 PE=1 SV=1 - [DPYL5_MOUSE]	0.1028	1	7	7	8	97590000	107400000	685300000	0.848	1		0.917	2	16.4	1.017	5	6	0.956	5	5	0.991	5	14.3	0.894	5	2.3	48.16	0.0266	1	1	62.95	0.0248	2	2	133.71	0.078	4	5	564	61.5	7.09
Q99M71	Mammalian ependymin-related protein 1 OS=Mus musculus GN=Epdr1 PE=2 SV=1 - [EPDR1_MOUSE]	0.1027	1	2	2	5	265000000	164200000	666300000	0.972	2	10.4	0.606	1		0.716	2	1.1	0.872	2	8.1	0.896	2	6.6	1.075	2	2.6	83.19	0.0491	1	2	51.76	0.0491	1	1	84.35	0.1027	2	2	224	25.5	7.58
Q3UV17	Keratin, type II cytoskeletal 2 oral OS=Mus musculus GN=Krt76 PE=2 SV=1 - [K22O_MOUSE]	0.1027	2	3	10	151	18210000000	5152000000	16340000000	2.269	41	20.8	0.474	18	16.8	0.886	24	16.9	1.347	24	14.4	0.655	24	31.5	0.944	24	7.6	1759.22	0.0572	5	86	512.98	0.0421	4	22	1006.68	0.101	9	43	594	62.8	8.43
A2AJA9	Uncharacterized protein C9orf172 homolog OS=Mus musculus GN=Gm996 PE=1 SV=1 - [CI172_MOUSE]	0.1027	1	8	8	11	0	0	243200000							0.755	11	19.3	0.793	11	19	0.956	11	9.3	1.032	11	6.6		0				0			364.41	0.1027	8	11	974	107.1	9.11
Q3UTJ2	Sorbin and SH3 domain-containing protein 2 OS=Mus musculus GN=Sorbs2 PE=1 SV=2 - [SRBS2_MOUSE]	0.1025	11	9	10	15	0	0	240200000							0.864	11	17.1	0.886	11	18.2	1.051	11	9.2	1.093	11	14.1		0				0			372.68	0.1025	10	15	1180	132.3	8.53
Q3TY60	Protein FAM131B OS=Mus musculus GN=Fam131b PE=1 SV=1 - [F131B_MOUSE]	0.1024	1	4	4	6	28350000	0	75580000	0.961	2	22.1				0.886	4	3.4	0.95	4	2.4	0.937	4	2.9	0.991	4	1.6	63.89	0.0602	2	2		0			120.94	0.0813	3	4	332	35.9	4.45
Q9R1P1	Proteasome subunit beta type-3 OS=Mus musculus GN=Psmb3 PE=1 SV=1 - [PSB3_MOUSE]	0.1024	1	2	2	4	0	0	397200000							1.345	4	19.7	1.322	4	17	0.985	4	3.7	0.931	4	2.9		0				0			111.46	0.1024	2	4	205	22.9	6.55
Q9R0N3	Synaptotagmin-11 OS=Mus musculus GN=Syt11 PE=1 SV=2 - [SYT11_MOUSE]	0.1023	1	4	4	5	0	0	60420000							0.972	5	1.6	0.973	5	4.1	0.993	5	4.4	1.025	5	6.8		0				0			151.93	0.1023	4	5	430	48.3	9.11
Q8BH66	Atlastin-1 OS=Mus musculus GN=Atl1 PE=1 SV=1 - [ATLA1_MOUSE]	0.1022	1	3	5	12	78070000	0	244900000	1.027	2	6.1				0.953	6	17.4	1.042	6	12.4	1.034	6	5.7	1.084	6	12.8	99.37	0.0556	3	3		0			279.91	0.0824	4	9	558	63.3	6.49
Q63932	Dual specificity mitogen-activated protein kinase kinase 2 OS=Mus musculus GN=Map2k2 PE=1 SV=2 - [MP2K2_MOUSE]	0.1022	1	1	4	14	0	95650000	913800000							1.075	1		0.967	1		1.1	1		0.974	1		58.32	0.02	1	1	94.99	0.0499	2	3	234.45	0.1022	4	10	401	44.4	7.05
Q9Z0Y1	Dynactin subunit 3 OS=Mus musculus GN=Dctn3 PE=2 SV=2 - [DCTN3_MOUSE]	0.1022	1	2	2	2	0	0	166300000							0.93	2	31.1	1.105	2	34.1	0.866	2	9.9	1.012	2	7.2		0				0			64.35	0.1022	2	2	186	21	6.06
P23242	Gap junction alpha-1 protein OS=Mus musculus GN=Gja1 PE=1 SV=2 - [CXA1_MOUSE]	0.1021	1	3	3	23	88860000	84910000	2679000000	1.373	4	3.1	0.855	2	11.8	1.056	17	5.1	0.947	17	7.2	0.871	17	17.5	0.839	17	11.7	141.42	0.0759	2	4	118.15	0.0759	2	2	712.97	0.1021	3	17	382	43	8.76
Q3UJU9	Regulator of microtubule dynamics protein 3 OS=Mus musculus GN=Rmdn3 PE=1 SV=2 - [RMD3_MOUSE]	0.1021	1	3	3	3	0	0	112200000							1.089	3	14.8	1.034	3	0.8	1.068	3	14.1	0.998	3	1.5		0				0			94.34	0.1021	3	3	470	52	5.21
Q61036	Serine/threonine-protein kinase PAK 3 OS=Mus musculus GN=Pak3 PE=1 SV=2 - [PAK3_MOUSE]	0.102	1	1	6	14	119700000	136900000	591800000	0.986	1																	145.89	0.0322	2	5	57.53	0.0161	1	1	226.83	0.0859	5	8	559	62.4	5.4
P98086	Complement C1q subcomponent subunit A OS=Mus musculus GN=C1qa PE=1 SV=2 - [C1QA_MOUSE]	0.102	1	2	2	2	0	0	204900000							2.092	2	41.3	2.761	2	58.1	0.774	2	23.9	1.005	2	9.4		0				0			84.07	0.102	2	2	245	26	9.11
Q8R3S6	Exocyst complex component 1 OS=Mus musculus GN=Exoc1 PE=1 SV=4 - [EXOC1_MOUSE]	0.1018	1	6	6	7	0	0	124600000							1.04	7	16	0.989	7	9.2	1.055	7	15.6	1.062	7	5.6		0				0			238.81	0.1018	6	7	894	101.8	6.52
Q6NXK7	Inactive dipeptidyl peptidase 10 OS=Mus musculus GN=Dpp10 PE=2 SV=1 - [DPP10_MOUSE]	0.1016	1	8	10	23	41700000	64330000	840900000	0.782	3	1.2	0.858	3	9.1	0.755	15	11.1	0.668	15	23.1	1.153	15	9.5	1.004	15	14.5	90.59	0.0201	2	3	77.65	0.0314	3	3	509.37	0.1016	9	17	797	90.8	6.48
Q8R550	SH3 domain-containing kinase-binding protein 1 OS=Mus musculus GN=Sh3kbp1 PE=1 SV=1 - [SH3K1_MOUSE]	0.1016	1	6	6	7	0	0	167500000							1.02	7	6.4	0.91	7	16.1	1.051	7	6.6	0.97	7	7.9		0				0			164.99	0.1016	6	7	709	78.1	7.55
Q8BHJ7	Gamma-aminobutyric acid receptor subunit alpha-5 OS=Mus musculus GN=Gabra5 PE=1 SV=1 - [GBRA5_MOUSE]	0.1015	1	3	4	12	99800000	137000000	927700000							0.758	3	4.8	0.795	3	9	0.946	3	4.7	1.024	3	6.2	110.44	0.0216	1	3	58.12	0.0216	1	1	240.3	0.1015	4	8	463	52.2	9.01
P97797	Tyrosine-protein phosphatase non-receptor type substrate 1 OS=Mus musculus GN=Sirpa PE=1 SV=1 - [SHPS1_MOUSE]	0.1014	1	4	4	9	82730000	0	1107000000	1.219	2	3.9				0.74	7	21.5	0.839	7	3.9	1.18	7	21.2	1.061	7	11.8	82.48	0.0741	2	2		0			209.53	0.1014	4	7	513	56.4	8.15
P08905	Lysozyme C-2 OS=Mus musculus GN=Lyz2 PE=1 SV=2 - [LYZ2_MOUSE]	0.1014	1	1	1	2	0	0	127100000							1.324	2	11.9	2.189	2	11.2	0.608	2	6.9	0.99	2	7.6		0				0			85.63	0.1014	1	2	148	16.7	8.81
O88531	Palmitoyl-protein thioesterase 1 OS=Mus musculus GN=Ppt1 PE=2 SV=2 - [PPT1_MOUSE]	0.1013	1	4	4	13	108600000	30730000	543100000	1.723	1		0.914	1		0.926	11	6.9	1.348	11	15.5	0.618	11	9.1	0.998	11	4.6	43.43	0.0196	1	1	38.8	0.049	1	1	317.16	0.1013	4	11	306	34.5	8
Q9JM76	Actin-related protein 2/3 complex subunit 3 OS=Mus musculus GN=Arpc3 PE=1 SV=3 - [ARPC3_MOUSE]	0.1011	1	2	2	8	0	160400000	1587000000				1.053	2	1.6	0.972	6	6.7	1.051	6	5.1	0.965	6	5.5	1.007	6	4.6		0			67.72	0.0618	1	2	198.21	0.1011	2	6	178	20.5	8.59
Q61548	Clathrin coat assembly protein AP180 OS=Mus musculus GN=Snap91 PE=1 SV=1 - [AP180_MOUSE]	0.101	1	7	8	36	271800000	189600000	3491000000	1.107	10	10.3	0.892	7	9	1.021	17	6.5	0.998	17	10.6	1.062	17	10	1.095	17	3.7	346.41	0.0511	4	10	324.63	0.0277	2	7	662.61	0.0733	6	19	901	91.8	4.88
O35459	Delta(3,5)-Delta(2,4)-dienoyl-CoA isomerase, mitochondrial OS=Mus musculus GN=Ech1 PE=1 SV=1 - [ECH1_MOUSE]	0.1009	1	3	3	3	0	0	77240000							1.082	3	12	0.972	3	26.8	1.106	3	27.6	0.978	3	7.1		0				0			97.31	0.1009	3	3	327	36.1	7.71
P70452	Syntaxin-4 OS=Mus musculus GN=Stx4 PE=1 SV=1 - [STX4_MOUSE]	0.1007	1	2	2	2	0	0	61610000							1.136	2	23.4	1.459	2	0.8	0.811	2	13.1	1.026	2	9.2		0				0			70.34	0.1007	2	2	298	34.1	6.14
Q9WV85	Nucleoside diphosphate kinase 3 OS=Mus musculus GN=Nme3 PE=2 SV=3 - [NDK3_MOUSE]	0.1006	1	1	1	1	0	0	128800000							1.049	1		1.076	1		0.99	1		0.999	1			0				0			45.18	0.1006	1	1	169	19.1	6.68
Q62283	Tetraspanin-7 OS=Mus musculus GN=Tspan7 PE=2 SV=2 - [TSN7_MOUSE]	0.1004	1	2	2	4	0	0	204200000							0.569	4	40.1	0.64	4	27.9	0.99	4	6.4	1.098	4	16		0				0			174.7	0.1004	2	4	249	27.5	7.2
Q8BPN8	DmX-like protein 2 OS=Mus musculus GN=Dmxl2 PE=1 SV=3 - [DMXL2_MOUSE]	0.1003	2	25	25	38	72960000	51700000	526500000	0.749	8	9.3	1.298	2	0.5	0.985	28	11.4	0.917	28	10	1.056	28	11.8	1.006	28	8.7	233.82	0.0257	7	8	74.45	0.0059	2	2	847.68	0.0808	20	28	3032	338	6.42
O35495	Cyclin-dependent kinase 14 OS=Mus musculus GN=Cdk14 PE=2 SV=2 - [CDK14_MOUSE]	0.1002	19	3	4	6	0	0	497400000							1.077	5	15	0.787	5	3.7	1.218	5	12.2	0.955	5	16.5		0				0			171.99	0.1002	4	6	469	53	8.92
Q8BJ42	Disks large-associated protein 2 OS=Mus musculus GN=Dlgap2 PE=1 SV=2 - [DLGP2_MOUSE]	0.1001	1	7	7	11	0	0	276200000							0.602	11	24.3	0.73	11	13.6	1.047	11	9.7	1.197	11	9.6		0				0			415.32	0.1001	7	11	1059	119	6.81
O08529	Calpain-2 catalytic subunit OS=Mus musculus GN=Capn2 PE=2 SV=4 - [CAN2_MOUSE]	0.1	1	6	6	7	29310000	0	139800000	1.095	2	4.6				1.175	5	11.6	1.328	5	19.6	0.907	5	5.8	0.971	5	4.8	56.1	0.0229	2	2		0			201.57	0.0886	5	5	700	79.8	4.96
Q8VHH5	Arf-GAP with GTPase, ANK repeat and PH domain-containing protein 3 OS=Mus musculus GN=Agap3 PE=1 SV=1 - [AGAP3_MOUSE]	0.1	1	7	9	13	0	18610000	411800000				0.976	1		0.987	10	10.4	0.897	10	3.6	1.088	10	10.4	1.014	10	6.1		0			40.87	0.0165	1	1	362.75	0.1	9	12	910	97.9	7.75
Q61768	Kinesin-1 heavy chain OS=Mus musculus GN=Kif5b PE=1 SV=3 - [KINH_MOUSE]	0.0997	1	5	8	12	86630000	31950000	173500000							1.049	5	12.9	1.221	5	23.8	0.968	5	3.7	0.993	5	5.1	44.09	0.0073	1	1	55.14	0.0125	1	1	360.66	0.0924	7	10	963	109.5	6.44
Q9R1P0	Proteasome subunit alpha type-4 OS=Mus musculus GN=Psma4 PE=1 SV=1 - [PSA4_MOUSE]	0.0996	1	3	3	7	60990000	25310000	89060000	1.481	1		1.078	1		1.111	5	15.9	1.405	5	3.1	0.918	5	10.4	1.057	5	4	50.21	0.0307	1	1	40.07	0.0307	1	1	155.12	0.0996	3	5	261	29.5	7.72
Q62443	Neuronal pentraxin-1 OS=Mus musculus GN=Nptx1 PE=2 SV=1 - [NPTX1_MOUSE]	0.0995	1	4	4	8	91430000	0	221300000	1.13	4	6.6				0.883	4	0.5	1	4	18.1	0.974	4	20.3	1.034	4	5.1	109.53	0.0185	1	4		0			108.7	0.0995	4	4	432	47.1	6.44
Q80X80	C2 domain-containing protein 2-like OS=Mus musculus GN=C2cd2l PE=1 SV=3 - [C2C2L_MOUSE]	0.0992	1	4	4	6	34790000	0	239600000	0.862	1					0.933	5	15.8	0.992	5	8.9	0.987	5	6.2	1.043	5	8.8	40.42	0.0142	1	1		0			120.3	0.0992	4	5	706	76.3	7.21
Q8BMK4	Cytoskeleton-associated protein 4 OS=Mus musculus GN=Ckap4 PE=2 SV=2 - [CKAP4_MOUSE]	0.0991	1	5	5	7	0	0	103500000							1.262	7	13.8	1.395	7	12.4	0.888	7	21.4	0.961	7	9.2		0				0			227.59	0.0991	5	7	575	63.7	5.64
P0C7L0	WAS/WASL-interacting protein family member 3 OS=Mus musculus GN=Wipf3 PE=1 SV=1 - [WIPF3_MOUSE]	0.099	1	4	4	13	75490000	37710000	215200000	1.043	5	6.1	0.663	1		1.129	7	16.8	1.029	7	9.5	1.072	7	17.7	0.972	7	5.6	172.68	0.0639	3	5	40.13	0.0186	1	1	264.84	0.099	4	7	485	49.4	10.18
Q7TQ95	Protein lunapark OS=Mus musculus GN=Lnp PE=1 SV=1 - [LNP_MOUSE]	0.0988	1	2	2	2	0	0	44200000							0.815	2	3.1	0.851	2	3.6	1.021	2	2.2	1.049	2	1.7		0				0			64.5	0.0988	2	2	425	47.5	5.27
Q8BXZ1	Protein disulfide-isomerase TMX3 OS=Mus musculus GN=Tmx3 PE=1 SV=2 - [TMX3_MOUSE]	0.0987	2	2	3	3	0	0	295200000							1.072	2	19.1	1.174	2	4.2	0.976	2	12.5	1.052	2	10.7		0				0			88.95	0.0987	3	3	456	51.8	5.16
P34022	Ran-specific GTPase-activating protein OS=Mus musculus GN=Ranbp1 PE=1 SV=2 - [RANG_MOUSE]	0.0985	1	2	2	3	43790000	0	160300000	1.38	1					0.99	2	18.8	1.236	2	1.3	0.931	2	11.5	1.144	2	5.9	47.42	0.0542	1	1		0			86.62	0.0443	1	2	203	23.6	5.22
Q9WUA2	Phenylalanine--tRNA ligase beta subunit OS=Mus musculus GN=Farsb PE=2 SV=2 - [SYFB_MOUSE]	0.0985	1	6	6	7	0	0	251100000							1.007	7	17	1.044	7	9.7	0.897	7	15.1	0.956	7	8.1		0				0			200.99	0.0985	6	7	589	65.7	7.12
Q08093	Calponin-2 OS=Mus musculus GN=Cnn2 PE=2 SV=1 - [CNN2_MOUSE]	0.0984	1	2	3	4	0	0	107800000							1.351	3	2.7	0.813	3	13.1	1.517	3	23.8	0.951	3	2.1		0				0			125.67	0.0984	3	4	305	33.1	7.62
Q8VCD6	Receptor expression-enhancing protein 2 OS=Mus musculus GN=Reep2 PE=2 SV=2 - [REEP2_MOUSE]	0.0984	1	2	2	2	0	0	84230000							0.945	2	4.9	0.969	2	0.3	1.01	2	4.3	1.019	2	0.4		0				0			63.49	0.0984	2	2	254	28.4	9.41
P47738	Aldehyde dehydrogenase, mitochondrial OS=Mus musculus GN=Aldh2 PE=1 SV=1 - [ALDH2_MOUSE]	0.0983	3	3	5	14	20970000	60580000	582000000							0.906	5	9.7	0.913	5	5.3	1.016	5	7.4	0.956	5	5.2	49.85	0.0154	1	1	49.58	0.0154	1	1	344.88	0.0983	5	12	519	56.5	7.62
Q7TMB8	Cytoplasmic FMR1-interacting protein 1 OS=Mus musculus GN=Cyfip1 PE=1 SV=1 - [CYFP1_MOUSE]	0.0982	1	3	12	31	232800000	0	1875000000							0.981	4	4.1	1.148	4	2.8	0.819	4	5.6	0.921	4	3.9	162.28	0.0176	2	7		0			595.73	0.0982	12	24	1253	145.1	6.9
Q8BWG8	Beta-arrestin-1 OS=Mus musculus GN=Arrb1 PE=1 SV=1 - [ARRB1_MOUSE]	0.0981	2	3	3	3	0	0	271400000							1.093	3	6.3	1.081	3	26.7	1.051	3	24.5	1.023	3	7.6		0				0			96.17	0.0981	3	3	418	46.9	6.28
Q8BK63	Casein kinase I isoform alpha OS=Mus musculus GN=Csnk1a1 PE=2 SV=2 - [KC1A_MOUSE]	0.0979	1	2	2	3	0	0	48590000							1.086	3	3.9	0.912	3	12.9	1.187	3	8.8	1.042	3	10.5		0				0			105.73	0.0979	2	3	337	38.9	9.57
O70251	Elongation factor 1-beta OS=Mus musculus GN=Eef1b PE=1 SV=5 - [EF1B_MOUSE]	0.0978	1	2	2	3	11450000	0	577000000	1.12	1					0.908	2	16.7	0.936	2	0.2	0.965	2	11.7	0.98	2	4.7	48.68	0.0578	1	1		0			71.46	0.04	1	2	225	24.7	4.69
Q9JHW2	Omega-amidase NIT2 OS=Mus musculus GN=Nit2 PE=1 SV=1 - [NIT2_MOUSE]	0.0978	1	3	3	4	0	0	55460000							0.982	4	2.4	1.072	4	7.3	1.002	4	6	1.075	4	2		0				0			195.18	0.0978	3	4	276	30.5	6.9
Q8R4N0	Citrate lyase subunit beta-like protein, mitochondrial OS=Mus musculus GN=Clybl PE=1 SV=2 - [CLYBL_MOUSE]	0.0976	1	3	3	5	9651000	0	100200000	1.126	1		1.088	1		1.006	3	15.3	1.188	3	2.1	0.895	3	5.8	0.979	3	6.6	67.05	0.0296	1	1	55.86	0.0296	1	1	116.62	0.0976	3	3	338	37.5	8.54
Q9Z0P5	Twinfilin-2 OS=Mus musculus GN=Twf2 PE=1 SV=1 - [TWF2_MOUSE]	0.0974	1	2	3	7	73200000	0	121100000	0.868	1					1.032	4	2	1.005	4	3.4	1.076	4	5.1	1.087	4	6.9	51.06	0.0544	1	1		0			168.78	0.0974	3	6	349	39.4	6.8
P62827	GTP-binding nuclear protein Ran OS=Mus musculus GN=Ran PE=1 SV=3 - [RAN_MOUSE]	0.0972	1	2	2	8	263700000	199800000	363600000	0.977	3	1.6	1.076	3	2.5	0.91	2	6.7	0.936	2	4.7	1.059	2	10.3	1.072	2	1.1	119.96	0.0509	1	3	100.45	0.0509	1	3	85.53	0.0463	1	2	216	24.4	7.49
Q00896	Alpha-1-antitrypsin 1-3 OS=Mus musculus GN=Serpina1c PE=1 SV=2 - [A1AT3_MOUSE]	0.0971	4	1	5	7	0	41830000	781300000				3.224	1															0			81.3	0.068	3	3	97.69	0.0728	4	4	412	45.8	5.44
Q9JIF0	Protein arginine N-methyltransferase 1 OS=Mus musculus GN=Prmt1 PE=1 SV=1 - [ANM1_MOUSE]	0.097	2	3	3	3	0	0	42750000							1.143	3	3.9	0.939	3	9.7	1.085	3	8.2	0.971	3	2.1		0				0			66.9	0.097	3	3	371	42.4	5.43
P20060	Beta-hexosaminidase subunit beta OS=Mus musculus GN=Hexb PE=2 SV=2 - [HEXB_MOUSE]	0.097	1	5	5	7	0	0	406400000							1.048	7	13.6	1.645	7	33.8	0.841	7	14.9	1.132	7	3.6		0				0			250.61	0.097	5	7	536	61.1	8.12
Q91V09	WD repeat-containing protein 13 OS=Mus musculus GN=Wdr13 PE=1 SV=1 - [WDR13_MOUSE]	0.0969	1	3	3	5	53660000	0	127400000	1.242	1					0.997	4	0.8	0.966	4	2.9	1.03	4	1.8	0.993	4	1.6	46.99	0.0433	1	1		0			172.59	0.0969	3	4	485	53.6	9.14
P42125	Enoyl-CoA delta isomerase 1, mitochondrial OS=Mus musculus GN=Eci1 PE=1 SV=2 - [ECI1_MOUSE]	0.0969	1	2	2	3	0	26810000	104500000				0.963	1		1.033	2	0.8	0.953	2	4.7	0.982	2	0.9	0.891	2	6.4		0			40.5	0.0519	1	1	102.33	0.0969	2	2	289	32.2	8.98
P36371	Antigen peptide transporter 2 OS=Mus musculus GN=Tap2 PE=2 SV=1 - [TAP2_MOUSE]	0.0969	1	6	6	6	0	0	251700000							3.171	6	43.5	3.394	6	50.2	0.846	6	14.5	0.928	6	2.2		0				0			160.5	0.0969	6	6	702	77.4	7.24
Q61897	Keratin, type I cuticular Ha3-II OS=Mus musculus GN=Krt33b PE=2 SV=2 - [KT33B_MOUSE]	0.0965	7	2	4	9	0	50150000	289400000							0.902	2	29.2	1.058	2	0.1	1.718	2	86.7	1.982	2	49		0			126.91	0.0173	1	4	154.58	0.0792	3	5	404	45.8	4.82
Q9JM52	Misshapen-like kinase 1 OS=Mus musculus GN=Mink1 PE=1 SV=3 - [MINK1_MOUSE]	0.0963	2	7	11	15	23850000	0	209300000	0.932	2	16.1				0.876	7	15.8	0.874	7	12.5	1.095	7	12.1	1.043	7	1.2	67.64	0.0168	2	2		0			388.16	0.0887	10	13	1308	147.2	7.44
Q9QYB5	Gamma-adducin OS=Mus musculus GN=Add3 PE=1 SV=2 - [ADDG_MOUSE]	0.0963	1	4	5	9	0	80190000	490800000							1.239	7	10.5	1.122	7	2.5	1.01	7	13.3	0.936	7	9.8		0			37.53	0.0085	1	1	232.37	0.0963	5	8	706	78.7	5.95
Q8VEK0	Cell cycle control protein 50A OS=Mus musculus GN=Tmem30a PE=1 SV=1 - [CC50A_MOUSE]	0.0962	1	2	2	5	34840000	0	53470000	0.977	3	4.9				1.082	2	2.7	0.99	2	13.1	1.126	2	18.4	1.014	2	2.5	130.68	0.044	1	3		0			94.85	0.0962	2	2	364	41	8.37
Q6IFZ6	Keratin, type II cytoskeletal 1b OS=Mus musculus GN=Krt77 PE=1 SV=1 - [K2C1B_MOUSE]	0.0962	2	2	6	101	10650000000	2346000000	9855000000							0.945	2	5	0.979	2	7.2	0.866	2	3.5	0.883	2	5.7	1376.69	0.0455	3	56	572.2	0.0332	2	19	828.1	0.0962	6	26	572	61.3	8.02
Q9D1T0	Leucine-rich repeat and immunoglobulin-like domain-containing nogo receptor-interacting protein 1 OS=Mus musculus GN=Lingo1 PE=1 SV=1 - [LIGO1_MOUSE]	0.0961	2	4	5	26	83730000	135800000	1293000000	0.959	4	49.9	0.835	7	4	0.803	11	12.7	0.801	11	13.9	1.071	11	11.7	1.087	11	5.4	138.06	0.0521	3	4	222.53	0.0521	3	7	462.45	0.0961	5	15	614	69.1	8.31
Q9QWW1	Homer protein homolog 2 OS=Mus musculus GN=Homer2 PE=1 SV=1 - [HOME2_MOUSE]	0.096	1	3	3	4	13140000	0	210600000	0.768	2	15.5				0.792	2	5.8	0.79	2	23.2	0.981	2	21.4	0.964	2	7.6	59.26	0.0311	1	2		0			63.31	0.065	2	2	354	40.5	6.01
Q8BGH2	Sorting and assembly machinery component 50 homolog OS=Mus musculus GN=Samm50 PE=1 SV=1 - [SAM50_MOUSE]	0.0959	1	3	3	4	91230000	0	106100000	1.421	2	17.9				1.212	2	8	0.974	2	7.1	1.187	2	4.5	0.939	2	5.4	67.24	0.0299	1	2		0			61.61	0.0661	2	2	469	51.8	6.8
Q80TB8	Synaptic vesicle membrane protein VAT-1 homolog-like OS=Mus musculus GN=Vat1l PE=2 SV=2 - [VAT1L_MOUSE]	0.0959	1	4	4	12	18860000	24700000	251700000	0.776	1		1.018	5	7.1	1.238	6	12	0.97	6	16.3	1.071	6	19.4	0.85	6	8.5	52.12	0.024	1	1	136.45	0.0288	1	5	182.13	0.0719	3	6	417	45.8	5.06
P34884	Macrophage migration inhibitory factor OS=Mus musculus GN=Mif PE=1 SV=2 - [MIF_MOUSE]	0.0957	1	1	1	7	294000000	136700000	0	1.147	2	0.5	1	5	5.5													62.33	0.0957	1	2	134.53	0.0957	1	5		0			115	12.5	7.34
P31650	Sodium- and chloride-dependent GABA transporter 3 OS=Mus musculus GN=Slc6a11 PE=1 SV=2 - [S6A11_MOUSE]	0.0957	1	6	6	39	317500000	123900000	5844000000	0.594	8	12.2	0.891	6	5.1	0.751	25	17	0.493	25	48.5	0.952	25	7.8	0.642	25	28.2	278.62	0.0574	3	8	247.46	0.0558	3	6	1049.44	0.0957	6	25	627	69.9	6.98
Q9D8E6	60S ribosomal protein L4 OS=Mus musculus GN=Rpl4 PE=1 SV=3 - [RL4_MOUSE]	0.0955	1	4	4	8	122300000	0	272900000	1.214	1					1.163	7	6.2	1.028	7	9.8	1.03	7	6.4	0.921	7	7.7	42.4	0.0167	1	1		0			190.12	0.0788	3	7	419	47.1	11
Q9EP72	ER membrane protein complex subunit 7 OS=Mus musculus GN=Emc7 PE=2 SV=1 - [EMC7_MOUSE]	0.0954	1	2	2	2	0	0	50080000							1.086	2	8.3	1.063	2	11.1	1.035	2	1.8	0.997	2	1		0				0			89.7	0.0954	2	2	241	26.3	9.23
P48057	Sodium- and chloride-dependent GABA transporter 1 OS=Mus cookii GN=Slc6a1 PE=2 SV=1 - [SC6A1_MUSCO]	0.0953	2	3	3	18	3901000	205700000	1053000000	0.599	3	33.2	0.778	3	22.6	0.758	12	46.8	0.63	12	15.9	1.129	12	10.7	0.948	12	6.5	95.45	0.0351	1	3	107.47	0.0351	1	3	375.48	0.0953	3	12	598	66.7	7.8
P62334	26S protease regulatory subunit 10B OS=Mus musculus GN=Psmc6 PE=1 SV=1 - [PRS10_MOUSE]	0.0951	1	3	3	6	0	0	158800000							1.048	6	3.9	1.033	6	6	0.997	6	6.9	0.96	6	2.4		0				0			170.82	0.0951	3	6	389	44.1	7.49
Q9WUM4	Coronin-1C OS=Mus musculus GN=Coro1c PE=1 SV=2 - [COR1C_MOUSE]	0.0949	1	5	5	9	112100000	35390000	237400000	0.847	1		1.646	2	16.5	1.003	6	11.4	0.982	6	6.2	1.077	6	8.2	1.025	6	6.2	44.68	0.0211	1	1	79.61	0.0211	1	2	132.67	0.0949	5	6	474	53.1	7.08
P30999	Catenin delta-1 OS=Mus musculus GN=Ctnnd1 PE=1 SV=2 - [CTND1_MOUSE]	0.0949	1	8	8	11	3070000	0	153800000	1.026	1					0.93	10	21.8	0.876	10	10.3	0.99	10	10.4	0.991	10	11.8	36.01	0.0064	1	1		0			282.31	0.0885	7	10	938	104.9	6.87
P01901	H-2 class I histocompatibility antigen, K-B alpha chain OS=Mus musculus GN=H2-K1 PE=1 SV=1 - [HA1B_MOUSE]	0.0949	6	2	3	3	0	244700000	264500000							1.973	2	95.2	2.814	2	202.8	0.805	2	26.2	1.13	2	21.9		0			39.97	0.0244	1	1	64.06	0.0705	2	2	369	41.3	6.39
Q80YN3	Breast carcinoma-amplified sequence 1 homolog OS=Mus musculus GN=Bcas1 PE=2 SV=3 - [BCAS1_MOUSE]	0.0948	1	5	5	14	252900000	55520000	393800000	1.847	3	7.8	0.936	3	0	0.893	8	7.6	0.965	8	3.5	0.955	8	7.4	1.02	8	4.8	119.82	0.0158	1	3	119.81	0.0442	2	3	231.83	0.0948	5	8	633	67.3	6.21
Q9R257	Heme-binding protein 1 OS=Mus musculus GN=Hebp1 PE=1 SV=2 - [HEBP1_MOUSE]	0.0947	1	1	1	1	27800000	0	0	0.94	1																	57.56	0.0947	1	1		0				0			190	21.1	5.26
P35282	Ras-related protein Rab-21 OS=Mus musculus GN=Rab21 PE=1 SV=4 - [RAB21_MOUSE]	0.0946	1	2	2	5	0	158400000	264700000				1.14	2	9.6	1.082	3	5.9	1.125	3	3	0.972	3	7.7	1.015	3	7.8		0			69.86	0.045	1	2	105.56	0.0946	2	3	222	24.1	7.94
Q9CR95	Adaptin ear-binding coat-associated protein 1 OS=Mus musculus GN=Necap1 PE=1 SV=2 - [NECP1_MOUSE]	0.0945	1	2	2	23	225900000	439200000	1510000000	0.862	3	2.9	0.671	11	5.5	0.93	9	15.2	0.902	9	4.9	1.169	9	13	1.066	9	9.5	118.64	0.0945	2	3	477.05	0.0945	2	11	320.31	0.0945	2	9	275	29.6	6.38
Q9EQP2	EH domain-containing protein 4 OS=Mus musculus GN=Ehd4 PE=1 SV=1 - [EHD4_MOUSE]	0.0943	1	3	4	4	0	0	55190000							1.089	3	7.8	1.011	3	12.7	0.94	3	5.4	0.974	3	14.3		0				0			144.41	0.0943	4	4	541	61.4	6.76
Q9EPJ9	ADP-ribosylation factor GTPase-activating protein 1 OS=Mus musculus GN=Arfgap1 PE=1 SV=2 - [ARFG1_MOUSE]	0.0942	1	4	4	14	146700000	151400000	409600000	0.789	7	15.4	0.755	2	8.4	0.828	5	4.8	0.91	5	6.6	1.212	5	33	1.129	5	8	213.37	0.0942	4	7	77.98	0.0217	1	2	173.01	0.0942	4	5	414	45.3	5.57
Q3ULD5	Methylcrotonoyl-CoA carboxylase beta chain, mitochondrial OS=Mus musculus GN=Mccc2 PE=1 SV=1 - [MCCB_MOUSE]	0.0941	1	4	4	4	0	0	47170000							1.077	4	9.7	0.951	4	3.2	0.996	4	4.9	0.918	4	2.3		0				0			134.75	0.0941	4	4	563	61.3	8
Q61361	Brevican core protein OS=Mus musculus GN=Bcan PE=1 SV=2 - [PGCB_MOUSE]	0.094	1	5	5	12	0	8804000	653500000				0.562	1		0.657	11	8.1	0.703	11	27.7	0.95	11	11.8	0.97	11	8.6		0			48.08	0.0102	1	1	425.24	0.094	5	11	883	95.8	4.93
P70663	SPARC-like protein 1 OS=Mus musculus GN=Sparcl1 PE=2 SV=3 - [SPRL1_MOUSE]	0.0938	1	5	5	5	36350000	0	50200000	1.302	2	29				0.898	3	16.5	1.053	3	1.5	0.963	3	2.2	0.997	3	0.6	70.7	0.0292	2	2		0			89.11	0.0646	3	3	650	72.2	4.6
Q9JMK2	Casein kinase I isoform epsilon OS=Mus musculus GN=Csnk1e PE=1 SV=2 - [KC1E_MOUSE]	0.0938	1	2	3	4	0	0	105200000							0.839	3	2.3	0.993	3	6.5	0.928	3	3.7	1.011	3	1.9		0				0			160.29	0.0938	3	4	416	47.3	9.66
Q8CBW3	Abl interactor 1 OS=Mus musculus GN=Abi1 PE=1 SV=3 - [ABI1_MOUSE]	0.0936	1	2	4	13	237000000	77190000	709600000				0.892	1		1.101	4	2.5	0.857	4	1.6	1.178	4	2.3	0.907	4	1.8	264.71	0.0374	2	6	46.22	0.0229	1	1	192.98	0.052	2	6	481	52.3	7.64
Q9WUC3	Lymphocyte antigen 6H OS=Mus musculus GN=Ly6h PE=2 SV=2 - [LY6H_MOUSE]	0.0935	1	1	1	1	0	104000000	0				0.799	1															0			54.28	0.0935	1	1		0			139	14.7	7.53
Q8CAA7	Glucose 1,6-bisphosphate synthase OS=Mus musculus GN=Pgm2l1 PE=1 SV=1 - [PGM2L_MOUSE]	0.0934	1	6	6	11	58290000	2832000	368400000	0.807	1		0.923	1		0.923	9	13.4	0.902	9	16.9	1.028	9	13.4	1.021	9	2	62.46	0.0145	1	1	70.74	0.0145	1	1	312.74	0.0934	6	9	621	70.2	6.49
Q9CR51	V-type proton ATPase subunit G 1 OS=Mus musculus GN=Atp6v1g1 PE=2 SV=3 - [VATG1_MOUSE]	0.0932	1	1	1	4	233600000	0	253600000	1.315	3	10.5				1.171	1		1.523	1		0.932	1		1.193	1		123.87	0.0932	1	3		0			60.8	0.0932	1	1	118	13.7	7.97
Q61176	Arginase-1 OS=Mus musculus GN=Arg1 PE=1 SV=1 - [ARGI1_MOUSE]	0.0929	3	3	3	4	0	50100000	45330000				0.679	1		1.111	3	17.8	1.44	3	13.3	0.678	3	19.3	0.974	3	9.7		0			30.7	0.0155	1	1	85.75	0.0774	2	3	323	34.8	7.01
B0V2N1	Receptor-type tyrosine-protein phosphatase S OS=Mus musculus GN=Ptprs PE=1 SV=1 - [PTPRS_MOUSE]	0.0928	1	10	12	20	16230000	53330000	601200000	0.778	1		0.61	2	38.7	0.925	15	9.7	0.787	15	10.3	1.089	15	9.5	0.973	15	8.9	59.72	0.0073	1	1	109.35	0.0142	2	2	507.63	0.0928	12	17	1907	211.8	7.23
Q91YT0	NADH dehydrogenase [ubiquinone] flavoprotein 1, mitochondrial OS=Mus musculus GN=Ndufv1 PE=1 SV=1 - [NDUV1_MOUSE]	0.0927	1	5	5	20	310000000	82510000	1349000000	0.961	9	4.3	1.004	3	11.3	1.032	8	15.8	0.93	8	22.9	1.127	8	12.3	1.012	8	4.2	304.64	0.0345	2	9	114.7	0.0647	3	3	290.72	0.0711	4	8	464	50.8	8.21
Q3UGR5	Haloacid dehalogenase-like hydrolase domain-containing protein 2 OS=Mus musculus GN=Hdhd2 PE=1 SV=2 - [HDHD2_MOUSE]	0.0927	1	2	2	15	0	80520000	4123000000				0.979	1		1.047	14	8.3	0.861	14	11.4	1.084	14	8.2	0.868	14	4.3		0			39.57	0.0425	1	1	512.8	0.0927	2	14	259	28.7	6.05
Q9WUK2	Eukaryotic translation initiation factor 4H OS=Mus musculus GN=Eif4h PE=1 SV=3 - [IF4H_MOUSE]	0.0927	1	1	1	1	0	0	96790000							0.999	1		0.85	1		1.17	1		0.979	1			0				0			35.68	0.0927	1	1	248	27.3	7.23
P61202	COP9 signalosome complex subunit 2 OS=Mus musculus GN=Cops2 PE=1 SV=1 - [CSN2_MOUSE]	0.0926	1	4	4	6	29080000	0	103600000	0.95	1					1.023	5	1.5	1.009	5	13.6	1.017	5	16.8	0.965	5	8	47.49	0.0181	1	1		0			147.69	0.0745	3	5	443	51.6	5.53
Q8BJH1	Zinc finger C2HC domain-containing protein 1A OS=Mus musculus GN=Zc2hc1a PE=2 SV=1 - [ZC21A_MOUSE]	0.0926	1	3	3	6	17210000	0	125700000	1.042	3	5.5				0.834	3	7.5	0.951	3	18.9	0.96	3	4.7	0.996	3	5.8	94.26	0.0648	2	3		0			117.69	0.0926	3	3	324	35.1	9.88
P15331	Peripherin OS=Mus musculus GN=Prph PE=1 SV=2 - [PERI_MOUSE]	0.0926	1	3	4	4	0	0	308600000							1.89	3	3.6	3.115	3	6	0.669	3	3.7	1.103	3	2.6		0				0			112.06	0.0926	4	4	475	54.2	5.52
P60487	Pyridoxal phosphate phosphatase OS=Mus musculus GN=Pdxp PE=1 SV=1 - [PLPP_MOUSE]	0.0925	1	2	2	8	62930000	0	272800000	0.8	1					0.899	7	4.8	0.938	7	12.1	1.009	7	6.4	0.993	7	6.6	46.95	0.0582	1	1		0			314.94	0.0925	2	7	292	31.5	5.74
Q91VC9	Growth hormone-inducible transmembrane protein OS=Mus musculus GN=Ghitm PE=2 SV=1 - [GHITM_MOUSE]	0.0925	1	3	3	4	0	0	92320000							0.96	4	10.3	1.044	4	3.7	0.961	4	8.5	1.016	4	6		0				0			119.3	0.0925	3	4	346	37.3	9.8
Q8BRF7	Sec1 family domain-containing protein 1 OS=Mus musculus GN=Scfd1 PE=1 SV=1 - [SCFD1_MOUSE]	0.0923	1	4	4	6	0	0	83280000							1.06	6	3.4	1.159	6	2.4	0.958	6	8.9	1.034	6	0.8		0				0			234.13	0.0923	4	6	639	72.3	6.38
Q69ZK9	Neuroligin-2 OS=Mus musculus GN=Nlgn2 PE=1 SV=2 - [NLGN2_MOUSE]	0.0921	1	2	6	13	63480000	88130000	128000000				0.909	1		0.825	2	7.3	0.73	2	5.6	1.115	2	5.6	0.971	2	7.3	106.06	0.0132	1	3	70.59	0.0251	2	2	283.05	0.0801	5	8	836	90.9	6.18
Q64010	Adapter molecule crk OS=Mus musculus GN=Crk PE=1 SV=1 - [CRK_MOUSE]	0.0921	1	2	2	4	0	23430000	133900000				0.825	1		0.935	3	10.4	1.06	3	4.7	0.978	3	2.4	1.104	3	3.9		0			57.84	0.0329	1	1	110.3	0.0921	2	3	304	33.8	5.55
Q9WTP6	Adenylate kinase 2, mitochondrial OS=Mus musculus GN=Ak2 PE=1 SV=5 - [KAD2_MOUSE]	0.0921	1	2	2	4	0	37760000	278600000				1.305	1		1.053	3	1.5	1.317	3	13	0.934	3	1	1.161	3	12.9		0			59.18	0.046	1	1	109.08	0.0921	2	3	239	26.5	7.39
O35681	Synaptotagmin-3 OS=Mus musculus GN=Syt3 PE=1 SV=2 - [SYT3_MOUSE]	0.092	1	5	5	6	0	0	184400000							0.858	6	8.9	0.913	6	8.6	0.944	6	8.9	0.983	6	5.1		0				0			182.69	0.092	5	6	587	63.2	6.65
Q812A2	SLIT-ROBO Rho GTPase-activating protein 3 OS=Mus musculus GN=Srgap3 PE=1 SV=1 - [SRGP3_MOUSE]	0.0919	1	8	8	11	38200000	0	127100000	0.947	1					0.949	10	9.4	0.969	10	12.1	0.972	10	10.8	1.016	10	8.8	46.12	0.0082	1	1		0			318.94	0.0919	8	10	1099	124.3	6.67
E9Q557	Desmoplakin OS=Mus musculus GN=Dsp PE=1 SV=1 - [DESP_MOUSE]	0.0916	1	33	33	68	1020000000	24940000	623900000	1.732	33	20.6	0.488	2	33.5	2.055	33	36.2	0.989	33	23.8	1.981	33	39.9	0.974	33	7.3	706.54	0.0628	20	33	60.93	0.0055	2	2	870.69	0.0669	21	33	2883	332.7	6.8
Q8R071	Inositol-trisphosphate 3-kinase A OS=Mus musculus GN=Itpka PE=2 SV=1 - [IP3KA_MOUSE]	0.0915	1	4	4	9	49350000	0	306600000	0.797	3	16.3				0.989	6	7.2	0.909	6	9.6	1.082	6	8.3	1.04	6	3	128.05	0.0566	2	3		0			191.18	0.0915	4	6	459	50.9	7.72
Q05512	Serine/threonine-protein kinase MARK2 OS=Mus musculus GN=Mark2 PE=1 SV=3 - [MARK2_MOUSE]	0.0915	1	4	7	9	0	0	307700000							0.8	5	7.1	0.959	5	6.4	0.949	5	5.4	1.09	5	11.4		0				0			261.44	0.0915	7	9	776	86.3	9.67
O08989	Ras-related protein M-Ras OS=Mus musculus GN=Mras PE=1 SV=1 - [RASM_MOUSE]	0.0913	1	2	2	5	55460000	64690000	383500000	0.913	2	0.3	0.644	2	4.1	0.968	1		0.972	1		1.218	1		1.205	1		84.33	0.0913	2	2	113.08	0.0529	1	2	57.43	0.0529	1	1	208	23.9	8.78
P06346	H-2 class II histocompatibility antigen, A-F beta chain (Fragment) OS=Mus musculus GN=H2-Ab1 PE=1 SV=1 - [HB2F_MOUSE]	0.0913	5	2	2	4	0	92150000	286300000				1.171	1		1.238	3	7.1	1.177	3	30.6	1.034	3	9.9	0.968	3	7.8		0			46.15	0.0516	1	1	81.89	0.0913	2	3	252	28.6	8.32
Q3UUI3	Acyl-coenzyme A thioesterase THEM4 OS=Mus musculus GN=Them4 PE=1 SV=1 - [THEM4_MOUSE]	0.0913	1	2	2	3	0	0	115400000							1	3	1.9	0.785	3	12.4	1.097	3	18.1	0.863	3	15.3		0				0			82.78	0.0913	2	3	230	26	9.64
Q6P8X1	Sorting nexin-6 OS=Mus musculus GN=Snx6 PE=1 SV=2 - [SNX6_MOUSE]	0.0911	2	3	4	6	13630000	0	62230000	1	1					1.109	4	7.2	1.305	4	2.4	0.942	4	0.5	1.107	4	4	45.64	0.0246	1	1		0			174.03	0.0911	4	5	406	46.6	6.16
O54991	Contactin-associated protein 1 OS=Mus musculus GN=Cntnap1 PE=2 SV=2 - [CNTP1_MOUSE]	0.091	1	9	9	29	46710000	83620000	782800000	0.958	1		1.042	4	6.3	0.844	24	11.5	0.936	24	7.3	0.927	24	8.9	1.025	24	7.4	51.28	0.0094	1	1	153.51	0.0202	3	4	814.81	0.091	9	24	1385	156.2	7.06
Q6NZL0	Protein SOGA3 OS=Mus musculus GN=Soga3 PE=2 SV=2 - [SOGA3_MOUSE]	0.091	1	8	8	12	43660000	40050000	322400000	0.959	2	16	1.021	1		1.011	9	7	1.056	9	9.9	0.999	9	7.8	1.04	9	7.3	66	0.0148	1	2	69.35	0.0148	1	1	248.76	0.091	8	9	945	103.4	6.14
O70591	Prefoldin subunit 2 OS=Mus musculus GN=Pfdn2 PE=2 SV=2 - [PFD2_MOUSE]	0.0909	1	1	1	1	0	0	153500000							1.136	1		0.955	1		1.143	1		0.946	1			0				0			62.8	0.0909	1	1	154	16.5	6.58
Q9QUR7	Peptidyl-prolyl cis-trans isomerase NIMA-interacting 1 OS=Mus musculus GN=Pin1 PE=1 SV=1 - [PIN1_MOUSE]	0.0909	1	1	1	2	0	0	572300000							0.91	2	3.7	0.94	2	1.6	1.041	2	4.6	1.058	2	0.7		0				0			60.24	0.0909	1	2	165	18.4	8.79
P54775	26S protease regulatory subunit 6B OS=Mus musculus GN=Psmc4 PE=1 SV=2 - [PRS6B_MOUSE]	0.0909	1	4	4	8	0	0	212800000							1.106	8	11.4	1.054	8	14.6	1.016	8	12	0.979	8	12.8		0				0			261.05	0.0909	4	8	418	47.4	5.21
P63325	40S ribosomal protein S10 OS=Mus musculus GN=Rps10 PE=1 SV=1 - [RS10_MOUSE]	0.0909	1	1	1	1	0	0	422000000							1.112	1		1.191	1		0.934	1		0.985	1			0				0			51.59	0.0909	1	1	165	18.9	10.15
P70336	Rho-associated protein kinase 2 OS=Mus musculus GN=Rock2 PE=1 SV=1 - [ROCK2_MOUSE]	0.0908	1	12	12	12	30620000	0	265900000	1.1	2	2.2				0.972	10	4.3	1.002	10	7	1.066	10	6.8	1.081	10	10.9	78.12	0.0151	2	2		0			293.25	0.0843	10	10	1388	160.5	5.99
Q8BG39	Synaptic vesicle glycoprotein 2B OS=Mus musculus GN=Sv2b PE=1 SV=1 - [SV2B_MOUSE]	0.0908	1	6	6	30	272800000	110800000	907700000	0.683	11	11.9	0.985	4	4.3	0.945	15	9.3	0.876	15	13.3	1.099	15	9.7	1.02	15	9.6	552.53	0.0425	3	11	155.21	0.0322	2	4	544.7	0.0791	5	15	683	77.4	5.57
Q9DCM0	Persulfide dioxygenase ETHE1, mitochondrial OS=Mus musculus GN=Ethe1 PE=1 SV=2 - [ETHE1_MOUSE]	0.0906	1	2	2	2	72600000	0	10990000	1.029	1					0.973	1		1.128	1		0.91	1		1.039	1		44.55	0.0551	1	1		0			31.53	0.0354	1	1	254	27.7	7.23
Q3UVX5	Metabotropic glutamate receptor 5 OS=Mus musculus GN=Grm5 PE=2 SV=2 - [GRM5_MOUSE]	0.0906	1	8	8	10	0	0	338200000							0.802	10	8.6	0.757	10	10.1	1.047	10	5.9	0.998	10	6.1		0				0			277.41	0.0906	8	10	1203	131.8	7.84
Q8VED5	Keratin, type II cytoskeletal 79 OS=Mus musculus GN=Krt79 PE=2 SV=2 - [K2C79_MOUSE]	0.0904	1	1	6	67	3952000000	537000000	4250000000	1.676	5	12.7	0.461	1		3.759	20	74.1	0.714	20	36.7	4.367	20	161	0.912	20	7.6	672.47	0.0678	4	33	100.88	0.0678	4	4	804.53	0.0904	6	30	531	57.5	7.69
Q8K2C6	NAD-dependent protein deacylase sirtuin-5, mitochondrial OS=Mus musculus GN=Sirt5 PE=1 SV=1 - [SIR5_MOUSE]	0.0903	1	2	2	2	0	0	50120000							0.897	2	4.5	1.117	2	11.6	0.83	2	18.3	1.018	2	2.1		0				0			89.57	0.0903	2	2	310	34.1	8.53
Q9Z0G0	PDZ domain-containing protein GIPC1 OS=Mus musculus GN=Gipc1 PE=1 SV=1 - [GIPC1_MOUSE]	0.0901	1	2	2	3	0	0	35160000							1.089	3	8.4	0.935	3	18.2	1.046	3	17.4	0.999	3	0.8		0				0			142.81	0.0901	2	3	333	36.1	5.91
Q9ESN6	Tripartite motif-containing protein 2 OS=Mus musculus GN=Trim2 PE=1 SV=1 - [TRIM2_MOUSE]	0.0901	1	5	5	6	0	0	68650000							0.938	6	10.7	0.807	6	3.1	1.123	6	7	0.97	6	3.6		0				0			185.58	0.0901	5	6	744	81.4	6.96
P52795	Ephrin-B1 OS=Mus musculus GN=Efnb1 PE=1 SV=1 - [EFNB1_MOUSE]	0.0899	1	2	2	2	0	0	51630000							0.922	2	35.7	0.811	2	16	1.064	2	12.8	0.921	2	6		0				0			55.26	0.0899	2	2	345	37.8	9.03
Q8C437	PEX5-related protein OS=Mus musculus GN=Pex5l PE=1 SV=2 - [PEX5R_MOUSE]	0.0899	1	4	4	5	0	0	218900000							0.985	5	11.1	0.983	5	7.8	0.949	5	6.7	0.933	5	9.6		0				0			146.73	0.0899	4	5	567	63.1	5.33
O09114	Prostaglandin-H2 D-isomerase OS=Mus musculus GN=Ptgds PE=1 SV=1 - [PTGDS_MOUSE]	0.0899	1	1	1	2	0	0	339900000							0.997	2	14.9	1.006	2	3.5	0.899	2	14.1	0.893	2	2.8		0				0			69.91	0.0899	1	2	189	21.1	8.25
Q80U63	Mitofusin-2 OS=Mus musculus GN=Mfn2 PE=1 SV=3 - [MFN2_MOUSE]	0.0898	2	6	6	7	23440000	0	356200000	1.288	1					0.948	6	12.2	0.919	6	5.6	1.021	6	3.6	0.975	6	8.3	50.37	0.0092	1	1		0			207.62	0.0806	5	6	757	86.1	6.77
Q9DCC8	Mitochondrial import receptor subunit TOM20 homolog OS=Mus musculus GN=Tomm20 PE=1 SV=1 - [TOM20_MOUSE]	0.0897	1	1	1	3	0	236000000	235300000				0.967	2	0.3	0.846	1		1.171	1		0.713	1		0.971	1			0			63.17	0.0897	1	2	59.84	0.0897	1	1	145	16.3	8.6
P22599	Alpha-1-antitrypsin 1-2 OS=Mus musculus GN=Serpina1b PE=1 SV=2 - [A1AT2_MOUSE]	0.0896	6	1	5	7	0	55790000	781300000				2.538	1															0			81.07	0.0605	3	3	97.69	0.0726	4	4	413	45.9	5.54
P03930	ATP synthase protein 8 OS=Mus musculus GN=Mtatp8 PE=1 SV=1 - [ATP8_MOUSE]	0.0896	1	1	1	2	0	552200000	0				0.913	2	12.4														0			54.47	0.0896	1	2		0			67	7.8	9.88
Q9JI19	Acidic fibroblast growth factor intracellular-binding protein OS=Mus musculus GN=Fibp PE=2 SV=1 - [FIBP_MOUSE]	0.0896	1	2	2	2	0	0	15310000							0.932	2	0.2	0.957	2	17.4	1.07	2	16.6	1.082	2	0.6		0				0			71.86	0.0896	2	2	357	41.2	6.76
Q505D7	Optic atrophy 3 protein homolog OS=Mus musculus GN=Opa3 PE=1 SV=1 - [OPA3_MOUSE]	0.0894	1	1	2	3	0	0	196400000							0.823	2	3.9	0.934	2	2.8	0.978	2	4.9	1.093	2	6		0				0			96.64	0.0894	2	3	179	20.1	8.34
Q9Z1J3	Cysteine desulfurase, mitochondrial OS=Mus musculus GN=Nfs1 PE=2 SV=3 - [NFS1_MOUSE]	0.0893	1	3	3	5	0	62680000	141700000				0.806	1		0.974	4	2.7	1.053	4	9.8	0.919	4	9.5	0.963	4	1.8		0			38.91	0.0305	1	1	117.97	0.0893	3	4	459	50.5	8.16
Q99LD4	COP9 signalosome complex subunit 1 OS=Mus musculus GN=Gps1 PE=1 SV=1 - [CSN1_MOUSE]	0.0892	1	4	4	5	22120000	0	237500000	1.037	1					0.978	4	5.8	1.11	4	8.1	0.905	4	8.5	0.954	4	7.7	52.17	0.0234	1	1		0			146.02	0.0892	4	4	471	53.4	6.84
A2AGT5	Cytoskeleton-associated protein 5 OS=Mus musculus GN=Ckap5 PE=2 SV=1 - [CKAP5_MOUSE]	0.0886	1	15	15	16	0	0	170400000							0.98	16	8.9	1.02	16	11.3	1.012	16	15.6	0.992	16	8.6		0				0			409.81	0.0886	15	16	2032	225.5	7.96
P62754	40S ribosomal protein S6 OS=Mus musculus GN=Rps6 PE=1 SV=1 - [RS6_MOUSE]	0.0884	1	2	2	2	55080000	0	59130000	1.237	1					1.244	1		1.079	1		1.037	1		0.885	1		48.71	0.0482	1	1		0			46.41	0.0402	1	1	249	28.7	10.84
Q91YP0	L-2-hydroxyglutarate dehydrogenase, mitochondrial OS=Mus musculus GN=L2hgdh PE=1 SV=1 - [L2HDH_MOUSE]	0.0884	11	3	4	6	0	0	398900000							0.939	3	6.1	0.965	3	2.5	0.995	3	5.9	1.007	3	6.1		0				0			132.47	0.0884	4	6	464	50.9	8.29
P24527	Leukotriene A-4 hydrolase OS=Mus musculus GN=Lta4h PE=1 SV=4 - [LKHA4_MOUSE]	0.0884	1	6	6	7	0	0	90880000							1.043	7	9.3	1.238	7	10.1	0.864	7	7	1.105	7	5.9		0				0			251.39	0.0884	6	7	611	69	6.42
P47802	Metaxin-1 OS=Mus musculus GN=Mtx1 PE=1 SV=1 - [MTX1_MOUSE]	0.0883	1	3	3	6	0	86470000	232300000				1.046	1		1.032	5	9.1	1.015	5	1.3	0.956	5	7	0.932	5	6.2		0			41.9	0.0347	1	1	127.04	0.0883	3	5	317	35.6	6.18
P68040	Guanine nucleotide-binding protein subunit beta-2-like 1 OS=Mus musculus GN=Gnb2l1 PE=1 SV=3 - [GBLP_MOUSE]	0.0883	1	2	2	2	0	0	174300000							1.424	2	22	1.086	2	9.5	1.189	2	13.8	0.893	2	17.5		0				0			90.91	0.0883	2	2	317	35.1	7.69
Q68EF6	Brain-enriched guanylate kinase-associated protein OS=Mus musculus GN=Begain PE=1 SV=2 - [BEGIN_MOUSE]	0.0883	1	3	3	6	0	0	294900000							0.825	6	8.9	0.879	6	18.1	0.921	6	3.8	1.092	6	9.5		0				0			247.84	0.0883	3	6	600	65.3	5.87
Q80UG2	Plexin-A4 OS=Mus musculus GN=Plxna4 PE=1 SV=3 - [PLXA4_MOUSE]	0.0882	2	9	14	20	38320000	0	540700000							1.005	10	3.9	0.924	10	14	1.093	10	15.1	0.973	10	5.6	49.17	0.0037	1	1		0			503.68	0.0845	13	19	1893	212.4	6.83
Q9DCU2	Plasmolipin OS=Mus musculus GN=Pllp PE=2 SV=1 - [PLLP_MOUSE]	0.0879	1	1	1	1	0	0	37160000							0.834	1		1.271	1		0.717	1		1.075	1			0				0			40.81	0.0879	1	1	182	19.8	9.41
P14115	60S ribosomal protein L27a OS=Mus musculus GN=Rpl27a PE=2 SV=5 - [RL27A_MOUSE]	0.0878	1	2	2	4	45180000	0	436400000	1.078	1					1.267	3	4	1.159	3	27.9	0.892	3	3.9	0.94	3	2	47.46	0.0743	1	1		0			103.71	0.0878	2	3	148	16.6	11.12
Q8R5H6	Wiskott-Aldrich syndrome protein family member 1 OS=Mus musculus GN=Wasf1 PE=1 SV=2 - [WASF1_MOUSE]	0.0877	1	4	4	14	208200000	101300000	837000000	0.95	5	1.8	1.081	4	14.1	0.936	5	5.5	0.828	5	4.6	1.232	5	5.9	1.02	5	1.5	159.9	0.0447	2	5	79.78	0.0376	2	4	196.64	0.0501	2	5	559	61.5	6.37
Q9DCC4	Pyrroline-5-carboxylate reductase 3 OS=Mus musculus GN=Pycrl PE=2 SV=2 - [P5CR3_MOUSE]	0.0876	1	2	2	5	0	3359000	115700000				0.868	1		1.042	4	23.6	0.892	4	3.8	1.061	4	8.5	0.983	4	3		0			34.19	0.0401	1	1	150.15	0.0876	2	4	274	28.7	7.27
P47199	Quinone oxidoreductase OS=Mus musculus GN=Cryz PE=1 SV=1 - [QOR_MOUSE]	0.0876	1	2	2	3	0	0	74540000							1.059	3	13.1	1.011	3	5	0.964	3	23.8	0.906	3	0.3		0				0			100.88	0.0876	2	3	331	35.2	8.07
Q9CRD2	ER membrane protein complex subunit 2 OS=Mus musculus GN=Emc2 PE=2 SV=1 - [EMC2_MOUSE]	0.0875	1	2	2	2	0	0	104400000							1.117	2	6.3	1.004	2	12.8	1.022	2	5.7	0.904	2	13.5		0				0			57.16	0.0875	2	2	297	34.9	6.81
P59648	FXYD domain-containing ion transport regulator 7 OS=Mus musculus GN=Fxyd7 PE=2 SV=1 - [FXYD7_MOUSE]	0.0875	1	1	1	2	0	0	142800000							0.731	2	1	0.92	2	3	0.79	2	0.7	0.978	2	4.7		0				0			63.35	0.0875	1	2	80	8.5	7.84
P47753	F-actin-capping protein subunit alpha-1 OS=Mus musculus GN=Capza1 PE=1 SV=4 - [CAZA1_MOUSE]	0.0874	1	1	2	6	0	134200000	1808000000							1.101	2	1	1.646	2	5.3	0.68	2	1.6	1.001	2	6		0			36.51	0.035	1	1	187.92	0.0874	2	5	286	32.9	5.55
Q8BFY6	Peflin OS=Mus musculus GN=Pef1 PE=2 SV=1 - [PEF1_MOUSE]	0.0873	1	2	2	2	0	0	23400000							1.026	2	19	0.935	2	21.6	0.978	2	15	0.877	2	25.7		0				0			64.12	0.0873	2	2	275	29.2	6.3
Q61081	Hsp90 co-chaperone Cdc37 OS=Mus musculus GN=Cdc37 PE=2 SV=1 - [CDC37_MOUSE]	0.0871	1	3	3	6	0	10290000	190700000				1.156	1		1.081	5	6.6	1.072	5	5.5	1.075	5	14.6	1.025	5	0.6		0			40.97	0.058	1	1	180.59	0.0871	3	5	379	44.6	5.34
Q00623	Apolipoprotein A-I OS=Mus musculus GN=Apoa1 PE=1 SV=2 - [APOA1_MOUSE]	0.0871	1	2	2	2	0	0	178100000							1.75	2	11.9	2.537	2	2.5	0.708	2	5.3	1.01	2	14.7		0				0			90.14	0.0871	2	2	264	30.6	5.73
Q8CC27	Voltage-dependent L-type calcium channel subunit beta-2 OS=Mus musculus GN=Cacnb2 PE=2 SV=1 - [CACB2_MOUSE]	0.087	1	1	6	18	61850000	3146000	718300000							0.96	2	4.6	0.953	2	12.9	1.002	2	13.7	0.979	2	3.9	75.09	0.0321	2	2	44.03	0.0137	1	1	392.9	0.087	6	15	655	73.1	8.47
P28063	Proteasome subunit beta type-8 OS=Mus musculus GN=Psmb8 PE=1 SV=2 - [PSB8_MOUSE]	0.087	1	2	2	2	0	0	89510000							2.386	2	33.7	2.64	2	44.3	0.919	2	6.2	1	2	3.3		0				0			94.13	0.087	2	2	276	30.2	6.68
P05480	Neuronal proto-oncogene tyrosine-protein kinase Src OS=Mus musculus GN=Src PE=1 SV=4 - [SRC_MOUSE]	0.0869	1	3	5	7	0	43330000	598500000							1.1	4	4.6	0.932	4	10.9	1.121	4	7	0.901	4	9.7		0			37.86	0.0185	1	1	165.08	0.0869	5	6	541	60.6	7.84
O35522	Proteasome subunit beta type-9 OS=Mus musculus bactrianus GN=Psmb9 PE=1 SV=1 - [PSB9_MUSMB]	0.0868	5	2	2	4	0	27080000	310400000				3.324	1		4.129	3	9	6.247	3	15.9	0.749	3	7.5	1.065	3	15.9		0			37.83	0.0411	1	1	91.58	0.0868	2	3	219	23.4	5.22
Q9D023	Mitochondrial pyruvate carrier 2 OS=Mus musculus GN=Mpc2 PE=1 SV=1 - [MPC2_MOUSE]	0.0866	1	1	1	1	0	0	10010000							1.135	1		0.734	1		1.155	1		0.735	1			0				0			35.55	0.0866	1	1	127	14.3	10.61
Q9R0Q6	Actin-related protein 2/3 complex subunit 1A OS=Mus musculus GN=Arpc1a PE=1 SV=1 - [ARC1A_MOUSE]	0.0865	1	3	3	5	0	0	112500000							1.026	5	11.6	0.818	5	1.6	1.045	5	11.7	0.817	5	14.7		0				0			144.74	0.0865	3	5	370	41.6	8.18
Q80TZ3	Putative tyrosine-protein phosphatase auxilin OS=Mus musculus GN=Dnajc6 PE=2 SV=2 - [AUXI_MOUSE]	0.0864	1	7	10	27	158800000	74620000	1258000000	0.879	9	10	0.965	2	29.3	0.925	10	10.6	0.953	10	7.2	1.068	10	5.9	1.067	10	6.2	388.1	0.0661	6	13	87.98	0.0139	2	2	383.49	0.065	7	12	938	102.2	7.23
Q9D1X0	Nucleolar protein 3 OS=Mus musculus GN=Nol3 PE=1 SV=1 - [NOL3_MOUSE]	0.0864	1	1	1	3	37340000	0	19390000	0.906	2	18.2				0.715	1		0.958	1		0.845	1		1.114	1		76.04	0.0864	1	2		0			57.13	0.0864	1	1	220	24.6	4.07
Q61035	Histidine--tRNA ligase, cytoplasmic OS=Mus musculus GN=Hars PE=2 SV=2 - [SYHC_MOUSE]	0.0864	2	4	4	4	0	0	216200000							1.173	4	2.5	0.993	4	3.4	1.173	4	16.4	1.025	4	4.6		0				0			108.02	0.0864	4	4	509	57.4	6
O70325	Phospholipid hydroperoxide glutathione peroxidase, mitochondrial OS=Mus musculus GN=Gpx4 PE=1 SV=4 - [GPX41_MOUSE]	0.0863	2	2	2	3	24890000	0	47980000	1.293	1					1.127	2	2.2	1.143	2	4.9	1.049	2	18.3	1.047	2	21.1	52.12	0.0457	1	1		0			64.03	0.0863	2	2	197	22.2	8.46
Q9JMH9	Unconventional myosin-XVIIIa OS=Mus musculus GN=Myo18a PE=1 SV=2 - [MY18A_MOUSE]	0.0863	1	15	15	25	29010000	22170000	267200000	1.13	3	2.1	1.257	2	16.9	1.076	20	15.1	1.169	20	10.1	0.964	20	6.8	1.002	20	9.5	114.5	0.0102	2	3	53.29	0.0063	1	2	503.97	0.0805	14	20	2050	232.6	6.28
P97370	Sodium/potassium-transporting ATPase subunit beta-3 OS=Mus musculus GN=Atp1b3 PE=1 SV=1 - [AT1B3_MOUSE]	0.0863	1	3	3	3	0	65420000	85780000				0.813	2	18.3	0.93	1		1.136	1		0.954	1		1.146	1			0			68.73	0.054	2	2	40.67	0.0324	1	1	278	31.8	8.51
Q8K3H0	DCC-interacting protein 13-alpha OS=Mus musculus GN=Appl1 PE=1 SV=1 - [DP13A_MOUSE]	0.0863	1	4	4	6	0	8311000	46520000				0.793	1		1.054	5	19.3	0.964	5	11.2	1.077	5	14.5	1.001	5	7.7		0			37.76	0.0255	1	1	194.97	0.0608	3	5	707	79.3	5.41
O54901	OX-2 membrane glycoprotein OS=Mus musculus GN=Cd200 PE=1 SV=1 - [OX2G_MOUSE]	0.0863	1	2	2	9	0	47470000	406800000				1.019	4	11.4	1.002	5	1.1	1.073	5	5.5	0.861	5	6.2	0.991	5	1		0			145.8	0.0863	2	4	247.56	0.0432	1	5	278	31.2	8.79
P14231	Sodium/potassium-transporting ATPase subunit beta-2 OS=Mus musculus GN=Atp1b2 PE=1 SV=2 - [AT1B2_MOUSE]	0.0862	1	3	3	54	340700000	1574000000	10250000000	0.711	15	18.3	0.537	16	9.4	0.78	23	15.8	0.677	23	17.4	1.078	23	7.4	0.852	23	4	458.99	0.0862	3	15	549.24	0.0862	3	16	675.26	0.0862	3	23	290	33.3	8.31
P24549	Retinal dehydrogenase 1 OS=Mus musculus GN=Aldh1a1 PE=1 SV=5 - [AL1A1_MOUSE]	0.0858	4	3	4	8	21130000	60580000	446000000	1.469	1					1.147	2	3.7	0.985	2	7	1.018	2	7.9	0.86	2	11.2	74.08	0.0339	2	2	49.58	0.016	1	1	138.03	0.0679	3	5	501	54.4	7.8
Q8VBZ3	Cleft lip and palate transmembrane protein 1 homolog OS=Mus musculus GN=Clptm1 PE=2 SV=1 - [CLPT1_MOUSE]	0.0858	1	4	4	4	0	0	53260000							1.038	4	3.7	1.122	4	16.7	0.971	4	8.4	1.049	4	2.5		0				0			178.99	0.0858	4	4	664	75.2	6.3
Q9DAR7	m7GpppX diphosphatase OS=Mus musculus GN=Dcps PE=1 SV=1 - [DCPS_MOUSE]	0.0858	1	2	2	2	0	0	83010000							0.943	2	5	1.189	2	2.8	0.863	2	10.9	1.07	2	3.1		0				0			74.85	0.0858	2	2	338	39	6.48
Q8BJU0	Small glutamine-rich tetratricopeptide repeat-containing protein alpha OS=Mus musculus GN=Sgta PE=1 SV=2 - [SGTA_MOUSE]	0.0857	1	3	3	7	17920000	7312000	253500000	0.827	2	13.2	0.829	1		0.953	4	11.5	1.008	4	4.9	0.934	4	4.9	0.999	4	4.1	92.95	0.0413	1	2	70.26	0.0317	1	1	130.2	0.0857	2	4	315	34.3	5.06
O35683	NADH dehydrogenase [ubiquinone] 1 alpha subcomplex subunit 1 OS=Mus musculus GN=Ndufa1 PE=3 SV=1 - [NDUA1_MOUSE]	0.0857	1	1	1	1	0	0	92480000							1	1		0.772	1		1.151	1		0.875	1			0				0			37.66	0.0857	1	1	70	8.1	9.48
P47964	60S ribosomal protein L36 OS=Mus musculus GN=Rpl36 PE=2 SV=2 - [RL36_MOUSE]	0.0857	1	1	1	1	0	0	215800000							1.068	1		1.191	1		0.853	1		0.936	1			0				0			37.46	0.0857	1	1	105	12.2	11.34
Q8K2K6	Arf-GAP domain and FG repeat-containing protein 1 OS=Mus musculus GN=Agfg1 PE=1 SV=2 - [AGFG1_MOUSE]	0.0856	1	3	3	5	0	53420000	156700000				0.728	2	7.5	1.035	3	3.9	0.908	3	9.8	1.06	3	26.3	0.953	3	14.8		0			86.52	0.0446	2	2	105.83	0.0856	3	3	561	58	8.63
Q9CQ92	Mitochondrial fission 1 protein OS=Mus musculus GN=Fis1 PE=1 SV=1 - [FIS1_MOUSE]	0.0855	1	1	1	2	0	61380000	32900000				1.147	1		0.998	1		1.368	1		0.583	1		0.787	1			0			38.13	0.0855	1	1	59.66	0.0855	1	1	152	17	8.53
Q9D8W5	26S proteasome non-ATPase regulatory subunit 12 OS=Mus musculus GN=Psmd12 PE=1 SV=4 - [PSD12_MOUSE]	0.0855	1	3	3	6	0	0	121700000							1	6	7.1	1.159	6	11.4	0.88	6	12.4	1.033	6	7		0				0			216.91	0.0855	3	6	456	52.9	7.06
Q9Z2I8	Succinyl-CoA ligase [GDP-forming] subunit beta, mitochondrial OS=Mus musculus GN=Suclg2 PE=1 SV=3 - [SUCB2_MOUSE]	0.0855	1	2	2	2	0	0	56040000							0.907	2	3.4	0.934	2	1.9	0.989	2	0.3	1.003	2	1.2		0				0			67.37	0.0855	2	2	433	46.8	7.02
Q920N7	Synaptotagmin-12 OS=Mus musculus GN=Syt12 PE=2 SV=1 - [SYT12_MOUSE]	0.0855	1	3	3	4	0	0	145700000							1.003	4	2.7	0.861	4	9.6	1.249	4	11.7	0.973	4	8.7		0				0			121.38	0.0855	3	4	421	46.7	5.64
Q9Z268	RasGAP-activating-like protein 1 OS=Mus musculus GN=Rasal1 PE=2 SV=2 - [RASL1_MOUSE]	0.0851	2	7	7	15	78230000	44350000	593300000	0.821	4	2.4	1.463	2	6	1.002	9	7.1	1.114	9	8.2	0.956	9	13	1.038	9	5.7	111.78	0.0363	3	4	62.07	0.0213	2	2	237.74	0.0763	6	9	799	89.3	6.37
Q9D7A8	Armadillo repeat-containing protein 1 OS=Mus musculus GN=Armc1 PE=1 SV=1 - [ARMC1_MOUSE]	0.0851	1	2	2	2	0	0	21570000							0.838	2	37.8	0.917	2	19.7	1.165	2	0.7	1.257	2	59.8		0				0			51.71	0.0851	2	2	282	31.2	5.57
Q61543	Golgi apparatus protein 1 OS=Mus musculus GN=Glg1 PE=1 SV=1 - [GSLG1_MOUSE]	0.0851	1	8	8	10	0	0	194400000							0.921	10	18.7	0.92	10	7.1	0.997	10	12.7	0.95	10	7		0				0			286.52	0.0851	8	10	1175	133.6	6.84
Q99KX1	Myeloid leukemia factor 2 OS=Mus musculus GN=Mlf2 PE=1 SV=1 - [MLF2_MOUSE]	0.085	1	2	2	3	0	0	538300000							0.913	3	0.9	1.153	3	7.4	0.961	3	3	1.211	3	10.3		0				0			99.13	0.085	2	3	247	28	6.98
Q5SRX1	TOM1-like protein 2 OS=Mus musculus GN=Tom1l2 PE=2 SV=1 - [TM1L2_MOUSE]	0.0848	1	4	4	14	88350000	62400000	411300000	0.855	2	11.9	1.002	2	0	0.963	10	8.4	0.969	10	5.4	0.986	10	11.2	1.004	10	4.7	78.47	0.0256	1	2	88.71	0.0256	1	2	297.09	0.0848	4	10	507	55.6	4.82
P35762	CD81 antigen OS=Mus musculus GN=Cd81 PE=1 SV=2 - [CD81_MOUSE]	0.0847	1	1	1	1	0	0	76770000							1.022	1		1.026	1		0.912	1		0.901	1			0				0			53.31	0.0847	1	1	236	25.8	5.83
Q4QQM4	Tumor protein p53-inducible protein 11 OS=Mus musculus GN=Trp53i11 PE=2 SV=1 - [P5I11_MOUSE]	0.0847	1	1	1	1	0	0	0							1.195	1		1.077	1		1.075	1		0.953	1			0				0			36.67	0.0847	1	1	189	20.9	9.41
P70206	Plexin-A1 OS=Mus musculus GN=Plxna1 PE=1 SV=1 - [PLXA1_MOUSE]	0.0845	2	9	14	18	38320000	0	561900000							0.888	10	12.2	0.84	10	13.5	0.984	10	12.4	1.003	10	7.7	49.17	0.0037	1	1		0			498.95	0.0808	13	17	1894	211	6.9
Q921G7	Electron transfer flavoprotein-ubiquinone oxidoreductase, mitochondrial OS=Mus musculus GN=Etfdh PE=1 SV=1 - [ETFD_MOUSE]	0.0844	1	5	5	6	0	0	285000000							0.984	6	13.4	0.975	6	12.9	1.013	6	11.1	0.964	6	2.4		0				0			210.16	0.0844	5	6	616	68	7.58
Q9DC28	Casein kinase I isoform delta OS=Mus musculus GN=Csnk1d PE=1 SV=2 - [KC1D_MOUSE]	0.0843	1	2	3	3	0	0	174000000							0.94	2	4.6	1.003	2	3.2	1	2	9.2	1.051	2	7.7		0				0			109.99	0.0843	3	3	415	47.3	9.74
Q9CQR2	40S ribosomal protein S21 OS=Mus musculus GN=Rps21 PE=2 SV=1 - [RS21_MOUSE]	0.0843	1	1	1	1	0	0	172000000							1.193	1		0.896	1		1.813	1		1.34	1			0				0			37.09	0.0843	1	1	83	9.1	8.51
Q8BK08	Transmembrane protein 11, mitochondrial OS=Mus musculus GN=Tmem11 PE=2 SV=1 - [TMM11_MOUSE]	0.0842	1	1	1	1	0	0	80580000							1.011	1		0.938	1		1.02	1		0.931	1			0				0			32.06	0.0842	1	1	190	21.3	7.36
Q9QUH0	Glutaredoxin-1 OS=Mus musculus GN=Glrx PE=1 SV=3 - [GLRX1_MOUSE]	0.0841	1	1	1	4	0	42350000	49540000				1.048	3	6.6	0.955	1		0.848	1		1.057	1		0.924	1			0			64.84	0.0841	1	3	37.52	0.0841	1	1	107	11.9	8.37
P01887	Beta-2-microglobulin OS=Mus musculus GN=B2m PE=1 SV=2 - [B2MG_MOUSE]	0.084	1	1	1	21	338400000	0	261500000	7.589	17	96.3				4.765	4	96.8	3.905	4	26.1	0.718	4	6.5	0.763	4	18.9	609.94	0.084	1	17		0			144.25	0.084	1	4	119	13.8	8.44
Q3TGF2	Protein FAM107B OS=Mus musculus GN=Fam107b PE=2 SV=2 - [F107B_MOUSE]	0.084	1	1	1	1	0	0	5271000							1.149	1		1.13	1		0.833	1		0.807	1			0				0			31.33	0.084	1	1	131	15.6	8.31
Q99JR1	Sideroflexin-1 OS=Mus musculus GN=Sfxn1 PE=1 SV=3 - [SFXN1_MOUSE]	0.0839	1	2	2	10	57680000	27790000	312700000	0.651	1		1.194	2	12.5	1.02	7	5.2	1.04	7	7	1.002	7	9	0.985	7	2.3	57.33	0.0404	1	1	98.7	0.0839	2	2	226.96	0.0839	2	7	322	35.6	9.23
O70274	Protein tyrosine phosphatase type IVA 2 OS=Mus musculus GN=Ptp4a2 PE=1 SV=1 - [TP4A2_MOUSE]	0.0838	2	1	1	3	0	0	215700000							0.997	3	2.2	0.932	3	14.2	1.029	3	15.7	0.947	3	0.7		0				0			76.1	0.0838	1	3	167	19.1	8.37
Q8BUK6	Protein Hook homolog 3 OS=Mus musculus GN=Hook3 PE=1 SV=2 - [HOOK3_MOUSE]	0.0836	1	4	4	4	0	0	53830000							0.941	4	14.3	0.959	4	21.1	1.133	4	7	1.005	4	4.1		0				0			108.56	0.0836	4	4	718	83.2	5.19
Q8K0T0	Reticulon-1 OS=Mus musculus GN=Rtn1 PE=1 SV=1 - [RTN1_MOUSE]	0.0833	1	6	7	31	220200000	87430000	984100000	1.076	11	5.6	0.946	9	3.7	0.852	10	30.4	1.035	10	17.6	0.972	10	22.6	1.101	10	5.1	311.13	0.0551	4	11	331.55	0.0667	5	9	397	0.0705	6	11	780	83.5	4.58
Q9DBL1	Short/branched chain specific acyl-CoA dehydrogenase, mitochondrial OS=Mus musculus GN=Acadsb PE=1 SV=1 - [ACDSB_MOUSE]	0.0833	1	2	2	2	0	0	30630000							1.074	2	10.4	0.912	2	1.3	1.032	2	0.4	0.862	2	12.1		0				0			75.43	0.0833	2	2	432	47.8	7.87
Q99M87	DnaJ homolog subfamily A member 3, mitochondrial OS=Mus musculus GN=Dnaja3 PE=1 SV=1 - [DNJA3_MOUSE]	0.0833	1	3	3	4	0	0	237000000							1.026	4	3.3	0.969	4	2.7	1.015	4	4.5	0.965	4	6.3		0				0			183.77	0.0833	3	4	480	52.4	9.22
Q9CZR8	Elongation factor Ts, mitochondrial OS=Mus musculus GN=Tsfm PE=1 SV=1 - [EFTS_MOUSE]	0.0833	1	1	1	1	0	0	55600000							1.179	1		0.921	1		0.944	1		0.726	1			0				0			52.63	0.0833	1	1	324	35.3	7.06
Q8CGC7	Bifunctional glutamate/proline--tRNA ligase OS=Mus musculus GN=Eprs PE=1 SV=4 - [SYEP_MOUSE]	0.0833	2	10	10	12	0	0	141300000							1.024	12	10.9	1.219	12	8.3	0.88	12	16.6	1.031	12	6.3		0				0			384.09	0.0833	10	12	1512	170	7.66
P28650	Adenylosuccinate synthetase isozyme 1 OS=Mus musculus GN=Adssl1 PE=1 SV=2 - [PURA1_MOUSE]	0.0832	1	4	4	4	0	19410000	30050000				1.076	1		0.945	3	1.5	0.974	3	0.8	1.001	3	1.2	1.024	3	3.5		0			42.3	0.0241	1	1	123.06	0.0832	3	3	457	50.2	8.43
Q9JM96	Cdc42 effector protein 4 OS=Mus musculus GN=Cdc42ep4 PE=1 SV=1 - [BORG4_MOUSE]	0.0831	1	2	2	4	45030000	0	17160000	1.081	2	6.5				1.143	2	9.7	1.465	2	3.5	0.878	2	16.3	1.107	2	2.9	74.65	0.0831	2	2		0			123.9	0.0831	2	2	349	37.8	5.36
Q9JLJ2	4-trimethylaminobutyraldehyde dehydrogenase OS=Mus musculus GN=Aldh9a1 PE=1 SV=1 - [AL9A1_MOUSE]	0.083	1	4	4	4	0	0	58250000	0.907	1					1.097	3	2.9	0.962	3	9.1	1.103	3	4.1	0.961	3	10.4	58.51	0.0223	1	1		0			71.32	0.0607	3	3	494	53.5	6.98
Q9CWE0	Mitochondrial fission regulator 1-like OS=Mus musculus GN=Mtfr1l PE=1 SV=1 - [MFR1L_MOUSE]	0.083	1	2	2	5	83670000	0	125000000	1.021	1					0.959	4	4.8	0.932	4	2.5	1.027	4	4.6	0.979	4	4.3	61.29	0.0415	1	1		0			126.91	0.083	2	4	289	31.7	6.1
P70195	Proteasome subunit beta type-7 OS=Mus musculus GN=Psmb7 PE=1 SV=1 - [PSB7_MOUSE]	0.083	1	3	3	6	64540000	0	335500000	0.967	2	4				0.866	4	8.6	0.989	4	5.1	0.927	4	3.9	1.067	4	2	64.63	0.0686	2	2		0			149.03	0.083	3	4	277	29.9	7.99
Q8BGN8	Synaptoporin OS=Mus musculus GN=Synpr PE=1 SV=1 - [SYNPR_MOUSE]	0.083	1	2	2	7	0	142100000	449300000				0.749	2	0.8	0.864	5	16.8	0.991	5	6.4	0.995	5	12.2	1.109	5	4.7		0			67.85	0.0302	1	2	139.42	0.083	2	5	265	29.2	6.3
Q9Z1Z2	Serine-threonine kinase receptor-associated protein OS=Mus musculus GN=Strap PE=1 SV=2 - [STRAP_MOUSE]	0.0829	1	2	2	2	25390000	0	127000000	1.007	1					1.067	1		0.983	1		0.945	1		0.857	1		66.25	0.0314	1	1		0			42.22	0.0514	1	1	350	38.4	5.12
Q8BP67	60S ribosomal protein L24 OS=Mus musculus GN=Rpl24 PE=2 SV=2 - [RL24_MOUSE]	0.0828	1	1	1	2	0	0	414800000							1.244	2	0.6	1.332	2	3	0.881	2	1.7	0.928	2	0.7		0				0			103.84	0.0828	1	2	157	17.8	11.25
Q9D6K5	Synaptojanin-2-binding protein OS=Mus musculus GN=Synj2bp PE=1 SV=1 - [SYJ2B_MOUSE]	0.0828	1	1	1	1	0	0	73250000							0.943	1		0.896	1		1.035	1		0.968	1			0				0			58.13	0.0828	1	1	145	15.8	6.3
Q9QYF9	Protein NDRG3 OS=Mus musculus GN=Ndrg3 PE=1 SV=1 - [NDRG3_MOUSE]	0.0827	1	2	3	6	0	22050000	386500000				1.23	1		0.822	3	1.4	0.835	3	4.9	1.116	3	18.2	0.998	3	3.8		0			38.93	0.0267	1	1	144.27	0.0827	3	5	375	41.5	5.25
Q8JZW4	Copine-5 OS=Mus musculus GN=Cpne5 PE=2 SV=1 - [CPNE5_MOUSE]	0.0826	2	2	5	9	58990000	0	331200000							0.86	2	12	0.783	2	3.7	1.19	2	7.6	1.066	2	8	48.96	0.0236	1	1		0			188.18	0.0826	4	8	593	65.6	5.77
Q505F5	Leucine-rich repeat-containing protein 47 OS=Mus musculus GN=Lrrc47 PE=2 SV=1 - [LRC47_MOUSE]	0.0826	1	4	4	8	7976000	0	110500000	0.872	1					0.963	7	7.6	0.974	7	8.4	1.005	7	7.7	0.961	7	4.8	47.24	0.0241	1	1		0			226.17	0.0826	4	7	581	63.6	8.1
Q8C0T5	Signal-induced proliferation-associated 1-like protein 1 OS=Mus musculus GN=Sipa1l1 PE=1 SV=2 - [SI1L1_MOUSE]	0.0825	1	11	11	18	7183000	0	139000000	1.042	2	2.8				0.863	16	20.2	0.851	16	11.5	1.024	16	8.5	1.027	16	10.6	68.87	0.0135	2	2		0			449.16	0.0825	11	16	1782	196.9	8.13
Q9WV27	Sodium/potassium-transporting ATPase subunit alpha-4 OS=Mus musculus GN=Atp1a4 PE=1 SV=3 - [AT1A4_MOUSE]	0.0824	2	1	11	237	4123000000	1873000000	41240000000				1.368	1		0.478	4	16.5	0.535	4	16.4	1.178	4	5.8	1.296	4	5.5	1504.7	0.0494	5	55	1043.13	0.0601	8	35	4064.69	0.0824	11	147	1032	114.8	5.71
Q8BTG7	Protein NDRG4 OS=Mus musculus GN=Ndrg4 PE=1 SV=1 - [NDRG4_MOUSE]	0.0824	1	2	3	4	109500000	0	225100000	1.068	1					1.018	1		0.86	1		1.197	1		0.995	1		59.9	0.0284	1	1		0			78.53	0.054	2	3	352	38.5	6.32
Q8CHU3	Epsin-2 OS=Mus musculus GN=Epn2 PE=1 SV=1 - [EPN2_MOUSE]	0.0824	1	3	3	3	0	0	38350000							0.877	3	9.2	0.94	3	12.3	1.022	3	7.6	1.079	3	0.3		0				0			169.89	0.0824	3	3	595	63.4	8.16
O35737	Heterogeneous nuclear ribonucleoprotein H OS=Mus musculus GN=Hnrnph1 PE=1 SV=3 - [HNRH1_MOUSE]	0.0824	2	2	2	6	0	0	174500000							1.016	6	5.3	0.991	6	5.6	1.112	6	3.9	1.059	6	4		0				0			256.97	0.0824	2	6	449	49.2	6.3
Q9CQX2	Cytochrome b5 type B OS=Mus musculus GN=Cyb5b PE=1 SV=1 - [CYB5B_MOUSE]	0.0822	1	1	1	2	295500000	0	0	1.171	2	6.2																90.59	0.0822	1	2		0				0			146	16.3	4.89
Q8CGY8	UDP-N-acetylglucosamine--peptide N-acetylglucosaminyltransferase 110 kDa subunit OS=Mus musculus GN=Ogt PE=1 SV=2 - [OGT1_MOUSE]	0.0822	1	9	9	13	70220000	36720000	400900000	0.628	2	13.3	1.176	1		0.872	10	8.9	0.93	10	3.5	1.003	10	7.6	1.089	10	2.2	77.92	0.0096	1	2	49.08	0.0096	1	1	274.67	0.0822	9	10	1046	116.9	6.7
P07744	Keratin, type II cytoskeletal 4 OS=Mus musculus GN=Krt4 PE=1 SV=2 - [K2C4_MOUSE]	0.0819	1	1	6	49	4147000000	517200000	4649000000							7.587	1		0.527	1		12.109	1		0.828	1		607.61	0.0305	3	32	101.4	0.0305	3	4	306.43	0.08	5	13	525	56.2	8.15
Q9D7G0	Ribose-phosphate pyrophosphokinase 1 OS=Mus musculus GN=Prps1 PE=1 SV=4 - [PRPS1_MOUSE]	0.0818	2	2	3	3	0	0	188000000							0.843	2	37.4	1.231	2	25.9	0.935	2	4.3	1.345	2	62.4		0				0			96.64	0.0818	3	3	318	34.8	6.98
Q8BGB7	Enolase-phosphatase E1 OS=Mus musculus GN=Enoph1 PE=2 SV=1 - [ENOPH_MOUSE]	0.0817	1	2	2	2	0	0	26370000							1.123	2	20.5	0.975	2	16.6	1.003	2	15.2	0.857	2	19.1		0				0			58.51	0.0817	2	2	257	28.6	4.92
Q921W0	Charged multivesicular body protein 1a OS=Mus musculus GN=Chmp1a PE=1 SV=1 - [CHM1A_MOUSE]	0.0816	1	2	2	2	0	0	110400000	1.111	1					0.893	1		0.988	1		0.896	1		0.976	1		55.57	0.0357	1	1		0			40.89	0.0459	1	1	196	21.6	8.06
Q8C754	Vacuolar protein sorting-associated protein 52 homolog OS=Mus musculus GN=Vps52 PE=2 SV=1 - [VPS52_MOUSE]	0.0816	1	4	4	5	0	0	192900000							0.905	5	4.5	0.997	5	3.9	0.971	5	2.1	0.985	5	8.6		0				0			162.33	0.0816	4	5	723	82	5.9
Q9CY64	Biliverdin reductase A OS=Mus musculus GN=Blvra PE=2 SV=1 - [BIEA_MOUSE]	0.0814	1	2	2	2	22060000	0	0	0.99	1					1.003	1		0.958	1		1.012	1		0.952	1		51.5	0.0339	1	1		0			36.87	0.0475	1	1	295	33.5	7.02
Q922D8	C-1-tetrahydrofolate synthase, cytoplasmic OS=Mus musculus GN=Mthfd1 PE=1 SV=4 - [C1TC_MOUSE]	0.0813	1	7	7	8	20810000	0	286800000	1.14	1					1.09	7	5.3	1.098	7	5.2	0.96	7	1.6	0.945	7	5.3	63.77	0.0128	1	1		0			224.59	0.0684	6	7	935	101.1	7.14
Q9WTQ8	Mitochondrial import inner membrane translocase subunit Tim23 OS=Mus musculus GN=Timm23 PE=2 SV=1 - [TIM23_MOUSE]	0.0813	1	1	1	1	0	0	9744000							1.119	1		0.84	1		1.236	1		0.913	1			0				0			38.67	0.0813	1	1	209	22	9.13
Q9EQZ6	Rap guanine nucleotide exchange factor 4 OS=Mus musculus GN=Rapgef4 PE=1 SV=1 - [RPGF4_MOUSE]	0.0811	2	8	8	13	44900000	16370000	405100000	0.707	3	2.2	1.203	1		0.801	9	11.8	0.732	9	10.5	1.026	9	11	1.003	9	5.8	88.86	0.0267	3	3	51.04	0.0119	1	1	346.12	0.0732	7	9	1011	115.4	6.92
P17897	Lysozyme C-1 OS=Mus musculus GN=Lyz1 PE=1 SV=1 - [LYZ1_MOUSE]	0.0811	1	1	1	1	0	0	588000000							1.014	1		1.069	1		1.167	1		1.211	1			0				0			47.02	0.0811	1	1	148	16.8	9.41
P28740	Kinesin-like protein KIF2A OS=Mus musculus GN=Kif2a PE=1 SV=2 - [KIF2A_MOUSE]	0.0809	4	6	6	10	48880000	0	259500000	0.936	5	19				1.167	5	2	0.961	5	6.1	1.064	5	14.9	0.911	5	5.1	146.46	0.0355	3	5		0			166.61	0.0695	5	5	705	79.7	6.73
Q91XU3	Phosphatidylinositol 5-phosphate 4-kinase type-2 gamma OS=Mus musculus GN=Pip4k2c PE=2 SV=1 - [PI42C_MOUSE]	0.0808	1	3	3	8	21130000	15220000	99270000	0.843	1		0.835	1		0.905	6	5.7	1.124	6	4.5	0.929	6	8.8	1.13	6	4.1	49.73	0.0285	1	1	51.68	0.0285	1	1	200.5	0.0808	3	6	421	47.3	6.89
Q61207	Sulfated glycoprotein 1 OS=Mus musculus GN=Psap PE=1 SV=2 - [SAP_MOUSE]	0.0808	1	5	5	8	128400000	23440000	271400000	1.689	1		1.523	2	9.7	1.121	5	2.8	1.554	5	7.9	0.717	5	13.3	1.009	5	6.1	53.7	0.018	1	1	77.99	0.0305	2	2	165.79	0.0808	5	5	557	61.4	5.19
Q9CQJ6	Density-regulated protein OS=Mus musculus GN=Denr PE=2 SV=1 - [DENR_MOUSE]	0.0808	1	2	2	2	0	0	109000000							0.915	2	0.2	1.099	2	17.7	0.923	2	12.4	1.091	2	5.5		0				0			62.48	0.0808	2	2	198	22.2	5.3
P30416	Peptidyl-prolyl cis-trans isomerase FKBP4 OS=Mus musculus GN=Fkbp4 PE=1 SV=5 - [FKBP4_MOUSE]	0.0808	1	3	3	4	0	0	121300000							0.966	4	13.9	0.979	4	9.8	0.97	4	3.2	0.956	4	3.1		0				0			154.2	0.0808	3	4	458	51.5	5.72
Q9ERB0	Synaptosomal-associated protein 29 OS=Mus musculus GN=Snap29 PE=2 SV=1 - [SNP29_MOUSE]	0.0808	1	2	2	2	0	0	153700000							1.127	2	2.6	1.121	2	28.5	0.975	2	15.7	0.954	2	9.8		0				0			60.17	0.0808	2	2	260	29.6	5.38
P36916	Guanine nucleotide-binding protein-like 1 OS=Mus musculus GN=Gnl1 PE=2 SV=4 - [GNL1_MOUSE]	0.0807	1	5	5	7	20710000	0	90330000	0.792	1					1.013	6	6.8	1.016	6	12.4	0.964	6	4.5	0.988	6	11.5	48.47	0.0148	1	1		0			168.37	0.0807	5	6	607	68.7	5.68
Q99KC8	von Willebrand factor A domain-containing protein 5A OS=Mus musculus GN=Vwa5a PE=1 SV=2 - [VMA5A_MOUSE]	0.0807	1	8	8	10	0	0	102200000							1.702	10	18.7	2.152	10	14	0.825	10	5.5	1.042	10	6.9		0				0			271.27	0.0807	8	10	793	87.1	6.58
Q8C3Q5	Protein shisa-7 OS=Mus musculus GN=Shisa7 PE=1 SV=3 - [SHSA7_MOUSE]	0.0806	1	4	4	13	21910000	0	507400000	0.777	2	4.7				0.692	11	13.4	0.739	11	9.2	0.951	11	5.5	1.167	11	5.1	95.87	0.052	2	2		0			354.59	0.0806	4	11	558	58.3	9.82
Q8BGQ7	Alanine--tRNA ligase, cytoplasmic OS=Mus musculus GN=Aars PE=1 SV=1 - [SYAC_MOUSE]	0.0806	1	8	8	13	33070000	0	459800000	1.013	3	3.1				1.021	10	9.1	1.102	10	13.9	0.952	10	18.3	1.047	10	3.4	100.76	0.0186	2	3		0			328.51	0.0806	8	10	968	106.8	5.67
P47809	Dual specificity mitogen-activated protein kinase kinase 4 OS=Mus musculus GN=Map2k4 PE=1 SV=2 - [MP2K4_MOUSE]	0.0806	1	3	3	4	0	0	181500000							0.941	4	12.4	1.047	4	3.7	1.023	4	2.3	1.107	4	9.9		0				0			120.1	0.0806	3	4	397	44.1	8.07
Q64487	Receptor-type tyrosine-protein phosphatase delta OS=Mus musculus GN=Ptprd PE=1 SV=3 - [PTPRD_MOUSE]	0.0805	1	11	13	21	37400000	45090000	778100000	0.697	1		0.854	4	4.3	0.841	14	12.9	0.919	14	12.4	0.979	14	10.2	1.018	14	4.7	48.55	0.0037	1	1	180.22	0.0246	3	4	594.57	0.0711	11	16	1912	214.3	6.55
Q99JW4	LIM and senescent cell antigen-like-containing domain protein 1 OS=Mus musculus GN=Lims1 PE=1 SV=3 - [LIMS1_MOUSE]	0.08	2	3	3	3	0	0	58160000							0.953	3	11.2	1.046	3	1.2	1.097	3	7.7	1.245	3	10.4		0				0			72.76	0.08	3	3	325	37.2	8.05
P48455	Serine/threonine-protein phosphatase 2B catalytic subunit gamma isoform OS=Mus musculus GN=Ppp3cc PE=2 SV=1 - [PP2BC_MOUSE]	0.0799	1	1	4	6	0	0	1605000000							1.056	1		1.037	1		0.988	1		0.956	1			0				0			168.31	0.0799	4	6	513	58.7	7.25
Q80TR1	Latrophilin-1 OS=Mus musculus GN=Lphn1 PE=1 SV=2 - [LPHN1_MOUSE]	0.0798	1	9	9	11	28930000	0	244900000	1.124	1					0.838	10	8.2	0.895	10	19.1	0.994	10	9.6	1.039	10	5.5	55.75	0.0068	1	1		0			323.85	0.073	8	10	1466	161.6	6.48
Q922J3	CAP-Gly domain-containing linker protein 1 OS=Mus musculus GN=Clip1 PE=1 SV=1 - [CLIP1_MOUSE]	0.0798	1	7	8	12	0	0	187100000							1.03	11	6.4	0.925	11	3.6	1.088	11	8.3	1.039	11	9.8		0				0			342.58	0.0798	8	12	1391	155.7	5.24
Q9DC53	Copine-8 OS=Mus musculus GN=Cpne8 PE=2 SV=3 - [CPNE8_MOUSE]	0.0797	2	2	5	9	58990000	0	322000000							0.928	2	23.1	1.007	2	21	1.01	2	2.5	1.079	2	4.6	48.96	0.0243	1	1		0			177.12	0.0797	4	8	577	64.6	5.97
Q8C4B4	Protein unc-119 homolog B OS=Mus musculus GN=Unc119b PE=1 SV=1 - [U119B_MOUSE]	0.0797	1	1	1	1	0	0	6005000							1.211	1		0.955	1		1.209	1		0.938	1			0				0			44.4	0.0797	1	1	251	28.3	5.72
Q9D7N9	Adipocyte plasma membrane-associated protein OS=Mus musculus GN=Apmap PE=1 SV=1 - [APMAP_MOUSE]	0.0795	1	4	4	6	21700000	0	152500000	1.008	1					1.024	5	6.3	1.101	5	3.6	0.984	5	2.7	1.068	5	1.7	43.06	0.0289	1	1		0			137.34	0.0795	4	5	415	46.4	6.32
Q61655	ATP-dependent RNA helicase DDX19A OS=Mus musculus GN=Ddx19a PE=2 SV=2 - [DD19A_MOUSE]	0.0795	1	3	3	3	22700000	0	52810000	0.997	1					1.003	2	3.8	1.115	2	5.3	0.927	2	1.5	1.014	2	0	52.92	0.023	1	1		0			65.06	0.0565	2	2	478	53.9	6.67
Q8VDM4	26S proteasome non-ATPase regulatory subunit 2 OS=Mus musculus GN=Psmd2 PE=1 SV=1 - [PSMD2_MOUSE]	0.0793	1	6	6	11	41120000	0	233700000	0.959	2	0.4				1.136	9	3.4	1.08	9	11.2	1.034	9	13.8	1.024	9	5.5	59.71	0.0242	2	2		0			307.89	0.0793	5	9	908	100.1	5.17
P54728	UV excision repair protein RAD23 homolog B OS=Mus musculus GN=Rad23b PE=1 SV=2 - [RD23B_MOUSE]	0.0793	2	4	4	6	138700000	48820000	347000000	1.131	3	7.2	0.854	2	1.6	1.321	1		1.637	1		0.858	1		1.047	1		125.25	0.0649	3	3	53.87	0.0385	2	2	75.95	0.024	1	1	416	43.5	4.83
P35436	Glutamate receptor ionotropic, NMDA 2A OS=Mus musculus GN=Grin2a PE=1 SV=2 - [NMDE1_MOUSE]	0.0792	1	8	9	19	25180000	0	521600000	0.867	3	2.5				0.8	15	15.8	0.753	15	18.6	1.006	15	14.5	1.023	15	9.3	77.53	0.028	3	3		0			423.48	0.0676	8	16	1464	165.3	7.01
Q8K221	Arfaptin-2 OS=Mus musculus GN=Arfip2 PE=2 SV=2 - [ARFP2_MOUSE]	0.0792	1	2	2	3	0	0	35170000							0.999	3	1.1	1.056	3	1.7	0.993	3	1.4	1.053	3	4.2		0				0			103.18	0.0792	2	3	341	37.7	5.87
Q8R016	Bleomycin hydrolase OS=Mus musculus GN=Blmh PE=2 SV=1 - [BLMH_MOUSE]	0.0791	1	4	4	4	0	0	169400000							0.971	4	19.2	0.97	4	13	1.036	4	15.8	1.019	4	7.6		0				0			94.37	0.0791	4	4	455	52.5	6.48
O55026	Ectonucleoside triphosphate diphosphohydrolase 2 OS=Mus musculus GN=Entpd2 PE=1 SV=2 - [ENTP2_MOUSE]	0.0788	1	3	3	3	0	0	175900000							1.027	3	0.6	0.989	3	2.7	0.913	3	17.4	0.951	3	4.3		0				0			139.51	0.0788	3	3	495	54.3	8.37
P16388	Potassium voltage-gated channel subfamily A member 1 OS=Mus musculus GN=Kcna1 PE=1 SV=1 - [KCNA1_MOUSE]	0.0788	1	2	2	3	0	0	81050000							0.799	3	17.3	0.734	3	12.4	1.061	3	3.7	1.022	3	1.4		0				0			171.22	0.0788	2	3	495	56.4	5.14
P53395	Lipoamide acyltransferase component of branched-chain alpha-keto acid dehydrogenase complex, mitochondrial OS=Mus musculus GN=Dbt PE=1 SV=2 - [ODB2_MOUSE]	0.0788	1	4	4	4	0	0	134300000							1.095	4	3.3	1.144	4	2.5	0.973	4	2.5	1.001	4	3.1		0				0			115.89	0.0788	4	4	482	53.2	8.6
P50580	Proliferation-associated protein 2G4 OS=Mus musculus GN=Pa2g4 PE=1 SV=3 - [PA2G4_MOUSE]	0.0787	1	3	3	3	0	0	151500000							1.078	3	4.2	1.245	3	2.3	0.925	3	1.4	1.052	3	2.2		0				0			87.63	0.0787	3	3	394	43.7	6.86
Q03173	Protein enabled homolog OS=Mus musculus GN=Enah PE=1 SV=2 - [ENAH_MOUSE]	0.0786	1	5	5	6	0	0	210300000							0.833	6	8.2	1.04	6	9	0.916	6	5.3	1.108	6	2.2		0				0			176.44	0.0786	5	6	802	85.8	7.72
P62881	Guanine nucleotide-binding protein subunit beta-5 OS=Mus musculus GN=Gnb5 PE=1 SV=1 - [GBB5_MOUSE]	0.0785	1	3	3	4	0	52230000	38140000				0.831	2	1	0.755	2	49.1	0.951	2	9	1.157	2	8	1.435	2	50.2		0			82.79	0.0253	1	2	65.62	0.0532	2	2	395	43.5	6.46
Q8BFT9	Synaptic vesicle 2-related protein OS=Mus musculus GN=Svop PE=2 SV=1 - [SVOP_MOUSE]	0.0785	1	3	3	3	0	0	111200000							1.041	3	2.7	0.801	3	2	1.26	3	12.4	1.044	3	6.7		0				0			118.35	0.0785	3	3	548	60.7	5.85
P62889	60S ribosomal protein L30 OS=Mus musculus GN=Rpl30 PE=2 SV=2 - [RL30_MOUSE]	0.0783	1	1	1	3	45130000	0	3822000	1.909	2	26.9				0.87	1		1.448	1		1.016	1		1.666	1		60.13	0.0783	1	2		0			53.35	0.0783	1	1	115	12.8	9.63
P62855	40S ribosomal protein S26 OS=Mus musculus GN=Rps26 PE=2 SV=3 - [RS26_MOUSE]	0.0783	1	1	1	1	0	0	636200000							1.049	1		1.376	1		0.76	1		0.981	1			0				0			41.56	0.0783	1	1	115	13	11
P97350	Plakophilin-1 OS=Mus musculus GN=Pkp1 PE=2 SV=1 - [PKP1_MOUSE]	0.0783	1	5	5	6	0	0	327700000							2.361	6	15.5	1.131	6	26	2.159	6	8.8	1.011	6	4.8		0				0			256.83	0.0783	5	6	728	80.8	8.91
P39688	Tyrosine-protein kinase Fyn OS=Mus musculus GN=Fyn PE=1 SV=4 - [FYN_MOUSE]	0.0782	22	1	4	5	0	43330000	965000000							0.897	1		0.855	1		1.082	1		1.015	1			0			37.86	0.0186	1	1	98.16	0.0782	4	4	537	60.6	6.67
Q8R010	Aminoacyl tRNA synthase complex-interacting multifunctional protein 2 OS=Mus musculus GN=Aimp2 PE=1 SV=2 - [AIMP2_MOUSE]	0.0781	1	1	1	1	0	0	69390000							0.976	1		1.118	1		0.838	1		0.945	1			0				0			51.37	0.0781	1	1	320	35.4	7.83
Q91X78	Erlin-1 OS=Mus musculus GN=Erlin1 PE=1 SV=1 - [ERLN1_MOUSE]	0.078	1	1	2	2	0	0	42900000							1.207	1		1.094	1		1.038	1		0.926	1			0				0			77.79	0.078	2	2	346	38.9	7.21
Q99LR1	Monoacylglycerol lipase ABHD12 OS=Mus musculus GN=Abhd12 PE=1 SV=2 - [ABD12_MOUSE]	0.0779	1	3	3	3	0	0	21540000							1.037	3	13.5	1.001	3	4.8	1.112	3	19.8	1.046	3	22.5		0				0			108.17	0.0779	3	3	398	45.2	8.72
Q9DCB8	Iron-sulfur cluster assembly 2 homolog, mitochondrial OS=Mus musculus GN=Isca2 PE=2 SV=2 - [ISCA2_MOUSE]	0.0779	1	1	1	1	0	0	48930000							0.948	1		0.927	1		1.063	1		1.023	1			0				0			43.03	0.0779	1	1	154	16.7	5.6
Q9QYK7	RING finger protein 11 OS=Mus musculus GN=Rnf11 PE=1 SV=1 - [RNF11_MOUSE]	0.0779	1	1	1	1	0	0	139500000							0.861	1		0.875	1		1.053	1		1.054	1			0				0			58.83	0.0779	1	1	154	17.4	4.78
P62960	Nuclease-sensitive element-binding protein 1 OS=Mus musculus GN=Ybx1 PE=1 SV=3 - [YBOX1_MOUSE]	0.0776	2	2	2	2	64790000	0	37040000	1.343	1					1.461	1		1.131	1		1.372	1		1.045	1		49.47	0.059	1	1		0			40.57	0.0186	1	1	322	35.7	9.88
Q3TWL2	Type 1 phosphatidylinositol 4,5-bisphosphate 4-phosphatase OS=Mus musculus GN=Tmem55b PE=1 SV=1 - [TM55B_MOUSE]	0.0775	1	1	1	1	0	0	98630000							0.843	1		0.849	1		0.984	1		0.975	1			0				0			46.38	0.0775	1	1	284	30	8.82
Q9D8B7	Junctional adhesion molecule C OS=Mus musculus GN=Jam3 PE=1 SV=2 - [JAM3_MOUSE]	0.0774	1	2	2	2	0	0	257000000							1.137	2	3.3	1.502	2	0.2	0.706	2	6.2	0.918	2	9.7		0				0			55.77	0.0774	2	2	310	34.8	7.03
Q9D0L8	mRNA cap guanine-N7 methyltransferase OS=Mus musculus GN=Rnmt PE=1 SV=1 - [MCES_MOUSE]	0.0774	1	3	3	3	0	0	107900000							0.912	3	16.3	0.871	3	16.5	0.995	3	11.1	0.969	3	20.8		0				0			95.97	0.0774	3	3	465	53.3	6.48
P54923	[Protein ADP-ribosylarginine] hydrolase OS=Mus musculus GN=Adprh PE=2 SV=1 - [ADPRH_MOUSE]	0.0773	1	2	2	2	0	0	27890000							1.045	2	10.3	1.128	2	8.2	0.903	2	7	0.96	2	11.5		0				0			58.57	0.0773	2	2	362	40	5.76
Q8BQU6	Gap junction gamma-2 protein OS=Mus musculus GN=Gjc2 PE=1 SV=2 - [CXG2_MOUSE]	0.0773	1	1	1	1	0	0	37980000							1.107	1		0.866	1		1.088	1		0.838	1			0				0			43.74	0.0773	1	1	440	47	7.12
Q9CQ85	Mitochondrial import inner membrane translocase subunit Tim22 OS=Mus musculus GN=Timm22 PE=2 SV=1 - [TIM22_MOUSE]	0.0773	1	1	1	2	0	0	589900000							1.154	2	5	0.902	2	1.1	1.145	2	2.9	0.881	2	1		0				0			74.15	0.0773	1	2	194	20.1	8.22
Q61885	Myelin-oligodendrocyte glycoprotein OS=Mus musculus GN=Mog PE=1 SV=1 - [MOG_MOUSE]	0.0772	1	2	2	6	0	114300000	1339000000				1.239	2	5.8	0.836	4	13.1	1.072	4	6.6	0.922	4	4.6	1.027	4	5.4		0			73.01	0.0488	1	2	188.39	0.0772	2	4	246	28.3	7.96
Q9Z0U1	Tight junction protein ZO-2 OS=Mus musculus GN=Tjp2 PE=1 SV=2 - [ZO2_MOUSE]	0.0771	1	8	9	12	0	0	132500000							1.009	11	6.6	1.066	11	22.1	0.916	11	18.7	0.98	11	13.4		0				0			326.81	0.0771	9	12	1167	131.2	6.79
P62267	40S ribosomal protein S23 OS=Mus musculus GN=Rps23 PE=2 SV=3 - [RS23_MOUSE]	0.0769	1	1	1	4	65720000	77810000	835300000	1.417	1		1.196	1		1.333	2	0.2	1.174	2	9	1.075	2	8.1	0.931	2	1.1	48.48	0.0769	1	1	42	0.0769	1	1	75.85	0.0769	1	2	143	15.8	10.49
Q62093	Serine/arginine-rich splicing factor 2 OS=Mus musculus GN=Srsf2 PE=1 SV=4 - [SRSF2_MOUSE]	0.0769	1	1	1	1	0	0	10900000							0.9	1		1.225	1		0.866	1		1.16	1			0				0			48.19	0.0769	1	1	221	25.5	11.85
P59325	Eukaryotic translation initiation factor 5 OS=Mus musculus GN=Eif5 PE=1 SV=1 - [IF5_MOUSE]	0.0769	1	3	3	3	0	0	249000000							0.959	3	1.5	1.083	3	5.5	0.922	3	9.1	1.042	3	4.8		0				0			88.6	0.0769	3	3	429	48.9	5.52
Q8JZN5	Acyl-CoA dehydrogenase family member 9, mitochondrial OS=Mus musculus GN=Acad9 PE=1 SV=2 - [ACAD9_MOUSE]	0.0768	1	4	4	6	13380000	0	144400000	1.126	1					0.994	5	4.4	0.923	5	10.2	0.991	5	12.9	0.973	5	7.5	67.32	0.016	1	1		0			192.7	0.0768	4	5	625	68.7	7.46
A2ASZ8	Calcium-binding mitochondrial carrier protein SCaMC-2 OS=Mus musculus GN=Slc25a25 PE=2 SV=1 - [SCMC2_MOUSE]	0.0768	1	2	3	6	11980000	0	170000000							1.01	2	6	0.953	2	9.3	1.034	2	0.8	0.961	2	2.5	47.94	0.0171	1	1		0			231.63	0.0768	3	5	469	52.6	8.54
Q8BL65	Actin-binding LIM protein 2 OS=Mus musculus GN=Ablim2 PE=1 SV=1 - [ABLM2_MOUSE]	0.0768	1	3	3	7	0	0	174600000							0.897	7	10.6	0.957	7	7	0.979	7	10.8	1.013	7	7.5		0				0			209.26	0.0768	3	7	612	68.1	8.02
Q9JK48	Endophilin-B1 OS=Mus musculus GN=Sh3glb1 PE=1 SV=1 - [SHLB1_MOUSE]	0.0767	1	2	3	7	252700000	91260000	422500000							1.134	2	3	1.209	2	14.2	0.99	2	4.5	1.038	2	6.6	63.7	0.0219	1	2	64.5	0.0219	1	2	95.87	0.0767	3	3	365	40.8	6.04
Q3V1U8	ELMO domain-containing protein 1 OS=Mus musculus GN=Elmod1 PE=2 SV=2 - [ELMD1_MOUSE]	0.0767	1	2	2	3	0	0	103000000							0.984	3	5.7	0.856	3	0.6	1.048	3	9.3	1.027	3	2.6		0				0			97.09	0.0767	2	3	326	38	8.4
Q62417	Sorbin and SH3 domain-containing protein 1 OS=Mus musculus GN=Sorbs1 PE=1 SV=2 - [SRBS1_MOUSE]	0.0767	2	8	8	11	0	0	247000000							1.002	11	15.1	1.032	11	29.3	0.926	11	8.3	0.956	11	11.8		0				0			416	0.0767	8	11	1290	143	8.25
Q9QXL2	Kinesin-like protein KIF21A OS=Mus musculus GN=Kif21a PE=1 SV=2 - [KI21A_MOUSE]	0.0766	2	8	8	11	0	13990000	239900000				1.025	1		0.937	10	8.6	1.005	10	6.7	1.028	10	8.9	1.023	10	9.2		0			36.92	0.0078	1	1	297.06	0.0766	8	10	1672	186.4	6.27
Q80YA9	Connector enhancer of kinase suppressor of ras 2 OS=Mus musculus GN=Cnksr2 PE=1 SV=1 - [CNKR2_MOUSE]	0.0766	1	6	6	7	0	0	367200000							0.711	7	10.6	0.686	7	12.1	1.091	7	8.5	0.998	7	10.1		0				0			229.4	0.0766	6	7	1032	117.3	6.79
Q8BG05	Heterogeneous nuclear ribonucleoprotein A3 OS=Mus musculus GN=Hnrnpa3 PE=1 SV=1 - [ROA3_MOUSE]	0.0765	2	1	2	2	0	0	23390000							0.967	1		1.116	1		0.875	1		0.993	1			0				0			74.39	0.0765	2	2	379	39.6	9.01
Q3URS9	Coiled-coil domain-containing protein 51 OS=Mus musculus GN=Ccdc51 PE=2 SV=1 - [CCD51_MOUSE]	0.0764	1	2	2	2	0	0	54250000							1	2	11	1.147	2	3.1	0.912	2	1.8	1.029	2	9.6		0				0			106.83	0.0764	2	2	406	45.1	8.09
P09405	Nucleolin OS=Mus musculus GN=Ncl PE=1 SV=2 - [NUCL_MOUSE]	0.0764	1	5	5	6	0	0	37060000							1.024	6	8.2	1.14	6	18.7	0.949	6	17.6	0.996	6	4.2		0				0			139.26	0.0764	5	6	707	76.7	4.75
Q9Z2H2	Regulator of G-protein signaling 6 OS=Mus musculus GN=Rgs6 PE=1 SV=2 - [RGS6_MOUSE]	0.0763	1	2	3	4	0	0	113100000							0.785	3	14.2	0.887	3	3.6	1.062	3	1.5	1.147	3	1.3		0				0			140.83	0.0763	3	4	472	54.5	7.42
Q60902	Epidermal growth factor receptor substrate 15-like 1 OS=Mus musculus GN=Eps15l1 PE=1 SV=3 - [EP15R_MOUSE]	0.0761	1	5	5	6	72300000	12630000	165800000	1.027	1		0.748	1		0.978	4	9.1	0.975	4	10.2	0.994	4	19.2	0.975	4	6.1	45.67	0.0221	1	1	37.58	0.0088	1	1	108.56	0.0673	4	4	907	99.2	5.02
Q9WVK8	Cholesterol 24-hydroxylase OS=Mus musculus GN=Cyp46a1 PE=2 SV=1 - [CP46A_MOUSE]	0.076	1	3	3	3	0	0	190400000							0.952	3	12.8	0.937	3	6.8	1.123	3	6.6	0.941	3	2.4		0				0			75.47	0.076	3	3	500	56.8	8.82
P21958	Antigen peptide transporter 1 OS=Mus musculus GN=Tap1 PE=2 SV=3 - [TAP1_MOUSE]	0.076	1	4	4	10	0	0	95710000							1.41	10	29.9	1.692	10	39.8	0.836	10	11	0.96	10	5.6		0				0			359.91	0.076	4	10	724	78.8	8.79
P47941	Crk-like protein OS=Mus musculus GN=Crkl PE=1 SV=2 - [CRKL_MOUSE]	0.0759	1	2	2	3	18850000	0	99190000	1.171	1					1.101	2	11.2	1.112	2	4.6	0.983	2	2.7	0.978	2	3.9	47.5	0.0396	1	1		0			82.84	0.0363	1	2	303	33.8	6.74
Q8CCJ4	APC membrane recruitment protein 2 OS=Mus musculus GN=Amer2 PE=1 SV=2 - [AMER2_MOUSE]	0.0759	2	4	4	4	0	0	79890000							0.971	4	21.3	0.935	4	15	1.091	4	11.1	1.085	4	8.5		0				0			127.86	0.0759	4	4	672	69.9	6.64
Q5SXY1	Cytospin-B OS=Mus musculus GN=Specc1 PE=1 SV=2 - [CYTSB_MOUSE]	0.0759	1	5	5	5	0	0	48490000							0.933	5	6.8	0.949	5	4.6	1.06	5	5.5	1.034	5	4.1		0				0			142.1	0.0759	5	5	1067	118	6.64
Q9CRD4	Dysbindin domain-containing protein 2 OS=Mus musculus GN=Dbndd2 PE=2 SV=1 - [DBND2_MOUSE]	0.0759	1	1	1	1	0	0	25130000							1.118	1		1.278	1		0.912	1		1.026	1			0				0			47.84	0.0759	1	1	158	17.2	4.22
P24547	Inosine-5'-monophosphate dehydrogenase 2 OS=Mus musculus GN=Impdh2 PE=1 SV=2 - [IMDH2_MOUSE]	0.0759	1	3	3	3	0	0	46340000							1.051	3	5.6	1.052	3	7.3	0.985	3	1.8	1.008	3	5		0				0			98.43	0.0759	3	3	514	55.8	7.28
Q8C522	Endonuclease domain-containing 1 protein OS=Mus musculus GN=Endod1 PE=1 SV=2 - [ENDD1_MOUSE]	0.0758	1	3	3	7	0	51770000	439600000				1.444	1		1.012	6	4.4	1.235	6	8.5	0.903	6	11	1.033	6	6.2		0			50.59	0.022	1	1	186.51	0.0758	3	6	501	55.2	6.16
Q9CZ30	Obg-like ATPase 1 OS=Mus musculus GN=Ola1 PE=1 SV=1 - [OLA1_MOUSE]	0.0758	1	3	3	8	0	0	149800000							0.933	8	15.4	0.924	8	4.2	1.019	8	8.4	1.005	8	7.3		0				0			257.63	0.0758	3	8	396	44.7	7.81
Q922B2	Aspartate--tRNA ligase, cytoplasmic OS=Mus musculus GN=Dars PE=2 SV=2 - [SYDC_MOUSE]	0.0758	1	3	3	4	0	0	146500000							0.983	4	4.4	1.091	4	6.7	0.913	4	5.2	1.006	4	4.8		0				0			119.8	0.0758	3	4	501	57.1	6.49
Q6P9K9	Neurexin-3 OS=Mus musculus GN=Nrxn3 PE=1 SV=2 - [NRX3A_MOUSE]	0.0757	2	7	9	22	77890000	0	553700000	0.874	3	2.6				0.94	14	14	0.863	14	13.1	1.048	14	11.4	0.953	14	7.7	134.16	0.0115	1	3		0			641.6	0.0757	9	19	1571	173.3	6.14
B1AZP2	Disks large-associated protein 4 OS=Mus musculus GN=Dlgap4 PE=1 SV=1 - [DLGP4_MOUSE]	0.0756	1	6	6	7	7286000	0	417000000	0.749	2	5				0.746	5	3.3	0.765	5	14.6	1.064	5	9	1.038	5	3.5	74.38	0.0101	1	2		0			136.74	0.0655	5	5	992	108	7.08
Q6PEB6	MOB-like protein phocein OS=Mus musculus GN=Mob4 PE=1 SV=1 - [PHOCN_MOUSE]	0.0756	1	2	2	2	0	0	145000000							0.919	2	10.8	1.08	2	5.6	0.874	2	7	1.012	2	1.8		0				0			50.24	0.0756	2	2	225	26	5.78
Q64442	Sorbitol dehydrogenase OS=Mus musculus GN=Sord PE=1 SV=3 - [DHSO_MOUSE]	0.0756	1	3	3	3	0	0	217500000							1.055	3	0.4	1.249	3	4.3	0.858	3	13.2	1.036	3	1.4		0				0			113.49	0.0756	3	3	357	38.2	7.02
Q62186	Translocon-associated protein subunit delta OS=Mus musculus GN=Ssr4 PE=2 SV=1 - [SSRD_MOUSE]	0.0756	1	1	1	1	0	0	21270000							1.504	1		1.572	1		0.924	1		0.951	1			0				0			46.35	0.0756	1	1	172	18.9	5.78
P24668	Cation-dependent mannose-6-phosphate receptor OS=Mus musculus GN=M6pr PE=1 SV=1 - [MPRD_MOUSE]	0.0755	1	1	1	1	0	0	339300000							1.34	1		1.24	1		1.048	1		0.955	1			0				0			32.86	0.0755	1	1	278	31.2	5.39
P14685	26S proteasome non-ATPase regulatory subunit 3 OS=Mus musculus GN=Psmd3 PE=1 SV=3 - [PSMD3_MOUSE]	0.0755	1	4	4	7	0	0	215700000							0.974	7	8.8	1.23	7	10	0.875	7	17.6	1.034	7	5.2		0				0			212.65	0.0755	4	7	530	60.7	8.44
Q4KUS2	Protein unc-13 homolog A OS=Mus musculus GN=Unc13a PE=1 SV=3 - [UN13A_MOUSE]	0.0754	3	12	12	24	10840000	24450000	260300000	0.812	3	17.9	0.436	1		0.794	20	23.8	0.944	20	8.8	0.959	20	13	1.041	20	10.7	90.89	0.0216	3	3	64.47	0.0064	1	1	601.37	0.0631	10	20	1712	193.7	5.25
Q9EQH3	Vacuolar protein sorting-associated protein 35 OS=Mus musculus GN=Vps35 PE=1 SV=1 - [VPS35_MOUSE]	0.0754	1	5	5	8	55360000	0	688600000	0.91	2	9.4				0.921	6	16.4	1.018	6	5.7	0.929	6	3	1.014	6	2.6	70.66	0.0314	2	2		0			185.91	0.0628	4	6	796	91.7	5.44
Q9CT10	Ran-binding protein 3 OS=Mus musculus GN=Ranbp3 PE=1 SV=2 - [RANB3_MOUSE]	0.0754	1	3	3	4	0	0	46380000							0.874	4	10.4	1.12	4	6.7	0.872	4	3.3	1.076	4	7.8		0				0			195.29	0.0754	3	4	491	52.5	5.12
P12023	Amyloid beta A4 protein OS=Mus musculus GN=App PE=1 SV=3 - [A4_MOUSE]	0.0753	1	5	5	11	128400000	0	204300000	1.254	5	6.8				0.878	6	23.3	0.96	6	5	0.995	6	5.1	1.047	6	9.4	155.05	0.026	2	5		0			190.65	0.0649	4	6	770	86.7	4.79
Q99LB2	Dehydrogenase/reductase SDR family member 4 OS=Mus musculus GN=Dhrs4 PE=1 SV=3 - [DHRS4_MOUSE]	0.0753	1	2	2	2	24720000	0	24210000	1.027	1					1.008	1		1.052	1		0.933	1		0.959	1		38.09	0.0287	1	1		0			54.38	0.0466	1	1	279	29.9	9.38
O88703	Potassium/sodium hyperpolarization-activated cyclic nucleotide-gated channel 2 OS=Mus musculus GN=Hcn2 PE=1 SV=1 - [HCN2_MOUSE]	0.0753	1	4	4	11	0	0	180400000							0.924	11	5.5	1.03	11	9.6	0.931	11	9	1.006	11	8.1		0				0			434.44	0.0753	4	11	863	94.7	8.73
Q9R1V6	Disintegrin and metalloproteinase domain-containing protein 22 OS=Mus musculus GN=Adam22 PE=1 SV=2 - [ADA22_MOUSE]	0.0752	1	6	6	14	61370000	80140000	911700000	0.881	1		0.73	1		0.768	12	21.9	0.786	12	10.4	1.09	12	18.8	1.039	12	7.6	50.27	0.01	1	1	46.34	0.0088	1	1	348.3	0.0752	6	12	904	99.7	7.83
Q8BYM5	Neuroligin-3 OS=Mus musculus GN=Nlgn3 PE=1 SV=2 - [NLGN3_MOUSE]	0.0752	1	5	6	14	56910000	63720000	381000000	0.719	2	14.8	0.835	1		0.854	10	16	0.773	10	12.8	1.071	10	8.3	0.962	10	7.4	79.83	0.0133	1	2	61.82	0.0133	1	1	342.57	0.0752	6	11	825	91.1	5.8
Q9Z2A0	3-phosphoinositide-dependent protein kinase 1 OS=Mus musculus GN=Pdpk1 PE=1 SV=2 - [PDPK1_MOUSE]	0.0751	1	4	4	4	26690000	0	134400000	0.876	1					0.881	3	4.8	0.788	3	1.6	1.04	3	5.2	0.948	3	2.9	41.26	0.0143	1	1		0			75.26	0.0608	3	3	559	63.7	7.37
P14106	Complement C1q subcomponent subunit B OS=Mus musculus GN=C1qb PE=1 SV=2 - [C1QB_MOUSE]	0.0751	2	2	2	5	0	22980000	1472000000				2.054	1		2.869	2	87.8	3.632	2	84.1	0.765	2	1.2	0.954	2	3.7		0			37.37	0.0474	1	1	121.27	0.0751	2	4	253	26.7	8.15
O08688	Calpain-5 OS=Mus musculus GN=Capn5 PE=2 SV=1 - [CAN5_MOUSE]	0.075	1	4	4	7	0	0	253200000							1.041	7	9.5	1.185	7	16.6	0.928	7	25.3	0.94	7	15.1		0				0			209.27	0.075	4	7	640	72.9	7.36
Q8CEG5	Coiled-coil domain-containing protein 28B OS=Mus musculus GN=Ccdc28b PE=1 SV=3 - [CC28B_MOUSE]	0.075	1	1	1	1	0	0	0							1.075	1		0.934	1		1.083	1		0.925	1			0				0			42.65	0.075	1	1	200	22	5.36
Q91VC7	Protein phosphatase 1 regulatory subunit 14A OS=Mus musculus GN=Ppp1r14a PE=2 SV=1 - [PP14A_MOUSE]	0.0748	1	1	1	1	0	0	0							0.978	1		1.035	1		1.004	1		1.046	1			0				0			43.77	0.0748	1	1	147	16.6	7.34
P70704	Phospholipid-transporting ATPase IA OS=Mus musculus GN=Atp8a1 PE=1 SV=2 - [AT8A1_MOUSE]	0.0747	2	7	9	17	0	0	686700000							1.08	14	15.3	1.002	14	12.3	1.084	14	8.3	0.961	14	5.2		0				0			478.46	0.0747	9	17	1164	131.3	6.84
O54829	Regulator of G-protein signaling 7 OS=Mus musculus GN=Rgs7 PE=1 SV=2 - [RGS7_MOUSE]	0.0746	1	2	3	3	0	0	294200000							0.803	2	4.9	0.847	2	5.6	1.048	2	1.7	1.089	2	2.4		0				0			106.88	0.0746	3	3	469	54.8	8.13
P56565	Protein S100-A1 OS=Mus musculus GN=S100a1 PE=1 SV=2 - [S10A1_MOUSE]	0.0745	1	1	1	1	42950000	0	0	1.104	1																	52.65	0.0745	1	1		0				0			94	10.5	4.5
Q9D517	1-acyl-sn-glycerol-3-phosphate acyltransferase gamma OS=Mus musculus GN=Agpat3 PE=1 SV=2 - [PLCC_MOUSE]	0.0745	1	3	3	5	0	0	195400000							0.966	5	7.1	1.266	5	11.4	0.891	5	7.9	1.064	5	2.2		0				0			154.57	0.0745	3	5	376	43.3	8.51
P62715	Serine/threonine-protein phosphatase 2A catalytic subunit beta isoform OS=Mus musculus GN=Ppp2cb PE=1 SV=1 - [PP2AB_MOUSE]	0.0744	2	2	2	8	54640000	14780000	646600000	1.163	1		1.471	1		0.793	6	9.3	0.968	6	6.2	0.941	6	3.7	1.15	6	0.8	55.55	0.0259	1	1	40.13	0.0259	1	1	192.4	0.0744	2	6	309	35.6	5.43
Q8R2Y0	Monoacylglycerol lipase ABHD6 OS=Mus musculus GN=Abhd6 PE=2 SV=1 - [ABHD6_MOUSE]	0.0744	1	2	2	3	0	0	34570000							1.096	3	8.2	0.859	3	9.8	1.227	3	3.6	0.918	3	5.3		0				0			100.31	0.0744	2	3	336	38.2	8.47
Q9Z2W8	Glutamate receptor 4 OS=Mus musculus GN=Gria4 PE=1 SV=2 - [GRIA4_MOUSE]	0.0743	1	1	7	20	161500000	111000000	1848000000							0.73	1		0.839	1		0.987	1		1.117	1		127.37	0.0344	3	4	85.96	0.0355	3	3	382.89	0.0654	6	13	902	100.8	8.07
P19246	Neurofilament heavy polypeptide OS=Mus musculus GN=Nefh PE=1 SV=3 - [NFH_MOUSE]	0.0743	1	5	9	36	1561000000	120000000	1969000000	1.218	2	25.4				0.8	5	23.1	1.28	5	3.5	0.797	5	5.3	1.255	5	19.1	356.15	0.0358	5	14	202.39	0.0165	3	6	453.24	0.0651	7	16	1090	116.9	5.81
P97445	Voltage-dependent P/Q-type calcium channel subunit alpha-1A OS=Mus musculus GN=Cacna1a PE=1 SV=2 - [CAC1A_MOUSE]	0.0743	1	11	12	17	0	0	310000000							0.878	15	9.3	0.876	15	11.3	1.068	15	14.5	1.06	15	5.9		0				0			515.23	0.0743	12	17	2368	267.5	8.85
Q9ESJ4	NCK-interacting protein with SH3 domain OS=Mus musculus GN=Nckipsd PE=2 SV=2 - [SPN90_MOUSE]	0.0742	11	5	6	9	0	0	290600000							0.847	5	11.3	0.915	5	5.2	0.963	5	4.9	1.059	5	2.1		0				0			193.46	0.0742	6	9	714	78.5	6.05
P29595	NEDD8 OS=Mus musculus GN=Nedd8 PE=1 SV=2 - [NEDD8_MOUSE]	0.0741	2	1	1	2	0	0	409300000							1.265	2	15.9	1.262	2	1.3	1.122	2	16.4	1.101	2	0.7		0				0			54.58	0.0741	1	2	81	9	7.25
P63276	40S ribosomal protein S17 OS=Mus musculus GN=Rps17 PE=1 SV=2 - [RS17_MOUSE]	0.0741	1	1	1	1	0	0	55630000							1.159	1		1.128	1		1.039	1		0.996	1			0				0			82.94	0.0741	1	1	135	15.5	9.85
P62717	60S ribosomal protein L18a OS=Mus musculus GN=Rpl18a PE=2 SV=1 - [RL18A_MOUSE]	0.0739	1	1	1	1	0	0	73320000							1.119	1		1.06	1		0.979	1		0.912	1			0				0			37.36	0.0739	1	1	176	20.7	10.71
Q8R0X7	Sphingosine-1-phosphate lyase 1 OS=Mus musculus GN=Sgpl1 PE=2 SV=1 - [SGPL1_MOUSE]	0.0739	1	3	3	4	0	0	71700000							1.45	4	6.1	1.713	4	12.3	0.808	4	3.5	0.959	4	6.5		0				0			152.59	0.0739	3	4	568	63.6	9.1
O70503	Estradiol 17-beta-dehydrogenase 12 OS=Mus musculus GN=Hsd17b12 PE=2 SV=1 - [DHB12_MOUSE]	0.0737	1	2	2	3	41420000	0	263200000	1.045	1					1.061	2	15.1	1.288	2	31.7	0.798	2	28.5	0.953	2	18.2	52.02	0.0256	1	1		0			69.87	0.0737	2	2	312	34.7	9.52
Q8R0A7	Uncharacterized protein KIAA0513 OS=Mus musculus GN=Kiaa0513 PE=2 SV=1 - [K0513_MOUSE]	0.0737	1	3	3	5	5500000	40970000	79390000	0.607	1		0.943	2	13.2	0.837	2	0.5	0.681	2	1.3	1.336	2	1.5	1.069	2	0.3	62.4	0.0221	1	1	71.19	0.0516	2	2	72.25	0.0221	1	2	407	46.3	5.02
O88704	Potassium/sodium hyperpolarization-activated cyclic nucleotide-gated channel 1 OS=Mus musculus GN=Hcn1 PE=1 SV=1 - [HCN1_MOUSE]	0.0736	1	7	7	10	19060000	0	103500000	1.027	3	14.7				0.904	7	5.7	0.861	7	6.5	1.067	7	0.9	0.971	7	3.3	115.22	0.0473	3	3		0			228.93	0.0736	7	7	910	102.4	8.37
P63030	Mitochondrial pyruvate carrier 1 OS=Mus musculus GN=Mpc1 PE=1 SV=1 - [MPC1_MOUSE]	0.0734	1	1	1	4	0	79090000	637700000				0.904	1		0.861	3	22.2	0.998	3	3.4	0.847	3	16.5	0.945	3	2.2		0			47.19	0.0734	1	1	102.67	0.0734	1	3	109	12.4	9.61
Q6PB66	Leucine-rich PPR motif-containing protein, mitochondrial OS=Mus musculus GN=Lrpprc PE=1 SV=2 - [LPPRC_MOUSE]	0.0733	1	10	10	16	2837000	0	62990000	0.756	1					0.979	15	12.1	0.872	15	12.6	1.035	15	16.6	0.95	15	9.9	33.61	0.0043	1	1		0			431.77	0.069	9	15	1392	156.5	6.83
Q99KQ4	Nicotinamide phosphoribosyltransferase OS=Mus musculus GN=Nampt PE=1 SV=1 - [NAMPT_MOUSE]	0.0733	1	4	4	18	70670000	48880000	118800000	2.599	1		2.578	3	20.3	1.715	14	26.8	2.363	14	34.2	0.766	14	16.7	1.001	14	5.7	42.78	0.0143	1	1	61.48	0.0143	1	3	354.27	0.0733	4	14	491	55.4	7.15
Q5DTL9	Sodium-driven chloride bicarbonate exchanger OS=Mus musculus GN=Slc4a10 PE=1 SV=2 - [S4A10_MOUSE]	0.0733	1	4	8	16	94680000	0	736900000							0.84	8	12	0.732	8	13.8	1.211	8	12.5	1.006	8	9.8	64.77	0.0098	1	2		0			446.1	0.0733	8	14	1118	125.7	6.51
Q8BGU5	Cyclin-Y OS=Mus musculus GN=Ccny PE=1 SV=1 - [CCNY_MOUSE]	0.0733	1	2	2	3	0	0	314700000							1.01	3	6.5	0.845	3	0.2	1.053	3	2.9	0.868	3	11.7		0				0			112.61	0.0733	2	3	341	39.4	7.2
P41241	Tyrosine-protein kinase CSK OS=Mus musculus GN=Csk PE=1 SV=2 - [CSK_MOUSE]	0.0733	1	3	3	3	0	0	73980000							1.236	3	18.7	1.146	3	12.6	1.199	3	2.7	1.133	3	5.2		0				0			111.25	0.0733	3	3	450	50.7	7.06
Q9CQM5	Thioredoxin domain-containing protein 17 OS=Mus musculus GN=Txndc17 PE=1 SV=1 - [TXD17_MOUSE]	0.0732	1	1	1	5	162700000	4140000	20700000	1.154	3	4.6	0.959	1		1.208	1		1.449	1		0.787	1		0.929	1		74.63	0.0732	1	3	34.68	0.0732	1	1	32.9	0.0732	1	1	123	14	4.77
Q3TXX4	Vesicular glutamate transporter 1 OS=Mus musculus GN=Slc17a7 PE=2 SV=2 - [VGLU1_MOUSE]	0.0732	1	4	4	24	149100000	139200000	4455000000	0.749	5	27	1.107	4	3.1	0.963	15	5.3	0.831	15	7.4	1.128	15	10.7	1.038	15	4.8	154.52	0.0714	3	5	103.19	0.0339	2	4	429.53	0.0732	4	15	560	61.6	7.34
Q9D1I5	Methylmalonyl-CoA epimerase, mitochondrial OS=Mus musculus GN=Mcee PE=1 SV=1 - [MCEE_MOUSE]	0.073	1	1	1	1	0	0	34820000							1.173	1		1.09	1		1.058	1		0.968	1			0				0			34.89	0.073	1	1	178	19	9.09
Q32MW3	Acyl-coenzyme A thioesterase 10, mitochondrial OS=Mus musculus GN=Acot10 PE=2 SV=1 - [ACO10_MOUSE]	0.0729	2	3	3	4	42760000	0	137500000	1.15	1					0.933	3	1.9	0.978	3	3.4	1.029	3	6	1.037	3	0.3	55.58	0.0205	1	1		0			118.51	0.0524	2	3	439	50.5	7.88
P45376	Aldose reductase OS=Mus musculus GN=Akr1b1 PE=1 SV=3 - [ALDR_MOUSE]	0.0728	1	2	2	4	38920000	0	133900000	1.428	1					1.3	3	0.8	1.013	3	0.3	0.941	3	15.4	0.94	3	3.8	51.12	0.0285	1	1		0			114.89	0.0728	2	3	316	35.7	7.18
O09111	NADH dehydrogenase [ubiquinone] 1 beta subcomplex subunit 11, mitochondrial OS=Mus musculus GN=Ndufb11 PE=1 SV=2 - [NDUBB_MOUSE]	0.0728	1	2	2	18	727900000	480100000	4560000000	1.073	7	5.8	0.813	6	9.9	0.928	5	24.4	1.058	5	6.5	1	5	6.3	1.015	5	4	243.69	0.0662	1	7	233.94	0.0728	2	6	224.13	0.0662	1	5	151	17.4	5.22
P70280	Vesicle-associated membrane protein 7 OS=Mus musculus GN=Vamp7 PE=1 SV=1 - [VAMP7_MOUSE]	0.0727	1	1	1	1	0	0	110900000							0.981	1		0.937	1		1.113	1		1.046	1			0				0			49.77	0.0727	1	1	220	25	8.6
Q8JZP2	Synapsin-3 OS=Mus musculus GN=Syn3 PE=1 SV=2 - [SYN3_MOUSE]	0.0725	1	3	4	6	47910000	61970000	381400000	1.049	2	20				0.966	2	2.4	0.902	2	2.6	1.124	2	14.6	1.032	2	14.8	100.01	0.0639	3	3	51.21	0.0138	1	1	65.87	0.0587	2	2	579	63.3	9.38
Q9JKD3	Secretory carrier-associated membrane protein 5 OS=Mus musculus GN=Scamp5 PE=2 SV=1 - [SCAM5_MOUSE]	0.0723	1	2	2	6	76290000	0	126700000	0.932	1					0.735	5	27.8	1.123	5	12.3	1.106	5	2.4	1.724	5	46	51.4	0.034	1	1		0			141.93	0.0723	2	5	235	26.1	8.54
O88998	Noelin OS=Mus musculus GN=Olfm1 PE=1 SV=1 - [NOE1_MOUSE]	0.0722	1	4	4	15	216400000	127000000	1093000000	0.86	3	5.2	0.846	5	6.4	0.837	7	7.8	0.968	7	3.4	1.064	7	12.2	1.149	7	8.5	83.9	0.0371	2	3	136.48	0.0722	4	5	172.66	0.0598	3	7	485	55.4	6.95
Q9CQN1	Heat shock protein 75 kDa, mitochondrial OS=Mus musculus GN=Trap1 PE=1 SV=1 - [TRAP1_MOUSE]	0.0722	1	5	6	50	1873000000	517600000	4224000000							1.013	6	12	0.993	6	8.7	0.996	6	9.5	0.995	6	4.2	357.17	0.0198	1	7	504.66	0.0198	1	11	1327.87	0.0722	6	32	706	80.2	6.68
P70236	Dual specificity mitogen-activated protein kinase kinase 6 OS=Mus musculus GN=Map2k6 PE=1 SV=1 - [MP2K6_MOUSE]	0.0719	2	3	3	3	0	0	63940000							0.918	3	15.3	0.999	3	8.4	1.044	3	3.4	1.074	3	9.3		0				0			100.9	0.0719	3	3	334	37.4	7.39
Q99KK2	N-acylneuraminate cytidylyltransferase OS=Mus musculus GN=Cmas PE=1 SV=2 - [NEUA_MOUSE]	0.0718	1	2	2	2	0	0	38040000							0.951	2	8.3	0.819	2	1.3	1.124	2	0.1	0.953	2	9.4		0				0			61.93	0.0718	2	2	432	48	8.1
Q9JJY3	Sphingomyelin phosphodiesterase 3 OS=Mus musculus GN=Smpd3 PE=1 SV=1 - [NSMA2_MOUSE]	0.0718	1	3	3	5	0	0	183400000							0.788	5	4.3	0.887	5	14.3	1.032	5	10	1.088	5	0.9		0				0			173.36	0.0718	3	5	655	71.2	5.88
Q99MX7	Cat eye syndrome critical region protein 6 homolog OS=Mus musculus GN=Cecr6 PE=2 SV=1 - [CECR6_MOUSE]	0.0717	1	2	2	5	0	0	104400000							0.894	5	4	0.992	5	5.3	0.897	5	13.5	0.964	5	4.9		0				0			172.11	0.0717	2	5	572	58.1	9.01
P39447	Tight junction protein ZO-1 OS=Mus musculus GN=Tjp1 PE=1 SV=2 - [ZO1_MOUSE]	0.0716	1	10	10	12	28370000	0	388300000	1.19	1					0.999	11	15.9	1.124	11	9.8	0.92	11	9.1	0.959	11	2.3	55.33	0.0052	1	1		0			347.91	0.0665	9	11	1745	194.6	6.64
Q3V3R1	Monofunctional C1-tetrahydrofolate synthase, mitochondrial OS=Mus musculus GN=Mthfd1l PE=1 SV=2 - [C1TM_MOUSE]	0.0716	1	6	6	6	0	0	178500000							1.052	6	12.5	0.991	6	8.2	1.091	6	16	1.018	6	6		0				0			242.44	0.0716	6	6	977	105.7	7.02
Q8BSS9	Liprin-alpha-2 OS=Mus musculus GN=Ppfia2 PE=1 SV=2 - [LIPA2_MOUSE]	0.0716	1	7	8	8	0	0	172900000							0.847	7	11.5	0.951	7	11.6	0.895	7	8.8	0.993	7	5.3		0				0			278.31	0.0716	8	8	1257	143.1	6.11
P59017	Bcl-2-like protein 13 OS=Mus musculus GN=Bcl2l13 PE=1 SV=2 - [B2L13_MOUSE]	0.0714	1	3	3	7	48340000	129300000	301600000	1.203	3	1.2	1.127	1		0.885	3	7.3	0.899	3	14.9	1.003	3	18.8	1.004	3	3.6	104.37	0.0484	2	3	70.04	0.0253	1	1	119.81	0.0484	2	3	434	46.7	4.59
Q9CQ91	NADH dehydrogenase [ubiquinone] 1 alpha subcomplex subunit 3 OS=Mus musculus GN=Ndufa3 PE=1 SV=1 - [NDUA3_MOUSE]	0.0714	1	1	1	3	0	158300000	108700000				0.87	2	3.2	0.938	1		0.831	1		0.973	1		0.848	1			0			51.28	0.0714	1	2	35.63	0.0714	1	1	84	9.3	8.47
Q91YR1	Twinfilin-1 OS=Mus musculus GN=Twf1 PE=1 SV=2 - [TWF1_MOUSE]	0.0714	1	2	3	10	0	48590000	214000000				1.023	2	0.5	1.036	6	4.6	1.21	6	8	0.85	6	4.6	1.003	6	9.6		0			53.77	0.0514	2	2	190.72	0.0714	3	8	350	40.1	6.67
P30681	High mobility group protein B2 OS=Mus musculus GN=Hmgb2 PE=1 SV=3 - [HMGB2_MOUSE]	0.0714	1	1	1	1	0	0	18600000							1.404	1		1.28	1		0.971	1		0.872	1			0				0			55.98	0.0714	1	1	210	24.1	7.31
Q9CX34	Suppressor of G2 allele of SKP1 homolog OS=Mus musculus GN=Sugt1 PE=2 SV=3 - [SUGT1_MOUSE]	0.0714	1	2	2	4	0	0	177600000							1.109	4	3.6	0.915	4	5.3	1.068	4	10.4	0.923	4	5.1		0				0			96.3	0.0714	2	4	336	38.1	5.45
Q9CY58	Plasminogen activator inhibitor 1 RNA-binding protein OS=Mus musculus GN=Serbp1 PE=1 SV=2 - [PAIRB_MOUSE]	0.0713	1	2	2	4	31080000	0	162700000	1.525	1					1.261	3	4.8	0.77	3	4.6	1.436	3	22.8	0.854	3	3	121.42	0.0319	1	1		0			233.63	0.0713	2	3	407	44.7	8.54
B9EHT4	CAP-Gly domain-containing linker protein 3 OS=Mus musculus GN=Clip3 PE=1 SV=1 - [CLIP3_MOUSE]	0.0713	1	3	3	3	0	0	34420000							0.961	3	3.8	1.039	3	5.4	1.005	3	0.9	1.014	3	3.5		0				0			84.04	0.0713	3	3	547	59.5	7.94
Q9CR23	Transmembrane protein 9 OS=Mus musculus GN=Tmem9 PE=2 SV=1 - [TMEM9_MOUSE]	0.071	1	1	1	1	0	26270000	0				0.857	1															0			44.29	0.071	1	1		0			183	20.6	6.95
Q8VHK5	Membrane protein MLC1 OS=Mus musculus GN=Mlc1 PE=2 SV=1 - [MLC1_MOUSE]	0.0707	1	3	3	6	0	26000000	137600000				0.888	1		0.85	5	23.6	0.932	5	7.3	0.867	5	6.4	0.949	5	2.3		0			42.44	0.0209	1	1	184.08	0.0707	3	5	382	41.6	7.9
F8VPU2	FERM, RhoGEF and pleckstrin domain-containing protein 1 OS=Mus musculus GN=Farp1 PE=1 SV=1 - [FARP1_MOUSE]	0.0706	1	7	7	9	0	0	400900000							1.053	9	10.3	1.118	9	19.3	0.884	9	14.5	0.988	9	5.2		0				0			243.49	0.0706	7	9	1048	118.8	7.88
O88492	Perilipin-4 OS=Mus musculus GN=Plin4 PE=1 SV=2 - [PLIN4_MOUSE]	0.0706	1	2	2	2	0	0	19140000							1.272	2	12.4	1.348	2	20.4	0.844	2	8.4	0.88	2	0.6		0				0			83.29	0.0706	2	2	1403	139.3	8.59
Q5XJY5	Coatomer subunit delta OS=Mus musculus GN=Arcn1 PE=2 SV=2 - [COPD_MOUSE]	0.0705	1	3	3	3	0	0	235400000							1.096	3	1.6	1.4	3	1.8	0.885	3	16.3	1.115	3	5.6		0				0			84.65	0.0705	3	3	511	57.2	6.21
Q91WM6	Protein eva-1 homolog A OS=Mus musculus GN=Eva1a PE=1 SV=2 - [EVA1A_MOUSE]	0.0705	1	1	1	1	0	0	223600000							0.677	1		0.63	1		1.079	1		0.988	1			0				0			56.63	0.0705	1	1	156	17.8	6.55
Q3TES0	IQ motif and SEC7 domain-containing protein 3 OS=Mus musculus GN=Iqsec3 PE=2 SV=1 - [IQEC3_MOUSE]	0.0703	1	5	6	7	0	0	179600000							0.846	6	33.8	0.838	6	6.4	1.183	6	12.6	1.009	6	7.7		0				0			281.64	0.0703	6	7	1195	129	6.19
Q9WVE8	Protein kinase C and casein kinase substrate in neurons protein 2 OS=Mus musculus GN=Pacsin2 PE=1 SV=1 - [PACN2_MOUSE]	0.07	1	3	4	7	78940000	194700000	202300000	0.838	1					0.919	4	2.9	1.081	4	2.9	0.919	4	0.7	1.045	4	5.4	44.97	0.0185	1	1	39.01	0.0144	1	1	195.89	0.0514	3	5	486	55.8	5.2
Q99L43	Phosphatidate cytidylyltransferase 2 OS=Mus musculus GN=Cds2 PE=1 SV=1 - [CDS2_MOUSE]	0.0698	1	2	2	7	57660000	73590000	201600000	0.865	2	4.8	0.952	1		1.099	4	11.5	1.189	4	2.2	0.92	4	10	0.982	4	8	74.6	0.027	1	2	56.87	0.0428	1	1	237.81	0.0698	2	4	444	51.3	7.05
P63158	High mobility group protein B1 OS=Mus musculus GN=Hmgb1 PE=1 SV=2 - [HMGB1_MOUSE]	0.0698	1	2	2	4	82800000	0	649400000	1.297	1					1.269	3	10.1	0.883	3	4.5	1.246	3	14.1	0.86	3	5.6	50.27	0.0605	1	1		0			119.73	0.0698	1	3	215	24.9	5.74
O08528	Hexokinase-2 OS=Mus musculus GN=Hk2 PE=2 SV=1 - [HXK2_MOUSE]	0.0698	6	2	7	67	444700000	511900000	9422000000							1.419	2	8.5	1.463	2	1.8	0.97	2	8	0.984	2	2.3	478.46	0.0262	3	21	208.03	0.0393	4	8	913.38	0.0698	7	38	917	102.5	6.11
P11627	Neural cell adhesion molecule L1 OS=Mus musculus GN=L1cam PE=1 SV=1 - [L1CAM_MOUSE]	0.0698	1	8	8	14	9370000	34510000	212400000	0.986	2	19.6	0.958	1		1.106	11	13	0.819	11	14.9	1.186	11	9.5	0.85	11	12.5	71.21	0.0198	2	2	37.49	0.0087	1	1	359.7	0.0413	5	11	1260	140.9	5.97
Q9DB15	39S ribosomal protein L12, mitochondrial OS=Mus musculus GN=Mrpl12 PE=1 SV=2 - [RM12_MOUSE]	0.0697	1	1	1	2	0	41430000	35680000				0.932	1		0.995	1		1.116	1		0.942	1		1.04	1			0			43.83	0.0697	1	1	40	0.0697	1	1	201	21.7	9.29
Q60872	Eukaryotic translation initiation factor 1A OS=Mus musculus GN=Eif1a PE=2 SV=3 - [IF1A_MOUSE]	0.0694	2	1	1	1	0	0	14610000							0.944	1		1.097	1		0.962	1		1.101	1			0				0			37.02	0.0694	1	1	144	16.5	5.24
Q8K097	Protein lifeguard 2 OS=Mus musculus GN=Faim2 PE=2 SV=1 - [LFG2_MOUSE]	0.0694	1	1	1	2	0	0	828500000							0.864	2	24.2	0.709	2	13.2	1.206	2	4	0.975	2	6.7		0				0			95.86	0.0694	1	2	317	35.2	6.92
Q9D1H6	NADH dehydrogenase [ubiquinone] 1 alpha subcomplex assembly factor 4 OS=Mus musculus GN=Ndufaf4 PE=2 SV=1 - [NDUF4_MOUSE]	0.0694	1	1	1	1	0	0	5273000							1.043	1		0.992	1		0.988	1		0.926	1			0				0			39.1	0.0694	1	1	173	20.1	9.39
Q9WTL7	Acyl-protein thioesterase 2 OS=Mus musculus GN=Lypla2 PE=1 SV=1 - [LYPA2_MOUSE]	0.0693	1	2	2	2	0	0	323000000							0.915	2	1.8	1.148	2	1.1	0.847	2	4.2	1.046	2	3.5		0				0			68.61	0.0693	2	2	231	24.8	7.23
Q921H9	Sel1 repeat-containing protein 1 OS=Mus musculus GN=Selrc1 PE=2 SV=1 - [SELR1_MOUSE]	0.0693	1	2	2	2	0	0	52690000							1.014	2	6	1.019	2	4.5	0.997	2	4.5	0.986	2	5.9		0				0			71.77	0.0693	2	2	231	25.6	6.29
P62245	40S ribosomal protein S15a OS=Mus musculus GN=Rps15a PE=2 SV=2 - [RS15A_MOUSE]	0.0692	1	1	1	4	23720000	7491000	298100000	1.232	1		0.977	1		1.087	2	13.1	1.182	2	2.4	1.006	2	13.4	1.076	2	2.8	45.44	0.0692	1	1	44.81	0.0692	1	1	95.51	0.0692	1	2	130	14.8	10.13
Q9D938	Transmembrane protein 160 OS=Mus musculus GN=Tmem160 PE=2 SV=1 - [TM160_MOUSE]	0.0691	1	1	1	1	0	0	99220000							1.162	1		1.367	1		0.906	1		1.05	1			0				0			47.5	0.0691	1	1	188	19.6	7.3
Q6WQJ1	Sn1-specific diacylglycerol lipase alpha OS=Mus musculus GN=Dagla PE=1 SV=2 - [DGLA_MOUSE]	0.069	1	6	6	7	0	0	122600000							0.816	7	9.1	0.812	7	12.1	1.064	7	8.8	1.028	7	9.6		0				0			230.88	0.069	6	7	1044	115.3	6.42
P11438	Lysosome-associated membrane glycoprotein 1 OS=Mus musculus GN=Lamp1 PE=1 SV=2 - [LAMP1_MOUSE]	0.069	1	2	2	3	0	0	393800000							1.168	3	0.9	1.587	3	6.5	0.741	3	21.5	0.963	3	4.2		0				0			141.27	0.069	2	3	406	43.8	8.4
A2AQ25	Sickle tail protein OS=Mus musculus GN=Skt PE=1 SV=1 - [SKT_MOUSE]	0.0689	1	9	9	13	0	86060000	471300000				0.978	1		0.711	12	21	0.78	12	13.2	1.069	12	10.7	1.064	12	10.8		0			38.15	0.0062	1	1	370.85	0.0627	8	12	1946	212.9	7.77
Q64444	Carbonic anhydrase 4 OS=Mus musculus GN=Ca4 PE=1 SV=1 - [CAH4_MOUSE]	0.0689	1	2	2	2	0	0	109100000							0.903	2	28.5	0.933	2	35.4	1.002	2	11	1.019	2	4.6		0				0			78.24	0.0689	2	2	305	34.3	8.21
Q9WUB3	Glycogen phosphorylase, muscle form OS=Mus musculus GN=Pygm PE=1 SV=3 - [PYGM_MOUSE]	0.0689	1	3	4	12	0	0	229800000							0.883	10	14.8	0.793	10	10.8	1.109	10	6.1	0.976	10	5.1		0				0			339.78	0.0689	4	12	842	97.2	7.11
O08759	Ubiquitin-protein ligase E3A OS=Mus musculus GN=Ube3a PE=1 SV=1 - [UBE3A_MOUSE]	0.0689	2	6	6	6	0	0	74890000							0.922	5	4.8	0.972	5	1.9	1.084	5	4.8	1.032	5	8.5		0				0			147.87	0.0689	6	6	885	101.1	5.07
Q68FF6	ARF GTPase-activating protein GIT1 OS=Mus musculus GN=Git1 PE=1 SV=1 - [GIT1_MOUSE]	0.0688	1	4	4	5	0	0	216300000							0.882	5	7.3	0.954	5	8	1.07	5	21	0.985	5	5.8		0				0			235.63	0.0688	4	5	770	85.2	6.93
Q6ZQI3	Malectin OS=Mus musculus GN=Mlec PE=2 SV=2 - [MLEC_MOUSE]	0.0687	1	2	2	2	0	0	119100000							1.137	2	16	1.409	2	10.7	0.858	2	16.5	1.046	2	10.1		0				0			65.52	0.0687	2	2	291	32.3	6.05
Q61937	Nucleophosmin OS=Mus musculus GN=Npm1 PE=1 SV=1 - [NPM_MOUSE]	0.0685	1	3	3	4	20510000	0	262700000	0.941	1					1.36	3	32.1	1.27	3	20	1.11	3	31.8	1.051	3	15.6	48.07	0.0308	1	1		0			91.39	0.0377	2	3	292	32.5	4.77
Q8CBY8	Dynactin subunit 4 OS=Mus musculus GN=Dctn4 PE=1 SV=1 - [DCTN4_MOUSE]	0.0685	1	4	4	11	0	0	66240000							1.019	11	10	1.01	11	6.3	1.032	11	8.3	0.963	11	4.4		0				0			209.98	0.0685	4	11	467	53	7.72
Q9JHI5	Isovaleryl-CoA dehydrogenase, mitochondrial OS=Mus musculus GN=Ivd PE=1 SV=1 - [IVD_MOUSE]	0.0684	1	3	3	5	0	0	183500000							1.09	5	6.5	1.087	5	1	0.929	5	10.3	0.963	5	3.6		0				0			147.27	0.0684	3	5	424	46.3	8.29
Q5FWK3	Rho GTPase-activating protein 1 OS=Mus musculus GN=Arhgap1 PE=1 SV=1 - [RHG01_MOUSE]	0.0683	1	3	4	12	124400000	57490000	377600000	0.869	2	6.3	0.919	2	2.5	1.066	4	11.1	1.037	4	8.6	1.116	4	8.1	1.049	4	4.1	98.64	0.0478	2	2	104.87	0.0228	1	2	249.41	0.0683	3	8	439	50.4	6.44
D3Z7H4	Germ cell-specific gene 1-like protein OS=Mus musculus GN=Gsg1l PE=1 SV=2 - [GSG1L_MOUSE]	0.0683	1	2	2	2	0	0	24520000							0.812	2	2.3	0.823	2	6.7	1.04	2	1.9	1.038	2	10.9		0				0			76.99	0.0683	2	2	322	35.9	7.01
P16110	Galectin-3 OS=Mus musculus GN=Lgals3 PE=1 SV=3 - [LEG3_MOUSE]	0.0682	1	2	2	2	0	0	64240000							1.9	2	29.4	2.957	2	22	0.661	2	3.2	1.012	2	10.3		0				0			66.12	0.0682	2	2	264	27.5	8.38
Q60963	Platelet-activating factor acetylhydrolase OS=Mus musculus GN=Pla2g7 PE=2 SV=2 - [PAFA_MOUSE]	0.0682	1	3	3	4	0	0	88290000							1.068	4	6.4	1.616	4	8.3	0.75	4	18.5	0.989	4	4.1		0				0			144.42	0.0682	3	4	440	49.2	7.12
Q03517	Secretogranin-2 OS=Mus musculus GN=Scg2 PE=1 SV=1 - [SCG2_MOUSE]	0.0681	1	4	4	8	130300000	0	23580000	2.062	7	14.3				1.244	1		1.252	1		0.924	1		0.915	1		204.81	0.0681	4	7		0			62.11	0.0194	1	1	617	70.6	4.75
P32233	Developmentally-regulated GTP-binding protein 1 OS=Mus musculus GN=Drg1 PE=1 SV=1 - [DRG1_MOUSE]	0.0681	1	2	2	2	0	0	34500000							1.041	2	2.1	1.043	2	16.7	1.022	2	10.8	1.007	2	8		0				0			91.33	0.0681	2	2	367	40.5	8.9
Q00612	Glucose-6-phosphate 1-dehydrogenase X OS=Mus musculus GN=G6pdx PE=1 SV=3 - [G6PD1_MOUSE]	0.068	1	3	3	6	44130000	0	207600000	1.689	1					1.237	5	18.7	1.474	5	12.9	0.814	5	2.4	1.106	5	9.8	45.33	0.0194	1	1		0			165.05	0.068	3	5	515	59.2	6.49
P07309	Transthyretin OS=Mus musculus GN=Ttr PE=1 SV=1 - [TTHY_MOUSE]	0.068	1	1	1	1	0	0	201000000							1.187	1		2.556	1		0.598	1		1.266	1			0				0			54.78	0.068	1	1	147	15.8	6.16
P01868	Ig gamma-1 chain C region secreted form OS=Mus musculus GN=Ighg1 PE=1 SV=1 - [IGHG1_MOUSE]	0.0679	2	2	2	16	4221000	178400000	0	0.834	2	12.5																64.7	0.037	1	2	390.86	0.0679	2	14		0			324	35.7	7.4
P63115	Asc-type amino acid transporter 1 OS=Mus musculus GN=Slc7a10 PE=1 SV=1 - [AAA1_MOUSE]	0.0679	1	1	1	1	0	0	114200000							0.753	1		0.765	1		0.941	1		0.94	1			0				0			43.46	0.0679	1	1	530	57.5	8.44
P32020	Non-specific lipid-transfer protein OS=Mus musculus GN=Scp2 PE=1 SV=3 - [NLTP_MOUSE]	0.0676	1	4	4	6	85940000	0	168000000	1.419	1					0.989	5	21	1.335	5	2.8	0.763	5	4.7	1.098	5	8.4	44.15	0.0165	1	1		0			148.69	0.0512	3	5	547	59.1	7.44
Q8QZV4	Serine/threonine-protein kinase 32C OS=Mus musculus GN=Stk32c PE=2 SV=1 - [ST32C_MOUSE]	0.0676	1	2	2	3	0	0	55870000							0.986	3	6.3	0.888	3	10.4	1.155	3	25.4	1.039	3	8.6		0				0			98.64	0.0676	2	3	488	55.2	6.16
Q8BJY1	26S proteasome non-ATPase regulatory subunit 5 OS=Mus musculus GN=Psmd5 PE=1 SV=4 - [PSMD5_MOUSE]	0.0675	1	3	3	3	0	0	80600000							1.203	3	16.8	0.995	3	2.7	1.157	3	21	0.933	3	1.4		0				0			85.57	0.0675	3	3	504	55.9	5.21
P51174	Long-chain specific acyl-CoA dehydrogenase, mitochondrial OS=Mus musculus GN=Acadl PE=1 SV=2 - [ACADL_MOUSE]	0.0674	1	3	3	5	59980000	5772000	275500000	1.31	1		1.282	1		0.969	3	4.1	1.103	3	7.2	0.876	3	12.9	1.021	3	5	54.11	0.0163	1	1	56.84	0.0209	1	1	110.21	0.0674	3	3	430	47.9	8.31
Q80WJ7	Protein LYRIC OS=Mus musculus GN=Mtdh PE=1 SV=1 - [LYRIC_MOUSE]	0.0674	1	3	3	4	39540000	31700000	21810000	1.302	2	0.4	1.158	1		1.224	1		1.499	1		0.861	1		1.038	1		64.28	0.0466	2	2	46.72	0.019	1	1	42.57	0.0207	1	1	579	63.8	9.33
Q06138	Calcium-binding protein 39 OS=Mus musculus GN=Cab39 PE=1 SV=2 - [CAB39_MOUSE]	0.0674	2	3	3	6	0	0	176100000							0.948	6	6.3	0.748	6	12	1.149	6	3.4	0.899	6	3.5		0				0			167.88	0.0674	3	6	341	39.8	6.89
P43406	Integrin alpha-V OS=Mus musculus GN=Itgav PE=1 SV=2 - [ITAV_MOUSE]	0.067	1	6	6	10	0	0	100600000							0.998	10	7.2	0.944	10	8.5	0.98	10	4.8	0.996	10	4.3		0				0			264.87	0.067	6	10	1044	115.3	5.63
A2A699	Protein FAM171A2 OS=Mus musculus GN=Fam171a2 PE=1 SV=1 - [F1712_MOUSE]	0.0669	1	4	4	6	0	0	154200000	0.882	1					0.758	5	12.8	0.827	5	14.9	1.022	5	2.6	1.104	5	5.6	44.17	0.0182	1	1		0			177.08	0.0669	4	5	822	87.4	8.05
Q61425	Hydroxyacyl-coenzyme A dehydrogenase, mitochondrial OS=Mus musculus GN=Hadh PE=1 SV=2 - [HCDH_MOUSE]	0.0669	2	2	3	5	0	0	412600000							0.955	3	21.6	1.157	3	1.7	0.872	3	11.3	0.972	3	6.2		0				0			108.13	0.0669	3	5	314	34.4	8.65
O35114	Lysosome membrane protein 2 OS=Mus musculus GN=Scarb2 PE=1 SV=3 - [SCRB2_MOUSE]	0.0669	1	3	3	4	0	0	183100000							1.231	4	15.9	1.504	4	9.3	0.884	4	6.1	0.996	4	12.4		0				0			115.58	0.0669	3	4	478	54	5.1
P32211	Muscarinic acetylcholine receptor M4 OS=Mus musculus GN=Chrm4 PE=2 SV=1 - [ACM4_MOUSE]	0.0668	1	2	2	4	0	0	72720000							0.75	4	11.5	0.691	4	7.1	1.209	4	2.8	1.109	4	1.6		0				0			91.88	0.0668	2	4	479	52.9	9.88
P28474	Alcohol dehydrogenase class-3 OS=Mus musculus GN=Adh5 PE=1 SV=3 - [ADHX_MOUSE]	0.0668	1	2	2	4	0	0	98460000							0.985	4	12.8	1.207	4	20.9	0.933	4	17.2	1.036	4	8.6		0				0			144.53	0.0668	2	4	374	39.5	7.25
Q6PAM0	5'-AMP-activated protein kinase subunit beta-2 OS=Mus musculus GN=Prkab2 PE=1 SV=1 - [AAKB2_MOUSE]	0.0664	1	1	1	1	0	0	116200000							1.068	1		0.836	1		1.09	1		0.84	1			0				0			35.91	0.0664	1	1	271	30.2	6.46
Q8BNW9	Kelch repeat and BTB domain-containing protein 11 OS=Mus musculus GN=Kbtbd11 PE=1 SV=3 - [KBTBB_MOUSE]	0.0664	1	3	3	3	0	0	69760000							1.029	3	0.1	1.131	3	15.4	0.975	3	3.5	0.988	3	4.3		0				0			129.21	0.0664	3	3	633	67.9	5.39
Q03141	MAP/microtubule affinity-regulating kinase 3 OS=Mus musculus GN=Mark3 PE=1 SV=2 - [MARK3_MOUSE]	0.0664	1	1	4	5	0	0	85950000							1.011	1		1.465	1		0.717	1		1.022	1			0				0			157.84	0.0664	4	5	753	84.3	9.51
Q64331	Unconventional myosin-VI OS=Mus musculus GN=Myo6 PE=1 SV=1 - [MYO6_MOUSE]	0.0664	1	7	7	8	0	0	209600000							0.924	8	12.9	1.062	8	7	0.869	8	14.3	0.983	8	4.6		0				0			285.22	0.0664	7	8	1265	146.3	8.85
Q9CRB8	Mitochondrial fission process protein 1 OS=Mus musculus GN=Mtfp1 PE=1 SV=1 - [MTFP1_MOUSE]	0.0663	1	1	1	2	0	0	341200000							0.94	2	5.6	1.013	2	4.1	0.891	2	13	0.945	2	11.5		0				0			65.49	0.0663	1	2	166	18.3	8.68
Q8K4R4	Cytoplasmic phosphatidylinositol transfer protein 1 OS=Mus musculus GN=Pitpnc1 PE=1 SV=1 - [PITC1_MOUSE]	0.0663	1	3	3	3	0	0	113200000							0.841	3	0.2	0.868	3	6.4	1.027	3	1.9	1.088	3	3		0				0			76.26	0.0663	3	3	332	38.4	6.32
Q9QZD8	Mitochondrial dicarboxylate carrier OS=Mus musculus GN=Slc25a10 PE=1 SV=2 - [DIC_MOUSE]	0.0662	1	2	2	2	0	0	86660000							1.106	2	9.6	1.025	2	3.7	1.02	2	11.3	0.93	2	2		0				0			70.85	0.0662	2	2	287	31.7	9.32
[truncated: 1,499 more rows]

## Sheet: all significant up
Uniprot	Protein	Inf/non-Inf 1	Inf/non-Inf 2	Inf/non-Inf 3-1	Inf/non-Inf 3-2		p.value.raw
[truncated: 296 more rows]

## Sheet: all significant down
Uniprot	Protein	Inf/non-Inf 1	Inf/non-Inf 2	Inf/non-Inf 3-1	Inf/non-Inf 3-2		p.value.raw
[truncated: 267 more rows]
